# Supplementary material for: Region-Specific Lipid Alterations Around the 28-Year Transition as Early Indicators of Skin Aging
Source: Metabolites. 2026 Jan 13;16(1):73. doi: 10.3390/metabo16010073 (PMC12843811; doi:10.3390/metabo16010073)
Supplement: Supplementary file 1 [file metabolites-16-00073-s001.zip]

Archive with 2 entries (2 files):
- metabolites-4088909-supplementary.pdf
- Table S1.xlsx
