# Supplementary material for: Region-Specific Lipid Alterations Around the 28-Year Transition as Early Indicators of Skin Aging
Source: Metabolites. 2026 Jan 13;16(1):73. doi: 10.3390/metabo16010073 (PMC12843811; doi:10.3390/metabo16010073)
Supplement: Supplementary file 1 [file metabolites-16-00073-s001.zip › Table S1.xlsx]

## Sheet: cheek-Pathway activity network
reaction_chain	pathway_score	genes
TG -> DG -> PC -> LPC -> LPA -> PA -> PI -> LPI	8.898	AADAC, ABHD3, ABHD5, AGPAT1, AGPAT2, AGPAT3, AGPAT4, AGPAT5, CDIPT, CDS1, CDS2, CEL, CEPT1, CHPT1, GPAT2, GPAT3, JMJD7-PLA2G4B, LCLAT1, LIPC, LIPF, LIPG, MBOAT1, MBOAT2, PLA2G10, PLA2G12A, PLA2G12B, PLA2G15, PLA2G1B, PLA2G2A, PLA2G2C, PLA2G2D, PLA2G2E, PLA2G2F, PLA2G3, PLA2G4A, PLA2G4B, PLA2G4C, PLA2G4D, PLA2G4E, PLA2G4F, PLA2G5, PLA2G6, PLAAT1, PLAAT2, PLAAT3, PLAAT4, PLB1, PLD1, PLD2, PLD3, PLD…
TG -> DG -> PC -> LPC -> LPA -> PA -> PI	7.864	AADAC, ABHD3, ABHD5, AGPAT1, AGPAT2, AGPAT3, AGPAT4, AGPAT5, CDIPT, CDS1, CDS2, CEL, CEPT1, CHPT1, GPAT2, GPAT3, JMJD7-PLA2G4B, LCLAT1, LIPC, LIPF, LIPG, MBOAT1, MBOAT2, PLA2G10, PLA2G12A, PLA2G12B, PLA2G15, PLA2G1B, PLA2G2A, PLA2G2C, PLA2G2D, PLA2G2E, PLA2G2F, PLA2G3, PLA2G4A, PLA2G4B, PLA2G4C, PLA2G4D, PLA2G4E, PLA2G4F, PLA2G5, PLA2G6, PLAAT1, PLAAT2, PLAAT3, PLAAT4, PLB1, PLD1, PLD2, PLD3, PLD…
TG -> DG -> PC -> LPC -> LPA -> PA -> PG -> LPG	7.843	AADAC, ABHD3, ABHD5, AGPAT1, AGPAT2, AGPAT3, AGPAT4, AGPAT5, CDS1, CDS2, CEL, CEPT1, CHPT1, GPAT2, GPAT3, JMJD7-PLA2G4B, LCLAT1, LIPC, LIPF, LIPG, MBOAT1, MBOAT2, PGS1, PLA2G10, PLA2G12A, PLA2G12B, PLA2G15, PLA2G1B, PLA2G2A, PLA2G2C, PLA2G2D, PLA2G2E, PLA2G2F, PLA2G3, PLA2G4A, PLA2G4B, PLA2G4C, PLA2G4D, PLA2G4E, PLA2G4F, PLA2G5, PLA2G6, PLAAT1, PLAAT2, PLAAT3, PLAAT4, PLB1, PLD1, PLD2, PLD3, PLD4…
DG -> PC -> LPC -> LPA -> PA -> PI -> LPI	7.762	ABHD3, ABHD5, AGPAT1, AGPAT2, AGPAT3, AGPAT4, AGPAT5, CDIPT, CDS1, CDS2, CEPT1, CHPT1, GPAT2, GPAT3, JMJD7-PLA2G4B, LCLAT1, MBOAT1, MBOAT2, PLA2G10, PLA2G12A, PLA2G12B, PLA2G15, PLA2G1B, PLA2G2A, PLA2G2C, PLA2G2D, PLA2G2E, PLA2G2F, PLA2G3, PLA2G4A, PLA2G4B, PLA2G4C, PLA2G4D, PLA2G4E, PLA2G4F, PLA2G5, PLA2G6, PLAAT1, PLAAT2, PLAAT3, PLAAT4, PLB1, PLD1, PLD2, PLD3, PLD4, PNPLA2, PNPLA3, PNPLA4, PNP…
TG -> DG -> PE -> PC -> LPC -> LPA -> PA -> PI -> LPI	7.62	AADAC, ABHD3, ABHD5, AGPAT1, AGPAT2, AGPAT3, AGPAT4, AGPAT5, CDIPT, CDS1, CDS2, CEL, CEPT1, GPAT2, GPAT3, JMJD7-PLA2G4B, LCLAT1, LIPC, LIPF, LIPG, MBOAT1, MBOAT2, PEMT, PLA2G10, PLA2G12A, PLA2G12B, PLA2G15, PLA2G1B, PLA2G2A, PLA2G2C, PLA2G2D, PLA2G2E, PLA2G2F, PLA2G3, PLA2G4A, PLA2G4B, PLA2G4C, PLA2G4D, PLA2G4E, PLA2G4F, PLA2G5, PLA2G6, PLAAT1, PLAAT2, PLAAT3, PLAAT4, PLB1, PLD1, PLD2, PLD3, PLD4…
TG -> DG -> PC -> LPC	7.618	AADAC, ABHD3, CEL, CEPT1, CHPT1, JMJD7-PLA2G4B, LIPC, LIPF, LIPG, PLA2G10, PLA2G12A, PLA2G12B, PLA2G15, PLA2G1B, PLA2G2A, PLA2G2C, PLA2G2D, PLA2G2E, PLA2G2F, PLA2G3, PLA2G4A, PLA2G4B, PLA2G4C, PLA2G4D, PLA2G4E, PLA2G4F, PLA2G5, PLA2G6, PLAAT1, PLAAT2, PLAAT3, PLAAT4, PLB1, PNLIP, PNLIPRP1, PNLIPRP2, PNLIPRP3, PNPLA2, PNPLA3, PNPLA4, PNPLA8
TG -> DG -> PC -> LPC -> LPA -> MG	7.561	AADAC, ABHD3, CEL, CEPT1, CHPT1, JMJD7-PLA2G4B, LIPC, LIPF, LIPG, PLA2G10, PLA2G12A, PLA2G12B, PLA2G15, PLA2G1B, PLA2G2A, PLA2G2C, PLA2G2D, PLA2G2E, PLA2G2F, PLA2G3, PLA2G4A, PLA2G4B, PLA2G4C, PLA2G4D, PLA2G4E, PLA2G4F, PLA2G5, PLA2G6, PLAAT1, PLAAT2, PLAAT3, PLAAT4, PLB1, PLD1, PLD2, PLD3, PLD4, PLPP1, PNLIP, PNLIPRP1, PNLIPRP2, PNLIPRP3, PNPLA2, PNPLA3, PNPLA4, PNPLA8
TG -> DG -> PC -> LPC -> LPA -> PA -> PG	7.531	AADAC, ABHD3, ABHD5, AGPAT1, AGPAT2, AGPAT3, AGPAT4, AGPAT5, CDS1, CDS2, CEL, CEPT1, CHPT1, GPAT2, GPAT3, JMJD7-PLA2G4B, LCLAT1, LIPC, LIPF, LIPG, MBOAT1, MBOAT2, PGS1, PLA2G10, PLA2G12A, PLA2G12B, PLA2G15, PLA2G1B, PLA2G2A, PLA2G2C, PLA2G2D, PLA2G2E, PLA2G2F, PLA2G3, PLA2G4A, PLA2G4B, PLA2G4C, PLA2G4D, PLA2G4E, PLA2G4F, PLA2G5, PLA2G6, PLAAT1, PLAAT2, PLAAT3, PLAAT4, PLB1, PLD1, PLD2, PLD3, PLD4…
SM -> PC -> LPC -> LPA -> PA -> PI -> LPI	7.462	ABHD3, ABHD5, AGPAT1, AGPAT2, AGPAT3, AGPAT4, AGPAT5, CDIPT, CDS1, CDS2, GPAT2, GPAT3, JMJD7-PLA2G4B, LCLAT1, MBOAT1, MBOAT2, PLA2G10, PLA2G12A, PLA2G12B, PLA2G15, PLA2G1B, PLA2G2A, PLA2G2C, PLA2G2D, PLA2G2E, PLA2G2F, PLA2G3, PLA2G4A, PLA2G4B, PLA2G4C, PLA2G4D, PLA2G4E, PLA2G4F, PLA2G5, PLA2G6, PLAAT1, PLAAT2, PLAAT3, PLAAT4, PLB1, PLD1, PLD2, PLD3, PLD4, PNPLA2, PNPLA3, PNPLA4, PNPLA8, SGMS1, SG…
PA -> DG -> PC -> LPC -> LPA -> MG	7.295	ABHD3, CEPT1, CHPT1, JMJD7-PLA2G4B, LPIN1, LPIN2, LPIN3, PLA2G10, PLA2G12A, PLA2G12B, PLA2G15, PLA2G1B, PLA2G2A, PLA2G2C, PLA2G2D, PLA2G2E, PLA2G2F, PLA2G3, PLA2G4A, PLA2G4B, PLA2G4C, PLA2G4D, PLA2G4E, PLA2G4F, PLA2G5, PLA2G6, PLAAT1, PLAAT2, PLAAT3, PLAAT4, PLB1, PLD1, PLD2, PLD3, PLD4, PLPP1, PLPP2, PLPP3, PLPP4, PLPP5, PNPLA2, PNPLA3, PNPLA4, PNPLA8
PA -> DG -> PC -> LPC	7.275	ABHD3, CEPT1, CHPT1, JMJD7-PLA2G4B, LPIN1, LPIN2, LPIN3, PLA2G10, PLA2G12A, PLA2G12B, PLA2G15, PLA2G1B, PLA2G2A, PLA2G2C, PLA2G2D, PLA2G2E, PLA2G2F, PLA2G3, PLA2G4A, PLA2G4B, PLA2G4C, PLA2G4D, PLA2G4E, PLA2G4F, PLA2G5, PLA2G6, PLAAT1, PLAAT2, PLAAT3, PLAAT4, PLB1, PLPP1, PLPP2, PLPP3, PLPP4, PLPP5, PNPLA2, PNPLA3, PNPLA4, PNPLA8
PA -> PC -> LPC	7.003	ABHD3, CDS1, CDS2, JMJD7-PLA2G4B, PLA2G10, PLA2G12A, PLA2G12B, PLA2G15, PLA2G1B, PLA2G2A, PLA2G2C, PLA2G2D, PLA2G2E, PLA2G2F, PLA2G3, PLA2G4A, PLA2G4B, PLA2G4C, PLA2G4D, PLA2G4E, PLA2G4F, PLA2G5, PLA2G6, PLAAT1, PLAAT2, PLAAT3, PLAAT4, PLB1, PNPLA2, PNPLA3, PNPLA4, PNPLA8, TAMM41
PC -> LPC -> LPA -> PA -> PI -> LPI	6.916	ABHD3, ABHD5, AGPAT1, AGPAT2, AGPAT3, AGPAT4, AGPAT5, CDIPT, CDS1, CDS2, GPAT2, GPAT3, JMJD7-PLA2G4B, LCLAT1, MBOAT1, MBOAT2, PLA2G10, PLA2G12A, PLA2G12B, PLA2G15, PLA2G1B, PLA2G2A, PLA2G2C, PLA2G2D, PLA2G2E, PLA2G2F, PLA2G3, PLA2G4A, PLA2G4B, PLA2G4C, PLA2G4D, PLA2G4E, PLA2G4F, PLA2G5, PLA2G6, PLAAT1, PLAAT2, PLAAT3, PLAAT4, PLB1, PLD1, PLD2, PLD3, PLD4, PNPLA2, PNPLA3, PNPLA4, PNPLA8, TAMM41
PA -> PC -> LPC -> LPA -> MG	6.808	ABHD3, CDS1, CDS2, JMJD7-PLA2G4B, PLA2G10, PLA2G12A, PLA2G12B, PLA2G15, PLA2G1B, PLA2G2A, PLA2G2C, PLA2G2D, PLA2G2E, PLA2G2F, PLA2G3, PLA2G4A, PLA2G4B, PLA2G4C, PLA2G4D, PLA2G4E, PLA2G4F, PLA2G5, PLA2G6, PLAAT1, PLAAT2, PLAAT3, PLAAT4, PLB1, PLD1, PLD2, PLD3, PLD4, PLPP1, PNPLA2, PNPLA3, PNPLA4, PNPLA8, TAMM41
LPA -> PA -> DG -> PC -> LPC	6.768	ABHD3, ABHD5, AGPAT1, AGPAT2, AGPAT3, AGPAT4, AGPAT5, CEPT1, CHPT1, GPAT2, GPAT3, JMJD7-PLA2G4B, LCLAT1, LPIN1, LPIN2, LPIN3, MBOAT1, MBOAT2, PLA2G10, PLA2G12A, PLA2G12B, PLA2G15, PLA2G1B, PLA2G2A, PLA2G2C, PLA2G2D, PLA2G2E, PLA2G2F, PLA2G3, PLA2G4A, PLA2G4B, PLA2G4C, PLA2G4D, PLA2G4E, PLA2G4F, PLA2G5, PLA2G6, PLAAT1, PLAAT2, PLAAT3, PLAAT4, PLB1, PLPP1, PLPP2, PLPP3, PLPP4, PLPP5, PNPLA2, PNPLA3…
PA -> PI -> LPI	6.724	CDIPT, CDS1, CDS2, TAMM41
PE -> PC -> LPC -> LPA -> PA -> PI -> LPI	6.716	ABHD3, ABHD5, AGPAT1, AGPAT2, AGPAT3, AGPAT4, AGPAT5, CDIPT, CDS1, CDS2, GPAT2, GPAT3, JMJD7-PLA2G4B, LCLAT1, MBOAT1, MBOAT2, PEMT, PLA2G10, PLA2G12A, PLA2G12B, PLA2G15, PLA2G1B, PLA2G2A, PLA2G2C, PLA2G2D, PLA2G2E, PLA2G2F, PLA2G3, PLA2G4A, PLA2G4B, PLA2G4C, PLA2G4D, PLA2G4E, PLA2G4F, PLA2G5, PLA2G6, PLAAT1, PLAAT2, PLAAT3, PLAAT4, PLB1, PLD1, PLD2, PLD3, PLD4, PNPLA2, PNPLA3, PNPLA4, PNPLA8, TAM…
PS -> PE -> PC -> LPC -> LPA -> PA -> PI -> LPI	6.695	ABHD3, ABHD5, AGPAT1, AGPAT2, AGPAT3, AGPAT4, AGPAT5, CDIPT, CDS1, CDS2, GPAT2, GPAT3, JMJD7-PLA2G4B, LCLAT1, MBOAT1, MBOAT2, PEMT, PISD, PLA2G10, PLA2G12A, PLA2G12B, PLA2G15, PLA2G1B, PLA2G2A, PLA2G2C, PLA2G2D, PLA2G2E, PLA2G2F, PLA2G3, PLA2G4A, PLA2G4B, PLA2G4C, PLA2G4D, PLA2G4E, PLA2G4F, PLA2G5, PLA2G6, PLAAT1, PLAAT2, PLAAT3, PLAAT4, PLB1, PLD1, PLD2, PLD3, PLD4, PNPLA2, PNPLA3, PNPLA4, PNPLA…
TG -> DG -> PC -> LPC -> LPA -> PA -> PS	6.694	AADAC, ABHD3, ABHD5, AGPAT1, AGPAT2, AGPAT3, AGPAT4, AGPAT5, CDS1, CDS2, CEL, CEPT1, CHPT1, GPAT2, GPAT3, JMJD7-PLA2G4B, LCLAT1, LIPC, LIPF, LIPG, MBOAT1, MBOAT2, PLA2G10, PLA2G12A, PLA2G12B, PLA2G15, PLA2G1B, PLA2G2A, PLA2G2C, PLA2G2D, PLA2G2E, PLA2G2F, PLA2G3, PLA2G4A, PLA2G4B, PLA2G4C, PLA2G4D, PLA2G4E, PLA2G4F, PLA2G5, PLA2G6, PLAAT1, PLAAT2, PLAAT3, PLAAT4, PLB1, PLD1, PLD2, PLD3, PLD4, PNLI…
TG -> DG -> PC -> LPC -> LPA -> PA -> PS -> PE	6.674	AADAC, ABHD3, ABHD5, AGPAT1, AGPAT2, AGPAT3, AGPAT4, AGPAT5, CDS1, CDS2, CEL, CEPT1, CHPT1, GPAT2, GPAT3, JMJD7-PLA2G4B, LCLAT1, LIPC, LIPF, LIPG, MBOAT1, MBOAT2, PISD, PLA2G10, PLA2G12A, PLA2G12B, PLA2G15, PLA2G1B, PLA2G2A, PLA2G2C, PLA2G2D, PLA2G2E, PLA2G2F, PLA2G3, PLA2G4A, PLA2G4B, PLA2G4C, PLA2G4D, PLA2G4E, PLA2G4F, PLA2G5, PLA2G6, PLAAT1, PLAAT2, PLAAT3, PLAAT4, PLB1, PLD1, PLD2, PLD3, PLD4…
TG -> DG -> PE -> PC -> LPC -> LPA -> PA -> PG -> LPG	6.633	AADAC, ABHD3, ABHD5, AGPAT1, AGPAT2, AGPAT3, AGPAT4, AGPAT5, CDS1, CDS2, CEL, CEPT1, GPAT2, GPAT3, JMJD7-PLA2G4B, LCLAT1, LIPC, LIPF, LIPG, MBOAT1, MBOAT2, PEMT, PGS1, PLA2G10, PLA2G12A, PLA2G12B, PLA2G15, PLA2G1B, PLA2G2A, PLA2G2C, PLA2G2D, PLA2G2E, PLA2G2F, PLA2G3, PLA2G4A, PLA2G4B, PLA2G4C, PLA2G4D, PLA2G4E, PLA2G4F, PLA2G5, PLA2G6, PLAAT1, PLAAT2, PLAAT3, PLAAT4, PLB1, PLD1, PLD2, PLD3, PLD4,…
DG -> PC -> LPC -> LPA -> PA -> PG -> LPG	6.622	ABHD3, ABHD5, AGPAT1, AGPAT2, AGPAT3, AGPAT4, AGPAT5, CDS1, CDS2, CEPT1, CHPT1, GPAT2, GPAT3, JMJD7-PLA2G4B, LCLAT1, MBOAT1, MBOAT2, PGS1, PLA2G10, PLA2G12A, PLA2G12B, PLA2G15, PLA2G1B, PLA2G2A, PLA2G2C, PLA2G2D, PLA2G2E, PLA2G2F, PLA2G3, PLA2G4A, PLA2G4B, PLA2G4C, PLA2G4D, PLA2G4E, PLA2G4F, PLA2G5, PLA2G6, PLAAT1, PLAAT2, PLAAT3, PLAAT4, PLB1, PLD1, PLD2, PLD3, PLD4, PNPLA2, PNPLA3, PNPLA4, PNPL…
TG -> DG -> PC -> LPC -> LPA -> PA -> PS -> PE -> LPE	6.592	AADAC, ABHD3, ABHD5, AGPAT1, AGPAT2, AGPAT3, AGPAT4, AGPAT5, CDS1, CDS2, CEL, CEPT1, CHPT1, GPAT2, GPAT3, JMJD7-PLA2G4B, LCLAT1, LIPC, LIPF, LIPG, MBOAT1, MBOAT2, PISD, PLA2G10, PLA2G12A, PLA2G12B, PLA2G15, PLA2G1B, PLA2G2A, PLA2G2C, PLA2G2D, PLA2G2E, PLA2G2F, PLA2G3, PLA2G4A, PLA2G4B, PLA2G4C, PLA2G4D, PLA2G4E, PLA2G4F, PLA2G5, PLA2G6, PLAAT1, PLAAT2, PLAAT3, PLAAT4, PLB1, PLD1, PLD2, PLD3, PLD4…
DG -> PC -> LPC -> LPA -> PA -> PI	6.589	ABHD3, ABHD5, AGPAT1, AGPAT2, AGPAT3, AGPAT4, AGPAT5, CDIPT, CDS1, CDS2, CEPT1, CHPT1, GPAT2, GPAT3, JMJD7-PLA2G4B, LCLAT1, MBOAT1, MBOAT2, PLA2G10, PLA2G12A, PLA2G12B, PLA2G15, PLA2G1B, PLA2G2A, PLA2G2C, PLA2G2D, PLA2G2E, PLA2G2F, PLA2G3, PLA2G4A, PLA2G4B, PLA2G4C, PLA2G4D, PLA2G4E, PLA2G4F, PLA2G5, PLA2G6, PLAAT1, PLAAT2, PLAAT3, PLAAT4, PLB1, PLD1, PLD2, PLD3, PLD4, PNPLA2, PNPLA3, PNPLA4, PNP…
TG -> DG -> PC -> LPC -> LPA	6.549	AADAC, ABHD3, CEL, CEPT1, CHPT1, JMJD7-PLA2G4B, LIPC, LIPF, LIPG, PLA2G10, PLA2G12A, PLA2G12B, PLA2G15, PLA2G1B, PLA2G2A, PLA2G2C, PLA2G2D, PLA2G2E, PLA2G2F, PLA2G3, PLA2G4A, PLA2G4B, PLA2G4C, PLA2G4D, PLA2G4E, PLA2G4F, PLA2G5, PLA2G6, PLAAT1, PLAAT2, PLAAT3, PLAAT4, PLB1, PLD1, PLD2, PLD3, PLD4, PNLIP, PNLIPRP1, PNLIPRP2, PNLIPRP3, PNPLA2, PNPLA3, PNPLA4, PNPLA8
TG -> DG -> PE -> PC -> LPC -> LPA -> PA -> PI	6.528	AADAC, ABHD3, ABHD5, AGPAT1, AGPAT2, AGPAT3, AGPAT4, AGPAT5, CDIPT, CDS1, CDS2, CEL, CEPT1, GPAT2, GPAT3, JMJD7-PLA2G4B, LCLAT1, LIPC, LIPF, LIPG, MBOAT1, MBOAT2, PEMT, PLA2G10, PLA2G12A, PLA2G12B, PLA2G15, PLA2G1B, PLA2G2A, PLA2G2C, PLA2G2D, PLA2G2E, PLA2G2F, PLA2G3, PLA2G4A, PLA2G4B, PLA2G4C, PLA2G4D, PLA2G4E, PLA2G4F, PLA2G5, PLA2G6, PLAAT1, PLAAT2, PLAAT3, PLAAT4, PLB1, PLD1, PLD2, PLD3, PLD4…
PA O- -> DG O- -> PE O-	6.449	CEPT1, LPIN1, LPIN2, LPIN3, PLPP1, PLPP2, PLPP3, PLPP4, PLPP5, SELENOI
DG -> PE -> PC -> LPC -> LPA -> PA -> PI -> LPI	6.434	ABHD3, ABHD5, AGPAT1, AGPAT2, AGPAT3, AGPAT4, AGPAT5, CDIPT, CDS1, CDS2, CEPT1, GPAT2, GPAT3, JMJD7-PLA2G4B, LCLAT1, MBOAT1, MBOAT2, PEMT, PLA2G10, PLA2G12A, PLA2G12B, PLA2G15, PLA2G1B, PLA2G2A, PLA2G2C, PLA2G2D, PLA2G2E, PLA2G2F, PLA2G3, PLA2G4A, PLA2G4B, PLA2G4C, PLA2G4D, PLA2G4E, PLA2G4F, PLA2G5, PLA2G6, PLAAT1, PLAAT2, PLAAT3, PLAAT4, PLB1, PLD1, PLD2, PLD3, PLD4, PNPLA2, PNPLA3, PNPLA4, PNPL…
SM -> PC -> LPC -> LPA -> PA -> DG -> MG	6.415	ABHD3, ABHD5, AGPAT1, AGPAT2, AGPAT3, AGPAT4, AGPAT5, GPAT2, GPAT3, JMJD7-PLA2G4B, LCLAT1, LPIN1, LPIN2, LPIN3, MBOAT1, MBOAT2, PLA2G10, PLA2G12A, PLA2G12B, PLA2G15, PLA2G1B, PLA2G2A, PLA2G2C, PLA2G2D, PLA2G2E, PLA2G2F, PLA2G3, PLA2G4A, PLA2G4B, PLA2G4C, PLA2G4D, PLA2G4E, PLA2G4F, PLA2G5, PLA2G6, PLAAT1, PLAAT2, PLAAT3, PLAAT4, PLB1, PLD1, PLD2, PLD3, PLD4, PLPP1, PLPP2, PLPP3, PLPP4, PLPP5, PNPL…
PA -> PI -> DG -> PC -> LPC -> LPA -> MG	6.388	ABHD3, CDIPT, CDS1, CDS2, CEPT1, CHPT1, JMJD7-PLA2G4B, PLA2G10, PLA2G12A, PLA2G12B, PLA2G15, PLA2G1B, PLA2G2A, PLA2G2C, PLA2G2D, PLA2G2E, PLA2G2F, PLA2G3, PLA2G4A, PLA2G4B, PLA2G4C, PLA2G4D, PLA2G4E, PLA2G4F, PLA2G5, PLA2G6, PLAAT1, PLAAT2, PLAAT3, PLAAT4, PLB1, PLD1, PLD2, PLD3, PLD4, PLPP1, PNPLA2, PNPLA3, PNPLA4, PNPLA8, TAMM41
TG -> DG -> PC -> LPC -> LPA -> PA -> PS -> LPS	6.336	AADAC, ABHD3, ABHD5, AGPAT1, AGPAT2, AGPAT3, AGPAT4, AGPAT5, CDS1, CDS2, CEL, CEPT1, CHPT1, GPAT2, GPAT3, JMJD7-PLA2G4B, LCLAT1, LIPC, LIPF, LIPG, MBOAT1, MBOAT2, PLA2G10, PLA2G12A, PLA2G12B, PLA2G15, PLA2G1B, PLA2G2A, PLA2G2C, PLA2G2D, PLA2G2E, PLA2G2F, PLA2G3, PLA2G4A, PLA2G4B, PLA2G4C, PLA2G4D, PLA2G4E, PLA2G4F, PLA2G5, PLA2G6, PLAAT1, PLAAT2, PLAAT3, PLAAT4, PLB1, PLD1, PLD2, PLD3, PLD4, PNLI…
SM -> PC -> LPC -> LPA -> PA -> PG -> LPG	6.322	ABHD3, ABHD5, AGPAT1, AGPAT2, AGPAT3, AGPAT4, AGPAT5, CDS1, CDS2, GPAT2, GPAT3, JMJD7-PLA2G4B, LCLAT1, MBOAT1, MBOAT2, PGS1, PLA2G10, PLA2G12A, PLA2G12B, PLA2G15, PLA2G1B, PLA2G2A, PLA2G2C, PLA2G2D, PLA2G2E, PLA2G2F, PLA2G3, PLA2G4A, PLA2G4B, PLA2G4C, PLA2G4D, PLA2G4E, PLA2G4F, PLA2G5, PLA2G6, PLAAT1, PLAAT2, PLAAT3, PLAAT4, PLB1, PLD1, PLD2, PLD3, PLD4, PNPLA2, PNPLA3, PNPLA4, PNPLA8, PTPMT1, SG…
TG -> DG -> PC -> LPC -> LPA -> PA	6.276	AADAC, ABHD3, ABHD5, AGPAT1, AGPAT2, AGPAT3, AGPAT4, AGPAT5, CEL, CEPT1, CHPT1, GPAT2, GPAT3, JMJD7-PLA2G4B, LCLAT1, LIPC, LIPF, LIPG, MBOAT1, MBOAT2, PLA2G10, PLA2G12A, PLA2G12B, PLA2G15, PLA2G1B, PLA2G2A, PLA2G2C, PLA2G2D, PLA2G2E, PLA2G2F, PLA2G3, PLA2G4A, PLA2G4B, PLA2G4C, PLA2G4D, PLA2G4E, PLA2G4F, PLA2G5, PLA2G6, PLAAT1, PLAAT2, PLAAT3, PLAAT4, PLB1, PLD1, PLD2, PLD3, PLD4, PNLIP, PNLIPRP1,…
SM -> PC -> LPC -> LPA -> PA -> PI	6.26	ABHD3, ABHD5, AGPAT1, AGPAT2, AGPAT3, AGPAT4, AGPAT5, CDIPT, CDS1, CDS2, GPAT2, GPAT3, JMJD7-PLA2G4B, LCLAT1, MBOAT1, MBOAT2, PLA2G10, PLA2G12A, PLA2G12B, PLA2G15, PLA2G1B, PLA2G2A, PLA2G2C, PLA2G2D, PLA2G2E, PLA2G2F, PLA2G3, PLA2G4A, PLA2G4B, PLA2G4C, PLA2G4D, PLA2G4E, PLA2G4F, PLA2G5, PLA2G6, PLAAT1, PLAAT2, PLAAT3, PLAAT4, PLB1, PLD1, PLD2, PLD3, PLD4, PNPLA2, PNPLA3, PNPLA4, PNPLA8, SGMS1, SG…
LPA -> PA -> PC -> LPC	6.258	ABHD3, ABHD5, AGPAT1, AGPAT2, AGPAT3, AGPAT4, AGPAT5, CDS1, CDS2, GPAT2, GPAT3, JMJD7-PLA2G4B, LCLAT1, MBOAT1, MBOAT2, PLA2G10, PLA2G12A, PLA2G12B, PLA2G15, PLA2G1B, PLA2G2A, PLA2G2C, PLA2G2D, PLA2G2E, PLA2G2F, PLA2G3, PLA2G4A, PLA2G4B, PLA2G4C, PLA2G4D, PLA2G4E, PLA2G4F, PLA2G5, PLA2G6, PLAAT1, PLAAT2, PLAAT3, PLAAT4, PLB1, PNPLA2, PNPLA3, PNPLA4, PNPLA8, TAMM41
PA -> DG -> PC -> LPC -> LPA	6.253	ABHD3, CEPT1, CHPT1, JMJD7-PLA2G4B, LPIN1, LPIN2, LPIN3, PLA2G10, PLA2G12A, PLA2G12B, PLA2G15, PLA2G1B, PLA2G2A, PLA2G2C, PLA2G2D, PLA2G2E, PLA2G2F, PLA2G3, PLA2G4A, PLA2G4B, PLA2G4C, PLA2G4D, PLA2G4E, PLA2G4F, PLA2G5, PLA2G6, PLAAT1, PLAAT2, PLAAT3, PLAAT4, PLB1, PLD1, PLD2, PLD3, PLD4, PLPP1, PLPP2, PLPP3, PLPP4, PLPP5, PNPLA2, PNPLA3, PNPLA4, PNPLA8
DG -> PC -> LPC -> LPA -> PA -> PG	6.224	ABHD3, ABHD5, AGPAT1, AGPAT2, AGPAT3, AGPAT4, AGPAT5, CDS1, CDS2, CEPT1, CHPT1, GPAT2, GPAT3, JMJD7-PLA2G4B, LCLAT1, MBOAT1, MBOAT2, PGS1, PLA2G10, PLA2G12A, PLA2G12B, PLA2G15, PLA2G1B, PLA2G2A, PLA2G2C, PLA2G2D, PLA2G2E, PLA2G2F, PLA2G3, PLA2G4A, PLA2G4B, PLA2G4C, PLA2G4D, PLA2G4E, PLA2G4F, PLA2G5, PLA2G6, PLAAT1, PLAAT2, PLAAT3, PLAAT4, PLB1, PLD1, PLD2, PLD3, PLD4, PNPLA2, PNPLA3, PNPLA4, PNPL…
TG -> DG -> PE -> PC -> LPC -> LPA -> PA -> PG	6.22	AADAC, ABHD3, ABHD5, AGPAT1, AGPAT2, AGPAT3, AGPAT4, AGPAT5, CDS1, CDS2, CEL, CEPT1, GPAT2, GPAT3, JMJD7-PLA2G4B, LCLAT1, LIPC, LIPF, LIPG, MBOAT1, MBOAT2, PEMT, PGS1, PLA2G10, PLA2G12A, PLA2G12B, PLA2G15, PLA2G1B, PLA2G2A, PLA2G2C, PLA2G2D, PLA2G2E, PLA2G2F, PLA2G3, PLA2G4A, PLA2G4B, PLA2G4C, PLA2G4D, PLA2G4E, PLA2G4F, PLA2G5, PLA2G6, PLAAT1, PLAAT2, PLAAT3, PLAAT4, PLB1, PLD1, PLD2, PLD3, PLD4,…
DG -> PC -> LPC -> LPA -> MG	6.188	ABHD3, CEPT1, CHPT1, JMJD7-PLA2G4B, PLA2G10, PLA2G12A, PLA2G12B, PLA2G15, PLA2G1B, PLA2G2A, PLA2G2C, PLA2G2D, PLA2G2E, PLA2G2F, PLA2G3, PLA2G4A, PLA2G4B, PLA2G4C, PLA2G4D, PLA2G4E, PLA2G4F, PLA2G5, PLA2G6, PLAAT1, PLAAT2, PLAAT3, PLAAT4, PLB1, PLD1, PLD2, PLD3, PLD4, PLPP1, PNPLA2, PNPLA3, PNPLA4, PNPLA8
DG -> PC -> LPC	6.127	ABHD3, CEPT1, CHPT1, JMJD7-PLA2G4B, PLA2G10, PLA2G12A, PLA2G12B, PLA2G15, PLA2G1B, PLA2G2A, PLA2G2C, PLA2G2D, PLA2G2E, PLA2G2F, PLA2G3, PLA2G4A, PLA2G4B, PLA2G4C, PLA2G4D, PLA2G4E, PLA2G4F, PLA2G5, PLA2G6, PLAAT1, PLAAT2, PLAAT3, PLAAT4, PLB1, PNPLA2, PNPLA3, PNPLA4, PNPLA8
TG -> DG -> PE -> PC -> LPC -> LPA -> MG	6.089	AADAC, ABHD3, CEL, CEPT1, JMJD7-PLA2G4B, LIPC, LIPF, LIPG, PEMT, PLA2G10, PLA2G12A, PLA2G12B, PLA2G15, PLA2G1B, PLA2G2A, PLA2G2C, PLA2G2D, PLA2G2E, PLA2G2F, PLA2G3, PLA2G4A, PLA2G4B, PLA2G4C, PLA2G4D, PLA2G4E, PLA2G4F, PLA2G5, PLA2G6, PLAAT1, PLAAT2, PLAAT3, PLAAT4, PLB1, PLD1, PLD2, PLD3, PLD4, PLPP1, PNLIP, PNLIPRP1, PNLIPRP2, PNLIPRP3, PNPLA2, PNPLA3, PNPLA4, PNPLA8, SELENOI
LPA -> PA -> PI -> LPI	6.029	ABHD5, AGPAT1, AGPAT2, AGPAT3, AGPAT4, AGPAT5, CDIPT, CDS1, CDS2, GPAT2, GPAT3, LCLAT1, MBOAT1, MBOAT2, TAMM41
PA -> PI -> DG -> PC -> LPC	5.967	ABHD3, CDIPT, CDS1, CDS2, CEPT1, CHPT1, JMJD7-PLA2G4B, PLA2G10, PLA2G12A, PLA2G12B, PLA2G15, PLA2G1B, PLA2G2A, PLA2G2C, PLA2G2D, PLA2G2E, PLA2G2F, PLA2G3, PLA2G4A, PLA2G4B, PLA2G4C, PLA2G4D, PLA2G4E, PLA2G4F, PLA2G5, PLA2G6, PLAAT1, PLAAT2, PLAAT3, PLAAT4, PLB1, PNPLA2, PNPLA3, PNPLA4, PNPLA8, TAMM41
PA O- -> DG O- -> PC O-	5.942	CEPT1, CHPT1, LPIN1, LPIN2, LPIN3, PLPP1, PLPP2, PLPP3, PLPP4, PLPP5
LPS -> PS -> PE -> PC -> LPC -> LPA -> PA -> PI -> LPI	5.931	ABHD3, ABHD5, AGPAT1, AGPAT2, AGPAT3, AGPAT4, AGPAT5, CDIPT, CDS1, CDS2, GPAT2, GPAT3, JMJD7-PLA2G4B, LCLAT1, LPCAT3, MBOAT1, MBOAT2, PEMT, PISD, PLA2G10, PLA2G12A, PLA2G12B, PLA2G15, PLA2G1B, PLA2G2A, PLA2G2C, PLA2G2D, PLA2G2E, PLA2G2F, PLA2G3, PLA2G4A, PLA2G4B, PLA2G4C, PLA2G4D, PLA2G4E, PLA2G4F, PLA2G5, PLA2G6, PLAAT1, PLAAT2, PLAAT3, PLAAT4, PLB1, PLD1, PLD2, PLD3, PLD4, PNPLA2, PNPLA3, PNPLA…
MG -> DG -> PC -> LPC -> LPA -> PA -> PI -> LPI	5.927	ABHD3, ABHD5, AGPAT1, AGPAT2, AGPAT3, AGPAT4, AGPAT5, CDIPT, CDS1, CDS2, CEPT1, CHPT1, GPAT2, GPAT3, JMJD7-PLA2G4B, LCLAT1, MBOAT1, MBOAT2, PLA2G10, PLA2G12A, PLA2G12B, PLA2G15, PLA2G1B, PLA2G2A, PLA2G2C, PLA2G2D, PLA2G2E, PLA2G2F, PLA2G3, PLA2G4A, PLA2G4B, PLA2G4C, PLA2G4D, PLA2G4E, PLA2G4F, PLA2G5, PLA2G6, PLAAT1, PLAAT2, PLAAT3, PLAAT4, PLB1, PLD1, PLD2, PLD3, PLD4, PNPLA2, PNPLA3, PNPLA4, PNP…
SM -> PC -> LPC -> LPA -> PA -> PG	5.895	ABHD3, ABHD5, AGPAT1, AGPAT2, AGPAT3, AGPAT4, AGPAT5, CDS1, CDS2, GPAT2, GPAT3, JMJD7-PLA2G4B, LCLAT1, MBOAT1, MBOAT2, PGS1, PLA2G10, PLA2G12A, PLA2G12B, PLA2G15, PLA2G1B, PLA2G2A, PLA2G2C, PLA2G2D, PLA2G2E, PLA2G2F, PLA2G3, PLA2G4A, PLA2G4B, PLA2G4C, PLA2G4D, PLA2G4E, PLA2G4F, PLA2G5, PLA2G6, PLAAT1, PLAAT2, PLAAT3, PLAAT4, PLB1, PLD1, PLD2, PLD3, PLD4, PNPLA2, PNPLA3, PNPLA4, PNPLA8, PTPMT1, SG…
CoA -> LPA -> PA -> DG -> PC -> LPC	5.879	ABHD3, ABHD5, AGPAT1, AGPAT2, AGPAT3, AGPAT4, AGPAT5, CEPT1, CHPT1, GPAM, GPAT2, GPAT3, GPAT4, JMJD7-PLA2G4B, LCLAT1, LPIN1, LPIN2, LPIN3, MBOAT1, MBOAT2, PLA2G10, PLA2G12A, PLA2G12B, PLA2G15, PLA2G1B, PLA2G2A, PLA2G2C, PLA2G2D, PLA2G2E, PLA2G2F, PLA2G3, PLA2G4A, PLA2G4B, PLA2G4C, PLA2G4D, PLA2G4E, PLA2G4F, PLA2G5, PLA2G6, PLAAT1, PLAAT2, PLAAT3, PLAAT4, PLB1, PLPP1, PLPP2, PLPP3, PLPP4, PLPP5, P…
PA -> DG -> PE -> PC -> LPC -> LPA -> MG	5.847	ABHD3, CEPT1, JMJD7-PLA2G4B, LPIN1, LPIN2, LPIN3, PEMT, PLA2G10, PLA2G12A, PLA2G12B, PLA2G15, PLA2G1B, PLA2G2A, PLA2G2C, PLA2G2D, PLA2G2E, PLA2G2F, PLA2G3, PLA2G4A, PLA2G4B, PLA2G4C, PLA2G4D, PLA2G4E, PLA2G4F, PLA2G5, PLA2G6, PLAAT1, PLAAT2, PLAAT3, PLAAT4, PLB1, PLD1, PLD2, PLD3, PLD4, PLPP1, PLPP2, PLPP3, PLPP4, PLPP5, PNPLA2, PNPLA3, PNPLA4, PNPLA8, SELENOI
LPE -> PE -> PC -> LPC -> LPA -> PA -> PI -> LPI	5.844	ABHD3, ABHD5, AGPAT1, AGPAT2, AGPAT3, AGPAT4, AGPAT5, CDIPT, CDS1, CDS2, GPAT2, GPAT3, JMJD7-PLA2G4B, LCLAT1, LPCAT1, LPCAT2, LPCAT3, LPCAT4, MBOAT1, MBOAT2, PEMT, PLA2G10, PLA2G12A, PLA2G12B, PLA2G15, PLA2G1B, PLA2G2A, PLA2G2C, PLA2G2D, PLA2G2E, PLA2G2F, PLA2G3, PLA2G4A, PLA2G4B, PLA2G4C, PLA2G4D, PLA2G4E, PLA2G4F, PLA2G5, PLA2G6, PLAAT1, PLAAT2, PLAAT3, PLAAT4, PLB1, PLD1, PLD2, PLD3, PLD4, PNP…
SM -> PC -> LPC -> LPA -> MG	5.821	ABHD3, JMJD7-PLA2G4B, PLA2G10, PLA2G12A, PLA2G12B, PLA2G15, PLA2G1B, PLA2G2A, PLA2G2C, PLA2G2D, PLA2G2E, PLA2G2F, PLA2G3, PLA2G4A, PLA2G4B, PLA2G4C, PLA2G4D, PLA2G4E, PLA2G4F, PLA2G5, PLA2G6, PLAAT1, PLAAT2, PLAAT3, PLAAT4, PLB1, PLD1, PLD2, PLD3, PLD4, PLPP1, PNPLA2, PNPLA3, PNPLA4, PNPLA8, SGMS1, SGMS2
PC -> LPC -> LPA -> PA -> DG -> MG	5.769	ABHD3, ABHD5, AGPAT1, AGPAT2, AGPAT3, AGPAT4, AGPAT5, GPAT2, GPAT3, JMJD7-PLA2G4B, LCLAT1, LPIN1, LPIN2, LPIN3, MBOAT1, MBOAT2, PLA2G10, PLA2G12A, PLA2G12B, PLA2G15, PLA2G1B, PLA2G2A, PLA2G2C, PLA2G2D, PLA2G2E, PLA2G2F, PLA2G3, PLA2G4A, PLA2G4B, PLA2G4C, PLA2G4D, PLA2G4E, PLA2G4F, PLA2G5, PLA2G6, PLAAT1, PLAAT2, PLAAT3, PLAAT4, PLB1, PLD1, PLD2, PLD3, PLD4, PLPP1, PLPP2, PLPP3, PLPP4, PLPP5, PNPL…
LPA -> PA -> PI -> DG -> PC -> LPC	5.755	ABHD3, ABHD5, AGPAT1, AGPAT2, AGPAT3, AGPAT4, AGPAT5, CDIPT, CDS1, CDS2, CEPT1, CHPT1, GPAT2, GPAT3, JMJD7-PLA2G4B, LCLAT1, MBOAT1, MBOAT2, PLA2G10, PLA2G12A, PLA2G12B, PLA2G15, PLA2G1B, PLA2G2A, PLA2G2C, PLA2G2D, PLA2G2E, PLA2G2F, PLA2G3, PLA2G4A, PLA2G4B, PLA2G4C, PLA2G4D, PLA2G4E, PLA2G4F, PLA2G5, PLA2G6, PLAAT1, PLAAT2, PLAAT3, PLAAT4, PLB1, PNPLA2, PNPLA3, PNPLA4, PNPLA8, TAMM41
PS -> PE -> PC -> LPC -> LPA -> PA -> DG -> MG	5.726	ABHD3, ABHD5, AGPAT1, AGPAT2, AGPAT3, AGPAT4, AGPAT5, GPAT2, GPAT3, JMJD7-PLA2G4B, LCLAT1, LPIN1, LPIN2, LPIN3, MBOAT1, MBOAT2, PEMT, PISD, PLA2G10, PLA2G12A, PLA2G12B, PLA2G15, PLA2G1B, PLA2G2A, PLA2G2C, PLA2G2D, PLA2G2E, PLA2G2F, PLA2G3, PLA2G4A, PLA2G4B, PLA2G4C, PLA2G4D, PLA2G4E, PLA2G4F, PLA2G5, PLA2G6, PLAAT1, PLAAT2, PLAAT3, PLAAT4, PLB1, PLD1, PLD2, PLD3, PLD4, PLPP1, PLPP2, PLPP3, PLPP4,…
PA O- -> DG O-	5.714	LPIN1, LPIN2, LPIN3, PLPP1, PLPP2, PLPP3, PLPP4, PLPP5
TG -> DG -> PC	5.712	AADAC, CEL, CEPT1, CHPT1, LIPC, LIPF, LIPG, PNLIP, PNLIPRP1, PNLIPRP2, PNLIPRP3, PNPLA2, PNPLA3
TG -> DG -> PC -> PA -> PI -> LPI	5.706	AADAC, CDIPT, CDS1, CDS2, CEL, CEPT1, CHPT1, LIPC, LIPF, LIPG, PLD1, PLD2, PLD3, PLD4, PNLIP, PNLIPRP1, PNLIPRP2, PNLIPRP3, PNPLA2, PNPLA3, TAMM41
SM -> PC -> LPC -> LPA -> PA -> PI -> DG -> MG	5.687	ABHD3, ABHD5, AGPAT1, AGPAT2, AGPAT3, AGPAT4, AGPAT5, CDIPT, CDS1, CDS2, GPAT2, GPAT3, JMJD7-PLA2G4B, LCLAT1, MBOAT1, MBOAT2, PLA2G10, PLA2G12A, PLA2G12B, PLA2G15, PLA2G1B, PLA2G2A, PLA2G2C, PLA2G2D, PLA2G2E, PLA2G2F, PLA2G3, PLA2G4A, PLA2G4B, PLA2G4C, PLA2G4D, PLA2G4E, PLA2G4F, PLA2G5, PLA2G6, PLAAT1, PLAAT2, PLAAT3, PLAAT4, PLB1, PLD1, PLD2, PLD3, PLD4, PNPLA2, PNPLA3, PNPLA4, PNPLA8, SGMS1, SG…
SM -> PC -> LPC -> LPA -> PA -> DG	5.682	ABHD3, ABHD5, AGPAT1, AGPAT2, AGPAT3, AGPAT4, AGPAT5, GPAT2, GPAT3, JMJD7-PLA2G4B, LCLAT1, LPIN1, LPIN2, LPIN3, MBOAT1, MBOAT2, PLA2G10, PLA2G12A, PLA2G12B, PLA2G15, PLA2G1B, PLA2G2A, PLA2G2C, PLA2G2D, PLA2G2E, PLA2G2F, PLA2G3, PLA2G4A, PLA2G4B, PLA2G4C, PLA2G4D, PLA2G4E, PLA2G4F, PLA2G5, PLA2G6, PLAAT1, PLAAT2, PLAAT3, PLAAT4, PLB1, PLD1, PLD2, PLD3, PLD4, PLPP1, PLPP2, PLPP3, PLPP4, PLPP5, PNPL…
PE -> PC -> LPC -> LPA -> PA -> DG -> MG	5.669	ABHD3, ABHD5, AGPAT1, AGPAT2, AGPAT3, AGPAT4, AGPAT5, GPAT2, GPAT3, JMJD7-PLA2G4B, LCLAT1, LPIN1, LPIN2, LPIN3, MBOAT1, MBOAT2, PEMT, PLA2G10, PLA2G12A, PLA2G12B, PLA2G15, PLA2G1B, PLA2G2A, PLA2G2C, PLA2G2D, PLA2G2E, PLA2G2F, PLA2G3, PLA2G4A, PLA2G4B, PLA2G4C, PLA2G4D, PLA2G4E, PLA2G4F, PLA2G5, PLA2G6, PLAAT1, PLAAT2, PLAAT3, PLAAT4, PLB1, PLD1, PLD2, PLD3, PLD4, PLPP1, PLPP2, PLPP3, PLPP4, PLPP5…
PC -> LPC -> LPA -> PA -> PG -> LPG	5.668	ABHD3, ABHD5, AGPAT1, AGPAT2, AGPAT3, AGPAT4, AGPAT5, CDS1, CDS2, GPAT2, GPAT3, JMJD7-PLA2G4B, LCLAT1, MBOAT1, MBOAT2, PGS1, PLA2G10, PLA2G12A, PLA2G12B, PLA2G15, PLA2G1B, PLA2G2A, PLA2G2C, PLA2G2D, PLA2G2E, PLA2G2F, PLA2G3, PLA2G4A, PLA2G4B, PLA2G4C, PLA2G4D, PLA2G4E, PLA2G4F, PLA2G5, PLA2G6, PLAAT1, PLAAT2, PLAAT3, PLAAT4, PLB1, PLD1, PLD2, PLD3, PLD4, PNPLA2, PNPLA3, PNPLA4, PNPLA8, PTPMT1, TA…
PA -> PC -> LPC -> LPA	5.663	ABHD3, CDS1, CDS2, JMJD7-PLA2G4B, PLA2G10, PLA2G12A, PLA2G12B, PLA2G15, PLA2G1B, PLA2G2A, PLA2G2C, PLA2G2D, PLA2G2E, PLA2G2F, PLA2G3, PLA2G4A, PLA2G4B, PLA2G4C, PLA2G4D, PLA2G4E, PLA2G4F, PLA2G5, PLA2G6, PLAAT1, PLAAT2, PLAAT3, PLAAT4, PLB1, PLD1, PLD2, PLD3, PLD4, PNPLA2, PNPLA3, PNPLA4, PNPLA8, TAMM41
PS -> PE -> PC -> LPC -> LPA -> PA -> PG -> LPG	5.64	ABHD3, ABHD5, AGPAT1, AGPAT2, AGPAT3, AGPAT4, AGPAT5, CDS1, CDS2, GPAT2, GPAT3, JMJD7-PLA2G4B, LCLAT1, MBOAT1, MBOAT2, PEMT, PGS1, PISD, PLA2G10, PLA2G12A, PLA2G12B, PLA2G15, PLA2G1B, PLA2G2A, PLA2G2C, PLA2G2D, PLA2G2E, PLA2G2F, PLA2G3, PLA2G4A, PLA2G4B, PLA2G4C, PLA2G4D, PLA2G4E, PLA2G4F, PLA2G5, PLA2G6, PLAAT1, PLAAT2, PLAAT3, PLAAT4, PLB1, PLD1, PLD2, PLD3, PLD4, PNPLA2, PNPLA3, PNPLA4, PNPLA8…
SM -> PC -> LPC	5.607	ABHD3, JMJD7-PLA2G4B, PLA2G10, PLA2G12A, PLA2G12B, PLA2G15, PLA2G1B, PLA2G2A, PLA2G2C, PLA2G2D, PLA2G2E, PLA2G2F, PLA2G3, PLA2G4A, PLA2G4B, PLA2G4C, PLA2G4D, PLA2G4E, PLA2G4F, PLA2G5, PLA2G6, PLAAT1, PLAAT2, PLAAT3, PLAAT4, PLB1, PNPLA2, PNPLA3, PNPLA4, PNPLA8, SGMS1, SGMS2
TG -> DG -> PE -> PC -> LPC	5.602	AADAC, ABHD3, CEL, CEPT1, JMJD7-PLA2G4B, LIPC, LIPF, LIPG, PEMT, PLA2G10, PLA2G12A, PLA2G12B, PLA2G15, PLA2G1B, PLA2G2A, PLA2G2C, PLA2G2D, PLA2G2E, PLA2G2F, PLA2G3, PLA2G4A, PLA2G4B, PLA2G4C, PLA2G4D, PLA2G4E, PLA2G4F, PLA2G5, PLA2G6, PLAAT1, PLAAT2, PLAAT3, PLAAT4, PLB1, PNLIP, PNLIPRP1, PNLIPRP2, PNLIPRP3, PNPLA2, PNPLA3, PNPLA4, PNPLA8, SELENOI
PC -> LPC -> LPA -> PA -> PI	5.592	ABHD3, ABHD5, AGPAT1, AGPAT2, AGPAT3, AGPAT4, AGPAT5, CDIPT, CDS1, CDS2, GPAT2, GPAT3, JMJD7-PLA2G4B, LCLAT1, MBOAT1, MBOAT2, PLA2G10, PLA2G12A, PLA2G12B, PLA2G15, PLA2G1B, PLA2G2A, PLA2G2C, PLA2G2D, PLA2G2E, PLA2G2F, PLA2G3, PLA2G4A, PLA2G4B, PLA2G4C, PLA2G4D, PLA2G4E, PLA2G4F, PLA2G5, PLA2G6, PLAAT1, PLAAT2, PLAAT3, PLAAT4, PLB1, PLD1, PLD2, PLD3, PLD4, PNPLA2, PNPLA3, PNPLA4, PNPLA8, TAMM41
PE -> PC -> LPC -> LPA -> PA -> PG -> LPG	5.577	ABHD3, ABHD5, AGPAT1, AGPAT2, AGPAT3, AGPAT4, AGPAT5, CDS1, CDS2, GPAT2, GPAT3, JMJD7-PLA2G4B, LCLAT1, MBOAT1, MBOAT2, PEMT, PGS1, PLA2G10, PLA2G12A, PLA2G12B, PLA2G15, PLA2G1B, PLA2G2A, PLA2G2C, PLA2G2D, PLA2G2E, PLA2G2F, PLA2G3, PLA2G4A, PLA2G4B, PLA2G4C, PLA2G4D, PLA2G4E, PLA2G4F, PLA2G5, PLA2G6, PLAAT1, PLAAT2, PLAAT3, PLAAT4, PLB1, PLD1, PLD2, PLD3, PLD4, PNPLA2, PNPLA3, PNPLA4, PNPLA8, PTPM…
PA O- -> DG O- -> PE O- -> PE P- -> PA P-	5.508	CEPT1, LPIN1, LPIN2, LPIN3, PEDS1, PEDS1-UBE2V1, PLD1, PLD2, PLD3, PLD4, PLPP1, PLPP2, PLPP3, PLPP4, PLPP5, SELENOI
PA -> PS -> PE -> PC -> LPC -> LPA -> MG	5.487	ABHD3, CDS1, CDS2, JMJD7-PLA2G4B, PEMT, PISD, PLA2G10, PLA2G12A, PLA2G12B, PLA2G15, PLA2G1B, PLA2G2A, PLA2G2C, PLA2G2D, PLA2G2E, PLA2G2F, PLA2G3, PLA2G4A, PLA2G4B, PLA2G4C, PLA2G4D, PLA2G4E, PLA2G4F, PLA2G5, PLA2G6, PLAAT1, PLAAT2, PLAAT3, PLAAT4, PLB1, PLD1, PLD2, PLD3, PLD4, PLPP1, PNPLA2, PNPLA3, PNPLA4, PNPLA8, TAMM41
PS -> PE -> PC -> LPC -> LPA -> PA -> PI	5.484	ABHD3, ABHD5, AGPAT1, AGPAT2, AGPAT3, AGPAT4, AGPAT5, CDIPT, CDS1, CDS2, GPAT2, GPAT3, JMJD7-PLA2G4B, LCLAT1, MBOAT1, MBOAT2, PEMT, PISD, PLA2G10, PLA2G12A, PLA2G12B, PLA2G15, PLA2G1B, PLA2G2A, PLA2G2C, PLA2G2D, PLA2G2E, PLA2G2F, PLA2G3, PLA2G4A, PLA2G4B, PLA2G4C, PLA2G4D, PLA2G4E, PLA2G4F, PLA2G5, PLA2G6, PLAAT1, PLAAT2, PLAAT3, PLAAT4, PLB1, PLD1, PLD2, PLD3, PLD4, PNPLA2, PNPLA3, PNPLA4, PNPLA…
TG -> DG -> PE -> PC -> LPC -> LPA -> PA -> PS	5.445	AADAC, ABHD3, ABHD5, AGPAT1, AGPAT2, AGPAT3, AGPAT4, AGPAT5, CDS1, CDS2, CEL, CEPT1, GPAT2, GPAT3, JMJD7-PLA2G4B, LCLAT1, LIPC, LIPF, LIPG, MBOAT1, MBOAT2, PEMT, PLA2G10, PLA2G12A, PLA2G12B, PLA2G15, PLA2G1B, PLA2G2A, PLA2G2C, PLA2G2D, PLA2G2E, PLA2G2F, PLA2G3, PLA2G4A, PLA2G4B, PLA2G4C, PLA2G4D, PLA2G4E, PLA2G4F, PLA2G5, PLA2G6, PLAAT1, PLAAT2, PLAAT3, PLAAT4, PLB1, PLD1, PLD2, PLD3, PLD4, PNLIP…
PE -> PC -> LPC -> LPA -> PA -> PI	5.443	ABHD3, ABHD5, AGPAT1, AGPAT2, AGPAT3, AGPAT4, AGPAT5, CDIPT, CDS1, CDS2, GPAT2, GPAT3, JMJD7-PLA2G4B, LCLAT1, MBOAT1, MBOAT2, PEMT, PLA2G10, PLA2G12A, PLA2G12B, PLA2G15, PLA2G1B, PLA2G2A, PLA2G2C, PLA2G2D, PLA2G2E, PLA2G2F, PLA2G3, PLA2G4A, PLA2G4B, PLA2G4C, PLA2G4D, PLA2G4E, PLA2G4F, PLA2G5, PLA2G6, PLAAT1, PLAAT2, PLAAT3, PLAAT4, PLB1, PLD1, PLD2, PLD3, PLD4, PNPLA2, PNPLA3, PNPLA4, PNPLA8, TAM…
SM -> PC -> LPC -> LPA -> PA -> DG -> PE	5.42	ABHD3, ABHD5, AGPAT1, AGPAT2, AGPAT3, AGPAT4, AGPAT5, CEPT1, GPAT2, GPAT3, JMJD7-PLA2G4B, LCLAT1, LPIN1, LPIN2, LPIN3, MBOAT1, MBOAT2, PLA2G10, PLA2G12A, PLA2G12B, PLA2G15, PLA2G1B, PLA2G2A, PLA2G2C, PLA2G2D, PLA2G2E, PLA2G2F, PLA2G3, PLA2G4A, PLA2G4B, PLA2G4C, PLA2G4D, PLA2G4E, PLA2G4F, PLA2G5, PLA2G6, PLAAT1, PLAAT2, PLAAT3, PLAAT4, PLB1, PLD1, PLD2, PLD3, PLD4, PLPP1, PLPP2, PLPP3, PLPP4, PLPP…
PI -> DG -> PC -> LPC -> LPA -> PA -> PG -> LPG	5.391	ABHD3, ABHD5, AGPAT1, AGPAT2, AGPAT3, AGPAT4, AGPAT5, CDS1, CDS2, CEPT1, CHPT1, GPAT2, GPAT3, JMJD7-PLA2G4B, LCLAT1, MBOAT1, MBOAT2, PGS1, PLA2G10, PLA2G12A, PLA2G12B, PLA2G15, PLA2G1B, PLA2G2A, PLA2G2C, PLA2G2D, PLA2G2E, PLA2G2F, PLA2G3, PLA2G4A, PLA2G4B, PLA2G4C, PLA2G4D, PLA2G4E, PLA2G4F, PLA2G5, PLA2G6, PLAAT1, PLAAT2, PLAAT3, PLAAT4, PLB1, PLD1, PLD2, PLD3, PLD4, PNPLA2, PNPLA3, PNPLA4, PNPL…
SM -> PC -> LPC -> LPA -> PA -> DG -> PE -> PS	5.391	ABHD3, ABHD5, AGPAT1, AGPAT2, AGPAT3, AGPAT4, AGPAT5, CEPT1, GPAT2, GPAT3, JMJD7-PLA2G4B, LCLAT1, LPIN1, LPIN2, LPIN3, MBOAT1, MBOAT2, PLA2G10, PLA2G12A, PLA2G12B, PLA2G15, PLA2G1B, PLA2G2A, PLA2G2C, PLA2G2D, PLA2G2E, PLA2G2F, PLA2G3, PLA2G4A, PLA2G4B, PLA2G4C, PLA2G4D, PLA2G4E, PLA2G4F, PLA2G5, PLA2G6, PLAAT1, PLAAT2, PLAAT3, PLAAT4, PLB1, PLD1, PLD2, PLD3, PLD4, PLPP1, PLPP2, PLPP3, PLPP4, PLPP…
SM -> PC -> LPC -> LPA -> PA -> DG -> PE -> LPE	5.391	ABHD3, ABHD5, AGPAT1, AGPAT2, AGPAT3, AGPAT4, AGPAT5, CEPT1, GPAT2, GPAT3, JMJD7-PLA2G4B, LCLAT1, LPIN1, LPIN2, LPIN3, MBOAT1, MBOAT2, PLA2G10, PLA2G12A, PLA2G12B, PLA2G15, PLA2G1B, PLA2G2A, PLA2G2C, PLA2G2D, PLA2G2E, PLA2G2F, PLA2G3, PLA2G4A, PLA2G4B, PLA2G4C, PLA2G4D, PLA2G4E, PLA2G4F, PLA2G5, PLA2G6, PLAAT1, PLAAT2, PLAAT3, PLAAT4, PLB1, PLD1, PLD2, PLD3, PLD4, PLPP1, PLPP2, PLPP3, PLPP4, PLPP…
DG -> PE -> PC -> LPC -> LPA -> PA -> PG -> LPG	5.379	ABHD3, ABHD5, AGPAT1, AGPAT2, AGPAT3, AGPAT4, AGPAT5, CDS1, CDS2, CEPT1, GPAT2, GPAT3, JMJD7-PLA2G4B, LCLAT1, MBOAT1, MBOAT2, PEMT, PGS1, PLA2G10, PLA2G12A, PLA2G12B, PLA2G15, PLA2G1B, PLA2G2A, PLA2G2C, PLA2G2D, PLA2G2E, PLA2G2F, PLA2G3, PLA2G4A, PLA2G4B, PLA2G4C, PLA2G4D, PLA2G4E, PLA2G4F, PLA2G5, PLA2G6, PLAAT1, PLAAT2, PLAAT3, PLAAT4, PLB1, PLD1, PLD2, PLD3, PLD4, PNPLA2, PNPLA3, PNPLA4, PNPLA…
DG -> PC -> LPC -> LPA -> PA -> PS -> PE	5.36	ABHD3, ABHD5, AGPAT1, AGPAT2, AGPAT3, AGPAT4, AGPAT5, CDS1, CDS2, CEPT1, CHPT1, GPAT2, GPAT3, JMJD7-PLA2G4B, LCLAT1, MBOAT1, MBOAT2, PISD, PLA2G10, PLA2G12A, PLA2G12B, PLA2G15, PLA2G1B, PLA2G2A, PLA2G2C, PLA2G2D, PLA2G2E, PLA2G2F, PLA2G3, PLA2G4A, PLA2G4B, PLA2G4C, PLA2G4D, PLA2G4E, PLA2G4F, PLA2G5, PLA2G6, PLAAT1, PLAAT2, PLAAT3, PLAAT4, PLB1, PLD1, PLD2, PLD3, PLD4, PNPLA2, PNPLA3, PNPLA4, PNPL…
DG -> PC -> LPC -> LPA -> PA -> PS -> PE -> LPE	5.335	ABHD3, ABHD5, AGPAT1, AGPAT2, AGPAT3, AGPAT4, AGPAT5, CDS1, CDS2, CEPT1, CHPT1, GPAT2, GPAT3, JMJD7-PLA2G4B, LCLAT1, MBOAT1, MBOAT2, PISD, PLA2G10, PLA2G12A, PLA2G12B, PLA2G15, PLA2G1B, PLA2G2A, PLA2G2C, PLA2G2D, PLA2G2E, PLA2G2F, PLA2G3, PLA2G4A, PLA2G4B, PLA2G4C, PLA2G4D, PLA2G4E, PLA2G4F, PLA2G5, PLA2G6, PLAAT1, PLAAT2, PLAAT3, PLAAT4, PLB1, PLD1, PLD2, PLD3, PLD4, PNPLA2, PNPLA3, PNPLA4, PNPL…
TG -> DG -> PC -> LPC -> MG	5.335	AADAC, ABHD3, CEL, CEPT1, CHPT1, ENPP6, JMJD7-PLA2G4B, LIPC, LIPF, LIPG, PLA2G10, PLA2G12A, PLA2G12B, PLA2G15, PLA2G1B, PLA2G2A, PLA2G2C, PLA2G2D, PLA2G2E, PLA2G2F, PLA2G3, PLA2G4A, PLA2G4B, PLA2G4C, PLA2G4D, PLA2G4E, PLA2G4F, PLA2G5, PLA2G6, PLAAT1, PLAAT2, PLAAT3, PLAAT4, PLB1, PNLIP, PNLIPRP1, PNLIPRP2, PNLIPRP3, PNPLA2, PNPLA3, PNPLA4, PNPLA8
TG -> DG -> MG	5.33	AADAC, CEL, LIPC, LIPF, LIPG, PNLIP, PNLIPRP1, PNLIPRP2, PNLIPRP3, PNPLA2, PNPLA3
DG -> PC -> LPC -> LPA -> PA -> PS	5.307	ABHD3, ABHD5, AGPAT1, AGPAT2, AGPAT3, AGPAT4, AGPAT5, CDS1, CDS2, CEPT1, CHPT1, GPAT2, GPAT3, JMJD7-PLA2G4B, LCLAT1, MBOAT1, MBOAT2, PLA2G10, PLA2G12A, PLA2G12B, PLA2G15, PLA2G1B, PLA2G2A, PLA2G2C, PLA2G2D, PLA2G2E, PLA2G2F, PLA2G3, PLA2G4A, PLA2G4B, PLA2G4C, PLA2G4D, PLA2G4E, PLA2G4F, PLA2G5, PLA2G6, PLAAT1, PLAAT2, PLAAT3, PLAAT4, PLB1, PLD1, PLD2, PLD3, PLD4, PNPLA2, PNPLA3, PNPLA4, PNPLA8, TA…
PA -> DG -> PE -> PC -> LPC	5.305	ABHD3, CEPT1, JMJD7-PLA2G4B, LPIN1, LPIN2, LPIN3, PEMT, PLA2G10, PLA2G12A, PLA2G12B, PLA2G15, PLA2G1B, PLA2G2A, PLA2G2C, PLA2G2D, PLA2G2E, PLA2G2F, PLA2G3, PLA2G4A, PLA2G4B, PLA2G4C, PLA2G4D, PLA2G4E, PLA2G4F, PLA2G5, PLA2G6, PLAAT1, PLAAT2, PLAAT3, PLAAT4, PLB1, PLPP1, PLPP2, PLPP3, PLPP4, PLPP5, PNPLA2, PNPLA3, PNPLA4, PNPLA8, SELENOI
PA -> PI -> DG -> PC -> LPC -> LPA	5.295	ABHD3, CDIPT, CDS1, CDS2, CEPT1, CHPT1, JMJD7-PLA2G4B, PLA2G10, PLA2G12A, PLA2G12B, PLA2G15, PLA2G1B, PLA2G2A, PLA2G2C, PLA2G2D, PLA2G2E, PLA2G2F, PLA2G3, PLA2G4A, PLA2G4B, PLA2G4C, PLA2G4D, PLA2G4E, PLA2G4F, PLA2G5, PLA2G6, PLAAT1, PLAAT2, PLAAT3, PLAAT4, PLB1, PLD1, PLD2, PLD3, PLD4, PNPLA2, PNPLA3, PNPLA4, PNPLA8, TAMM41
PA -> DG -> PC	5.292	CEPT1, CHPT1, LPIN1, LPIN2, LPIN3, PLPP1, PLPP2, PLPP3, PLPP4, PLPP5
PA -> PI	5.229	CDIPT, CDS1, CDS2, TAMM41
CoA -> LPA -> PA -> PC -> LPC	5.225	ABHD3, ABHD5, AGPAT1, AGPAT2, AGPAT3, AGPAT4, AGPAT5, CDS1, CDS2, GPAM, GPAT2, GPAT3, GPAT4, JMJD7-PLA2G4B, LCLAT1, MBOAT1, MBOAT2, PLA2G10, PLA2G12A, PLA2G12B, PLA2G15, PLA2G1B, PLA2G2A, PLA2G2C, PLA2G2D, PLA2G2E, PLA2G2F, PLA2G3, PLA2G4A, PLA2G4B, PLA2G4C, PLA2G4D, PLA2G4E, PLA2G4F, PLA2G5, PLA2G6, PLAAT1, PLAAT2, PLAAT3, PLAAT4, PLB1, PNPLA2, PNPLA3, PNPLA4, PNPLA8, TAMM41
TG -> DG -> PE -> PC -> LPC -> LPA -> PA -> PS -> LPS	5.224	AADAC, ABHD3, ABHD5, AGPAT1, AGPAT2, AGPAT3, AGPAT4, AGPAT5, CDS1, CDS2, CEL, CEPT1, GPAT2, GPAT3, JMJD7-PLA2G4B, LCLAT1, LIPC, LIPF, LIPG, MBOAT1, MBOAT2, PEMT, PLA2G10, PLA2G12A, PLA2G12B, PLA2G15, PLA2G1B, PLA2G2A, PLA2G2C, PLA2G2D, PLA2G2E, PLA2G2F, PLA2G3, PLA2G4A, PLA2G4B, PLA2G4C, PLA2G4D, PLA2G4E, PLA2G4F, PLA2G5, PLA2G6, PLAAT1, PLAAT2, PLAAT3, PLAAT4, PLB1, PLD1, PLD2, PLD3, PLD4, PNLIP…
TG -> DG -> PA -> PC -> LPC -> LPA -> MG	5.208	AADAC, ABHD3, AGK, CDS1, CDS2, CEL, DGKA, DGKB, DGKD, DGKE, DGKG, DGKH, DGKI, DGKK, DGKQ, DGKZ, JMJD7-PLA2G4B, LIPC, LIPF, LIPG, PLA2G10, PLA2G12A, PLA2G12B, PLA2G15, PLA2G1B, PLA2G2A, PLA2G2C, PLA2G2D, PLA2G2E, PLA2G2F, PLA2G3, PLA2G4A, PLA2G4B, PLA2G4C, PLA2G4D, PLA2G4E, PLA2G4F, PLA2G5, PLA2G6, PLAAT1, PLAAT2, PLAAT3, PLAAT4, PLB1, PLD1, PLD2, PLD3, PLD4, PLPP1, PNLIP, PNLIPRP1, PNLIPRP2, PNLI…
DG -> PE -> PC -> LPC -> LPA -> PA -> PI	5.202	ABHD3, ABHD5, AGPAT1, AGPAT2, AGPAT3, AGPAT4, AGPAT5, CDIPT, CDS1, CDS2, CEPT1, GPAT2, GPAT3, JMJD7-PLA2G4B, LCLAT1, MBOAT1, MBOAT2, PEMT, PLA2G10, PLA2G12A, PLA2G12B, PLA2G15, PLA2G1B, PLA2G2A, PLA2G2C, PLA2G2D, PLA2G2E, PLA2G2F, PLA2G3, PLA2G4A, PLA2G4B, PLA2G4C, PLA2G4D, PLA2G4E, PLA2G4F, PLA2G5, PLA2G6, PLAAT1, PLAAT2, PLAAT3, PLAAT4, PLB1, PLD1, PLD2, PLD3, PLD4, PNPLA2, PNPLA3, PNPLA4, PNPL…
PC -> LPC -> LPA -> PA -> PG	5.185	ABHD3, ABHD5, AGPAT1, AGPAT2, AGPAT3, AGPAT4, AGPAT5, CDS1, CDS2, GPAT2, GPAT3, JMJD7-PLA2G4B, LCLAT1, MBOAT1, MBOAT2, PGS1, PLA2G10, PLA2G12A, PLA2G12B, PLA2G15, PLA2G1B, PLA2G2A, PLA2G2C, PLA2G2D, PLA2G2E, PLA2G2F, PLA2G3, PLA2G4A, PLA2G4B, PLA2G4C, PLA2G4D, PLA2G4E, PLA2G4F, PLA2G5, PLA2G6, PLAAT1, PLAAT2, PLAAT3, PLAAT4, PLB1, PLD1, PLD2, PLD3, PLD4, PNPLA2, PNPLA3, PNPLA4, PNPLA8, PTPMT1, TA…
LPC -> LPA -> PA -> PI -> LPI	5.174	ABHD5, AGPAT1, AGPAT2, AGPAT3, AGPAT4, AGPAT5, CDIPT, CDS1, CDS2, GPAT2, GPAT3, LCLAT1, MBOAT1, MBOAT2, PLD1, PLD2, PLD3, PLD4, TAMM41
SM -> PC -> LPC -> LPA -> PA -> DG -> PE -> PS -> LPS	5.173	ABHD3, ABHD5, AGPAT1, AGPAT2, AGPAT3, AGPAT4, AGPAT5, CEPT1, GPAT2, GPAT3, JMJD7-PLA2G4B, LCLAT1, LPIN1, LPIN2, LPIN3, MBOAT1, MBOAT2, PLA2G10, PLA2G12A, PLA2G12B, PLA2G15, PLA2G1B, PLA2G2A, PLA2G2C, PLA2G2D, PLA2G2E, PLA2G2F, PLA2G3, PLA2G4A, PLA2G4B, PLA2G4C, PLA2G4D, PLA2G4E, PLA2G4F, PLA2G5, PLA2G6, PLAAT1, PLAAT2, PLAAT3, PLAAT4, PLB1, PLD1, PLD2, PLD3, PLD4, PLPP1, PLPP2, PLPP3, PLPP4, PLPP…
LPA -> PA -> DG -> PE -> PC -> LPC	5.163	ABHD3, ABHD5, AGPAT1, AGPAT2, AGPAT3, AGPAT4, AGPAT5, CEPT1, GPAT2, GPAT3, JMJD7-PLA2G4B, LCLAT1, LPIN1, LPIN2, LPIN3, MBOAT1, MBOAT2, PEMT, PLA2G10, PLA2G12A, PLA2G12B, PLA2G15, PLA2G1B, PLA2G2A, PLA2G2C, PLA2G2D, PLA2G2E, PLA2G2F, PLA2G3, PLA2G4A, PLA2G4B, PLA2G4C, PLA2G4D, PLA2G4E, PLA2G4F, PLA2G5, PLA2G6, PLAAT1, PLAAT2, PLAAT3, PLAAT4, PLB1, PLPP1, PLPP2, PLPP3, PLPP4, PLPP5, PNPLA2, PNPLA3,…
PA -> PI -> DG -> PE -> PC -> LPC -> LPA -> MG	5.162	ABHD3, CDIPT, CDS1, CDS2, CEPT1, JMJD7-PLA2G4B, PEMT, PLA2G10, PLA2G12A, PLA2G12B, PLA2G15, PLA2G1B, PLA2G2A, PLA2G2C, PLA2G2D, PLA2G2E, PLA2G2F, PLA2G3, PLA2G4A, PLA2G4B, PLA2G4C, PLA2G4D, PLA2G4E, PLA2G4F, PLA2G5, PLA2G6, PLAAT1, PLAAT2, PLAAT3, PLAAT4, PLB1, PLD1, PLD2, PLD3, PLD4, PLPP1, PNPLA2, PNPLA3, PNPLA4, PNPLA8, SELENOI, TAMM41
PS -> PE -> PC -> LPC -> LPA -> PA -> PG	5.151	ABHD3, ABHD5, AGPAT1, AGPAT2, AGPAT3, AGPAT4, AGPAT5, CDS1, CDS2, GPAT2, GPAT3, JMJD7-PLA2G4B, LCLAT1, MBOAT1, MBOAT2, PEMT, PGS1, PISD, PLA2G10, PLA2G12A, PLA2G12B, PLA2G15, PLA2G1B, PLA2G2A, PLA2G2C, PLA2G2D, PLA2G2E, PLA2G2F, PLA2G3, PLA2G4A, PLA2G4B, PLA2G4C, PLA2G4D, PLA2G4E, PLA2G4F, PLA2G5, PLA2G6, PLAAT1, PLAAT2, PLAAT3, PLAAT4, PLB1, PLD1, PLD2, PLD3, PLD4, PNPLA2, PNPLA3, PNPLA4, PNPLA8…
PS -> PE -> PC -> LPC -> LPA -> PA -> PI -> DG -> MG	5.12	ABHD3, ABHD5, AGPAT1, AGPAT2, AGPAT3, AGPAT4, AGPAT5, CDIPT, CDS1, CDS2, GPAT2, GPAT3, JMJD7-PLA2G4B, LCLAT1, MBOAT1, MBOAT2, PEMT, PISD, PLA2G10, PLA2G12A, PLA2G12B, PLA2G15, PLA2G1B, PLA2G2A, PLA2G2C, PLA2G2D, PLA2G2E, PLA2G2F, PLA2G3, PLA2G4A, PLA2G4B, PLA2G4C, PLA2G4D, PLA2G4E, PLA2G4F, PLA2G5, PLA2G6, PLAAT1, PLAAT2, PLAAT3, PLAAT4, PLB1, PLD1, PLD2, PLD3, PLD4, PNPLA2, PNPLA3, PNPLA4, PNPLA…
PC -> LPC	5.116	ABHD3, JMJD7-PLA2G4B, PLA2G10, PLA2G12A, PLA2G12B, PLA2G15, PLA2G1B, PLA2G2A, PLA2G2C, PLA2G2D, PLA2G2E, PLA2G2F, PLA2G3, PLA2G4A, PLA2G4B, PLA2G4C, PLA2G4D, PLA2G4E, PLA2G4F, PLA2G5, PLA2G6, PLAAT1, PLAAT2, PLAAT3, PLAAT4, PLB1, PNPLA2, PNPLA3, PNPLA4, PNPLA8
PC -> LPC -> LPA -> MG	5.097	ABHD3, JMJD7-PLA2G4B, PLA2G10, PLA2G12A, PLA2G12B, PLA2G15, PLA2G1B, PLA2G2A, PLA2G2C, PLA2G2D, PLA2G2E, PLA2G2F, PLA2G3, PLA2G4A, PLA2G4B, PLA2G4C, PLA2G4D, PLA2G4E, PLA2G4F, PLA2G5, PLA2G6, PLAAT1, PLAAT2, PLAAT3, PLAAT4, PLB1, PLD1, PLD2, PLD3, PLD4, PLPP1, PNPLA2, PNPLA3, PNPLA4, PNPLA8
CoA -> LPA -> PA -> PI -> DG -> PC -> LPC	5.095	ABHD3, ABHD5, AGPAT1, AGPAT2, AGPAT3, AGPAT4, AGPAT5, CDIPT, CDS1, CDS2, CEPT1, CHPT1, GPAM, GPAT2, GPAT3, GPAT4, JMJD7-PLA2G4B, LCLAT1, MBOAT1, MBOAT2, PLA2G10, PLA2G12A, PLA2G12B, PLA2G15, PLA2G1B, PLA2G2A, PLA2G2C, PLA2G2D, PLA2G2E, PLA2G2F, PLA2G3, PLA2G4A, PLA2G4B, PLA2G4C, PLA2G4D, PLA2G4E, PLA2G4F, PLA2G5, PLA2G6, PLAAT1, PLAAT2, PLAAT3, PLAAT4, PLB1, PNPLA2, PNPLA3, PNPLA4, PNPLA8, TAMM41
PE -> PC -> LPC -> LPA -> PA -> PG	5.079	ABHD3, ABHD5, AGPAT1, AGPAT2, AGPAT3, AGPAT4, AGPAT5, CDS1, CDS2, GPAT2, GPAT3, JMJD7-PLA2G4B, LCLAT1, MBOAT1, MBOAT2, PEMT, PGS1, PLA2G10, PLA2G12A, PLA2G12B, PLA2G15, PLA2G1B, PLA2G2A, PLA2G2C, PLA2G2D, PLA2G2E, PLA2G2F, PLA2G3, PLA2G4A, PLA2G4B, PLA2G4C, PLA2G4D, PLA2G4E, PLA2G4F, PLA2G5, PLA2G6, PLAAT1, PLAAT2, PLAAT3, PLAAT4, PLB1, PLD1, PLD2, PLD3, PLD4, PNPLA2, PNPLA3, PNPLA4, PNPLA8, PTPM…
SM -> PC -> LPC -> LPA -> PA -> PS -> PE	5.059	ABHD3, ABHD5, AGPAT1, AGPAT2, AGPAT3, AGPAT4, AGPAT5, CDS1, CDS2, GPAT2, GPAT3, JMJD7-PLA2G4B, LCLAT1, MBOAT1, MBOAT2, PISD, PLA2G10, PLA2G12A, PLA2G12B, PLA2G15, PLA2G1B, PLA2G2A, PLA2G2C, PLA2G2D, PLA2G2E, PLA2G2F, PLA2G3, PLA2G4A, PLA2G4B, PLA2G4C, PLA2G4D, PLA2G4E, PLA2G4F, PLA2G5, PLA2G6, PLAAT1, PLAAT2, PLAAT3, PLAAT4, PLB1, PLD1, PLD2, PLD3, PLD4, PNPLA2, PNPLA3, PNPLA4, PNPLA8, SGMS1, SGM…
SM -> PC -> LPC -> LPA -> PA -> PS -> PE -> LPE	5.057	ABHD3, ABHD5, AGPAT1, AGPAT2, AGPAT3, AGPAT4, AGPAT5, CDS1, CDS2, GPAT2, GPAT3, JMJD7-PLA2G4B, LCLAT1, MBOAT1, MBOAT2, PISD, PLA2G10, PLA2G12A, PLA2G12B, PLA2G15, PLA2G1B, PLA2G2A, PLA2G2C, PLA2G2D, PLA2G2E, PLA2G2F, PLA2G3, PLA2G4A, PLA2G4B, PLA2G4C, PLA2G4D, PLA2G4E, PLA2G4F, PLA2G5, PLA2G6, PLAAT1, PLAAT2, PLAAT3, PLAAT4, PLB1, PLD1, PLD2, PLD3, PLD4, PNPLA2, PNPLA3, PNPLA4, PNPLA8, SGMS1, SGM…
PA -> DG -> PC -> LPC -> MG	5.038	ABHD3, CEPT1, CHPT1, ENPP6, JMJD7-PLA2G4B, LPIN1, LPIN2, LPIN3, PLA2G10, PLA2G12A, PLA2G12B, PLA2G15, PLA2G1B, PLA2G2A, PLA2G2C, PLA2G2D, PLA2G2E, PLA2G2F, PLA2G3, PLA2G4A, PLA2G4B, PLA2G4C, PLA2G4D, PLA2G4E, PLA2G4F, PLA2G5, PLA2G6, PLAAT1, PLAAT2, PLAAT3, PLAAT4, PLB1, PLPP1, PLPP2, PLPP3, PLPP4, PLPP5, PNPLA2, PNPLA3, PNPLA4, PNPLA8
CoA -> LPA -> PA -> PI -> LPI	5.027	ABHD5, AGPAT1, AGPAT2, AGPAT3, AGPAT4, AGPAT5, CDIPT, CDS1, CDS2, GPAM, GPAT2, GPAT3, GPAT4, LCLAT1, MBOAT1, MBOAT2, TAMM41
LPS -> PS -> PE -> PC -> LPC -> LPA -> PA -> DG -> MG	5.024	ABHD3, ABHD5, AGPAT1, AGPAT2, AGPAT3, AGPAT4, AGPAT5, GPAT2, GPAT3, JMJD7-PLA2G4B, LCLAT1, LPCAT3, LPIN1, LPIN2, LPIN3, MBOAT1, MBOAT2, PEMT, PISD, PLA2G10, PLA2G12A, PLA2G12B, PLA2G15, PLA2G1B, PLA2G2A, PLA2G2C, PLA2G2D, PLA2G2E, PLA2G2F, PLA2G3, PLA2G4A, PLA2G4B, PLA2G4C, PLA2G4D, PLA2G4E, PLA2G4F, PLA2G5, PLA2G6, PLAAT1, PLAAT2, PLAAT3, PLAAT4, PLB1, PLD1, PLD2, PLD3, PLD4, PLPP1, PLPP2, PLPP3…
PE -> PC -> LPC -> LPA -> PA -> PI -> DG -> MG	4.997	ABHD3, ABHD5, AGPAT1, AGPAT2, AGPAT3, AGPAT4, AGPAT5, CDIPT, CDS1, CDS2, GPAT2, GPAT3, JMJD7-PLA2G4B, LCLAT1, MBOAT1, MBOAT2, PEMT, PLA2G10, PLA2G12A, PLA2G12B, PLA2G15, PLA2G1B, PLA2G2A, PLA2G2C, PLA2G2D, PLA2G2E, PLA2G2F, PLA2G3, PLA2G4A, PLA2G4B, PLA2G4C, PLA2G4D, PLA2G4E, PLA2G4F, PLA2G5, PLA2G6, PLAAT1, PLAAT2, PLAAT3, PLAAT4, PLB1, PLD1, PLD2, PLD3, PLD4, PNPLA2, PNPLA3, PNPLA4, PNPLA8, TAM…
DG -> PC -> LPC -> LPA -> PA -> PS -> LPS	4.995	ABHD3, ABHD5, AGPAT1, AGPAT2, AGPAT3, AGPAT4, AGPAT5, CDS1, CDS2, CEPT1, CHPT1, GPAT2, GPAT3, JMJD7-PLA2G4B, LCLAT1, MBOAT1, MBOAT2, PLA2G10, PLA2G12A, PLA2G12B, PLA2G15, PLA2G1B, PLA2G2A, PLA2G2C, PLA2G2D, PLA2G2E, PLA2G2F, PLA2G3, PLA2G4A, PLA2G4B, PLA2G4C, PLA2G4D, PLA2G4E, PLA2G4F, PLA2G5, PLA2G6, PLAAT1, PLAAT2, PLAAT3, PLAAT4, PLB1, PLD1, PLD2, PLD3, PLD4, PNPLA2, PNPLA3, PNPLA4, PNPLA8, TA…
PC -> LPC -> LPA -> PA -> PI -> DG -> MG	4.994	ABHD3, ABHD5, AGPAT1, AGPAT2, AGPAT3, AGPAT4, AGPAT5, CDIPT, CDS1, CDS2, GPAT2, GPAT3, JMJD7-PLA2G4B, LCLAT1, MBOAT1, MBOAT2, PLA2G10, PLA2G12A, PLA2G12B, PLA2G15, PLA2G1B, PLA2G2A, PLA2G2C, PLA2G2D, PLA2G2E, PLA2G2F, PLA2G3, PLA2G4A, PLA2G4B, PLA2G4C, PLA2G4D, PLA2G4E, PLA2G4F, PLA2G5, PLA2G6, PLAAT1, PLAAT2, PLAAT3, PLAAT4, PLB1, PLD1, PLD2, PLD3, PLD4, PNPLA2, PNPLA3, PNPLA4, PNPLA8, TAMM41
SM -> PC -> LPC -> LPA -> PA -> PS	4.978	ABHD3, ABHD5, AGPAT1, AGPAT2, AGPAT3, AGPAT4, AGPAT5, CDS1, CDS2, GPAT2, GPAT3, JMJD7-PLA2G4B, LCLAT1, MBOAT1, MBOAT2, PLA2G10, PLA2G12A, PLA2G12B, PLA2G15, PLA2G1B, PLA2G2A, PLA2G2C, PLA2G2D, PLA2G2E, PLA2G2F, PLA2G3, PLA2G4A, PLA2G4B, PLA2G4C, PLA2G4D, PLA2G4E, PLA2G4F, PLA2G5, PLA2G6, PLAAT1, PLAAT2, PLAAT3, PLAAT4, PLB1, PLD1, PLD2, PLD3, PLD4, PNPLA2, PNPLA3, PNPLA4, PNPLA8, SGMS1, SGMS2, TA…
TG -> DG -> PE -> PC -> LPC -> LPA	4.968	AADAC, ABHD3, CEL, CEPT1, JMJD7-PLA2G4B, LIPC, LIPF, LIPG, PEMT, PLA2G10, PLA2G12A, PLA2G12B, PLA2G15, PLA2G1B, PLA2G2A, PLA2G2C, PLA2G2D, PLA2G2E, PLA2G2F, PLA2G3, PLA2G4A, PLA2G4B, PLA2G4C, PLA2G4D, PLA2G4E, PLA2G4F, PLA2G5, PLA2G6, PLAAT1, PLAAT2, PLAAT3, PLAAT4, PLB1, PLD1, PLD2, PLD3, PLD4, PNLIP, PNLIPRP1, PNLIPRP2, PNLIPRP3, PNPLA2, PNPLA3, PNPLA4, PNPLA8, SELENOI
PS -> PE -> PC -> LPC -> LPA -> PA -> DG	4.956	ABHD3, ABHD5, AGPAT1, AGPAT2, AGPAT3, AGPAT4, AGPAT5, GPAT2, GPAT3, JMJD7-PLA2G4B, LCLAT1, LPIN1, LPIN2, LPIN3, MBOAT1, MBOAT2, PEMT, PISD, PLA2G10, PLA2G12A, PLA2G12B, PLA2G15, PLA2G1B, PLA2G2A, PLA2G2C, PLA2G2D, PLA2G2E, PLA2G2F, PLA2G3, PLA2G4A, PLA2G4B, PLA2G4C, PLA2G4D, PLA2G4E, PLA2G4F, PLA2G5, PLA2G6, PLAAT1, PLAAT2, PLAAT3, PLAAT4, PLB1, PLD1, PLD2, PLD3, PLD4, PLPP1, PLPP2, PLPP3, PLPP4,…
PS -> PE -> PC -> LPC -> LPA -> MG	4.954	ABHD3, JMJD7-PLA2G4B, PEMT, PISD, PLA2G10, PLA2G12A, PLA2G12B, PLA2G15, PLA2G1B, PLA2G2A, PLA2G2C, PLA2G2D, PLA2G2E, PLA2G2F, PLA2G3, PLA2G4A, PLA2G4B, PLA2G4C, PLA2G4D, PLA2G4E, PLA2G4F, PLA2G5, PLA2G6, PLAAT1, PLAAT2, PLAAT3, PLAAT4, PLB1, PLD1, PLD2, PLD3, PLD4, PLPP1, PNPLA2, PNPLA3, PNPLA4, PNPLA8
DG -> PC -> LPC -> LPA	4.948	ABHD3, CEPT1, CHPT1, JMJD7-PLA2G4B, PLA2G10, PLA2G12A, PLA2G12B, PLA2G15, PLA2G1B, PLA2G2A, PLA2G2C, PLA2G2D, PLA2G2E, PLA2G2F, PLA2G3, PLA2G4A, PLA2G4B, PLA2G4C, PLA2G4D, PLA2G4E, PLA2G4F, PLA2G5, PLA2G6, PLAAT1, PLAAT2, PLAAT3, PLAAT4, PLB1, PLD1, PLD2, PLD3, PLD4, PNPLA2, PNPLA3, PNPLA4, PNPLA8
PC -> LPC -> LPA -> PA -> DG	4.946	ABHD3, ABHD5, AGPAT1, AGPAT2, AGPAT3, AGPAT4, AGPAT5, GPAT2, GPAT3, JMJD7-PLA2G4B, LCLAT1, LPIN1, LPIN2, LPIN3, MBOAT1, MBOAT2, PLA2G10, PLA2G12A, PLA2G12B, PLA2G15, PLA2G1B, PLA2G2A, PLA2G2C, PLA2G2D, PLA2G2E, PLA2G2F, PLA2G3, PLA2G4A, PLA2G4B, PLA2G4C, PLA2G4D, PLA2G4E, PLA2G4F, PLA2G5, PLA2G6, PLAAT1, PLAAT2, PLAAT3, PLAAT4, PLB1, PLD1, PLD2, PLD3, PLD4, PLPP1, PLPP2, PLPP3, PLPP4, PLPP5, PNPL…
LPS -> PS -> PE -> PC -> LPC -> LPA -> PA -> PG -> LPG	4.944	ABHD3, ABHD5, AGPAT1, AGPAT2, AGPAT3, AGPAT4, AGPAT5, CDS1, CDS2, GPAT2, GPAT3, JMJD7-PLA2G4B, LCLAT1, LPCAT3, MBOAT1, MBOAT2, PEMT, PGS1, PISD, PLA2G10, PLA2G12A, PLA2G12B, PLA2G15, PLA2G1B, PLA2G2A, PLA2G2C, PLA2G2D, PLA2G2E, PLA2G2F, PLA2G3, PLA2G4A, PLA2G4B, PLA2G4C, PLA2G4D, PLA2G4E, PLA2G4F, PLA2G5, PLA2G6, PLAAT1, PLAAT2, PLAAT3, PLAAT4, PLB1, PLD1, PLD2, PLD3, PLD4, PNPLA2, PNPLA3, PNPLA4…
LPA -> PA -> DG -> PC -> LPC -> MG	4.924	ABHD3, ABHD5, AGPAT1, AGPAT2, AGPAT3, AGPAT4, AGPAT5, CEPT1, CHPT1, ENPP6, GPAT2, GPAT3, JMJD7-PLA2G4B, LCLAT1, LPIN1, LPIN2, LPIN3, MBOAT1, MBOAT2, PLA2G10, PLA2G12A, PLA2G12B, PLA2G15, PLA2G1B, PLA2G2A, PLA2G2C, PLA2G2D, PLA2G2E, PLA2G2F, PLA2G3, PLA2G4A, PLA2G4B, PLA2G4C, PLA2G4D, PLA2G4E, PLA2G4F, PLA2G5, PLA2G6, PLAAT1, PLAAT2, PLAAT3, PLAAT4, PLB1, PLPP1, PLPP2, PLPP3, PLPP4, PLPP5, PNPLA2,…
TG -> DG -> PC -> SM -> CerP	4.923	AADAC, CEL, CEPT1, CHPT1, LIPC, LIPF, LIPG, PNLIP, PNLIPRP1, PNLIPRP2, PNLIPRP3, PNPLA2, PNPLA3, SGMS1, SGMS2
TG -> DG -> PE -> PC -> LPC -> LPA -> PA	4.917	AADAC, ABHD3, ABHD5, AGPAT1, AGPAT2, AGPAT3, AGPAT4, AGPAT5, CEL, CEPT1, GPAT2, GPAT3, JMJD7-PLA2G4B, LCLAT1, LIPC, LIPF, LIPG, MBOAT1, MBOAT2, PEMT, PLA2G10, PLA2G12A, PLA2G12B, PLA2G15, PLA2G1B, PLA2G2A, PLA2G2C, PLA2G2D, PLA2G2E, PLA2G2F, PLA2G3, PLA2G4A, PLA2G4B, PLA2G4C, PLA2G4D, PLA2G4E, PLA2G4F, PLA2G5, PLA2G6, PLAAT1, PLAAT2, PLAAT3, PLAAT4, PLB1, PLD1, PLD2, PLD3, PLD4, PNLIP, PNLIPRP1, …
SM -> PC -> LPC -> LPA -> PA -> PI -> DG	4.915	ABHD3, ABHD5, AGPAT1, AGPAT2, AGPAT3, AGPAT4, AGPAT5, CDIPT, CDS1, CDS2, GPAT2, GPAT3, JMJD7-PLA2G4B, LCLAT1, MBOAT1, MBOAT2, PLA2G10, PLA2G12A, PLA2G12B, PLA2G15, PLA2G1B, PLA2G2A, PLA2G2C, PLA2G2D, PLA2G2E, PLA2G2F, PLA2G3, PLA2G4A, PLA2G4B, PLA2G4C, PLA2G4D, PLA2G4E, PLA2G4F, PLA2G5, PLA2G6, PLAAT1, PLAAT2, PLAAT3, PLAAT4, PLB1, PLD1, PLD2, PLD3, PLD4, PNPLA2, PNPLA3, PNPLA4, PNPLA8, SGMS1, SG…
PA -> DG -> MG	4.91	LPIN1, LPIN2, LPIN3, PLPP1, PLPP2, PLPP3, PLPP4, PLPP5
PE -> PC -> LPC -> LPA -> MG	4.908	ABHD3, JMJD7-PLA2G4B, PEMT, PLA2G10, PLA2G12A, PLA2G12B, PLA2G15, PLA2G1B, PLA2G2A, PLA2G2C, PLA2G2D, PLA2G2E, PLA2G2F, PLA2G3, PLA2G4A, PLA2G4B, PLA2G4C, PLA2G4D, PLA2G4E, PLA2G4F, PLA2G5, PLA2G6, PLAAT1, PLAAT2, PLAAT3, PLAAT4, PLB1, PLD1, PLD2, PLD3, PLD4, PLPP1, PNPLA2, PNPLA3, PNPLA4, PNPLA8
FA -> CoA -> LPA -> PA -> DG -> PC -> LPC	4.899	ABHD3, ABHD5, ACSBG1, ACSBG2, ACSF2, ACSL1, ACSL3, ACSL4, ACSL5, ACSL6, ACSM1, ACSM2A, ACSM2B, ACSM3, ACSM4, ACSM5, ACSM6, AGPAT1, AGPAT2, AGPAT3, AGPAT4, AGPAT5, CEPT1, CHPT1, GPAM, GPAT2, GPAT3, GPAT4, JMJD7-PLA2G4B, LCLAT1, LPIN1, LPIN2, LPIN3, MBOAT1, MBOAT2, PLA2G10, PLA2G12A, PLA2G12B, PLA2G15, PLA2G1B, PLA2G2A, PLA2G2C, PLA2G2D, PLA2G2E, PLA2G2F, PLA2G3, PLA2G4A, PLA2G4B, PLA2G4C, PLA2G4D,…
PI -> DG -> PC -> LPC -> LPA -> PA -> PG	4.883	ABHD3, ABHD5, AGPAT1, AGPAT2, AGPAT3, AGPAT4, AGPAT5, CDS1, CDS2, CEPT1, CHPT1, GPAT2, GPAT3, JMJD7-PLA2G4B, LCLAT1, MBOAT1, MBOAT2, PGS1, PLA2G10, PLA2G12A, PLA2G12B, PLA2G15, PLA2G1B, PLA2G2A, PLA2G2C, PLA2G2D, PLA2G2E, PLA2G2F, PLA2G3, PLA2G4A, PLA2G4B, PLA2G4C, PLA2G4D, PLA2G4E, PLA2G4F, PLA2G5, PLA2G6, PLAAT1, PLAAT2, PLAAT3, PLAAT4, PLB1, PLD1, PLD2, PLD3, PLD4, PNPLA2, PNPLA3, PNPLA4, PNPL…
LPE -> PE -> PC -> LPC -> LPA -> PA -> DG -> MG	4.875	ABHD3, ABHD5, AGPAT1, AGPAT2, AGPAT3, AGPAT4, AGPAT5, GPAT2, GPAT3, JMJD7-PLA2G4B, LCLAT1, LPCAT1, LPCAT2, LPCAT3, LPCAT4, LPIN1, LPIN2, LPIN3, MBOAT1, MBOAT2, PEMT, PLA2G10, PLA2G12A, PLA2G12B, PLA2G15, PLA2G1B, PLA2G2A, PLA2G2C, PLA2G2D, PLA2G2E, PLA2G2F, PLA2G3, PLA2G4A, PLA2G4B, PLA2G4C, PLA2G4D, PLA2G4E, PLA2G4F, PLA2G5, PLA2G6, PLAAT1, PLAAT2, PLAAT3, PLAAT4, PLB1, PLD1, PLD2, PLD3, PLD4, P…
MG -> DG -> PC -> LPC -> LPA -> PA -> PG -> LPG	4.872	ABHD3, ABHD5, AGPAT1, AGPAT2, AGPAT3, AGPAT4, AGPAT5, CDS1, CDS2, CEPT1, CHPT1, GPAT2, GPAT3, JMJD7-PLA2G4B, LCLAT1, MBOAT1, MBOAT2, PGS1, PLA2G10, PLA2G12A, PLA2G12B, PLA2G15, PLA2G1B, PLA2G2A, PLA2G2C, PLA2G2D, PLA2G2E, PLA2G2F, PLA2G3, PLA2G4A, PLA2G4B, PLA2G4C, PLA2G4D, PLA2G4E, PLA2G4F, PLA2G5, PLA2G6, PLAAT1, PLAAT2, PLAAT3, PLAAT4, PLB1, PLD1, PLD2, PLD3, PLD4, PNPLA2, PNPLA3, PNPLA4, PNPL…
DG -> PE -> PC -> LPC -> LPA -> PA -> PG	4.87	ABHD3, ABHD5, AGPAT1, AGPAT2, AGPAT3, AGPAT4, AGPAT5, CDS1, CDS2, CEPT1, GPAT2, GPAT3, JMJD7-PLA2G4B, LCLAT1, MBOAT1, MBOAT2, PEMT, PGS1, PLA2G10, PLA2G12A, PLA2G12B, PLA2G15, PLA2G1B, PLA2G2A, PLA2G2C, PLA2G2D, PLA2G2E, PLA2G2F, PLA2G3, PLA2G4A, PLA2G4B, PLA2G4C, PLA2G4D, PLA2G4E, PLA2G4F, PLA2G5, PLA2G6, PLAAT1, PLAAT2, PLAAT3, PLAAT4, PLB1, PLD1, PLD2, PLD3, PLD4, PNPLA2, PNPLA3, PNPLA4, PNPLA…
PE -> PC -> LPC -> LPA -> PA -> DG	4.865	ABHD3, ABHD5, AGPAT1, AGPAT2, AGPAT3, AGPAT4, AGPAT5, GPAT2, GPAT3, JMJD7-PLA2G4B, LCLAT1, LPIN1, LPIN2, LPIN3, MBOAT1, MBOAT2, PEMT, PLA2G10, PLA2G12A, PLA2G12B, PLA2G15, PLA2G1B, PLA2G2A, PLA2G2C, PLA2G2D, PLA2G2E, PLA2G2F, PLA2G3, PLA2G4A, PLA2G4B, PLA2G4C, PLA2G4D, PLA2G4E, PLA2G4F, PLA2G5, PLA2G6, PLAAT1, PLAAT2, PLAAT3, PLAAT4, PLB1, PLD1, PLD2, PLD3, PLD4, PLPP1, PLPP2, PLPP3, PLPP4, PLPP5…
PA -> PS -> PE -> PC -> LPC	4.864	ABHD3, CDS1, CDS2, JMJD7-PLA2G4B, PEMT, PISD, PLA2G10, PLA2G12A, PLA2G12B, PLA2G15, PLA2G1B, PLA2G2A, PLA2G2C, PLA2G2D, PLA2G2E, PLA2G2F, PLA2G3, PLA2G4A, PLA2G4B, PLA2G4C, PLA2G4D, PLA2G4E, PLA2G4F, PLA2G5, PLA2G6, PLAAT1, PLAAT2, PLAAT3, PLAAT4, PLB1, PNPLA2, PNPLA3, PNPLA4, PNPLA8, TAMM41
LPA -> PA -> DG -> PC	4.861	ABHD5, AGPAT1, AGPAT2, AGPAT3, AGPAT4, AGPAT5, CEPT1, CHPT1, GPAT2, GPAT3, LCLAT1, LPIN1, LPIN2, LPIN3, MBOAT1, MBOAT2, PLPP1, PLPP2, PLPP3, PLPP4, PLPP5
MG -> DG -> PE -> PC -> LPC -> LPA -> PA -> PI -> LPI	4.841	ABHD3, ABHD5, AGPAT1, AGPAT2, AGPAT3, AGPAT4, AGPAT5, CDIPT, CDS1, CDS2, CEPT1, GPAT2, GPAT3, JMJD7-PLA2G4B, LCLAT1, MBOAT1, MBOAT2, PEMT, PLA2G10, PLA2G12A, PLA2G12B, PLA2G15, PLA2G1B, PLA2G2A, PLA2G2C, PLA2G2D, PLA2G2E, PLA2G2F, PLA2G3, PLA2G4A, PLA2G4B, PLA2G4C, PLA2G4D, PLA2G4E, PLA2G4F, PLA2G5, PLA2G6, PLAAT1, PLAAT2, PLAAT3, PLAAT4, PLB1, PLD1, PLD2, PLD3, PLD4, PNPLA2, PNPLA3, PNPLA4, PNPL…
SM -> PC -> LPC -> LPA -> PA -> PI -> DG -> PE -> PS	4.807	ABHD3, ABHD5, AGPAT1, AGPAT2, AGPAT3, AGPAT4, AGPAT5, CDIPT, CDS1, CDS2, CEPT1, GPAT2, GPAT3, JMJD7-PLA2G4B, LCLAT1, MBOAT1, MBOAT2, PLA2G10, PLA2G12A, PLA2G12B, PLA2G15, PLA2G1B, PLA2G2A, PLA2G2C, PLA2G2D, PLA2G2E, PLA2G2F, PLA2G3, PLA2G4A, PLA2G4B, PLA2G4C, PLA2G4D, PLA2G4E, PLA2G4F, PLA2G5, PLA2G6, PLAAT1, PLAAT2, PLAAT3, PLAAT4, PLB1, PLD1, PLD2, PLD3, PLD4, PNPLA2, PNPLA3, PNPLA4, PNPLA8, PT…
SM -> PC -> LPC -> LPA -> PA -> PI -> DG -> PE -> LPE	4.807	ABHD3, ABHD5, AGPAT1, AGPAT2, AGPAT3, AGPAT4, AGPAT5, CDIPT, CDS1, CDS2, CEPT1, GPAT2, GPAT3, JMJD7-PLA2G4B, LCLAT1, MBOAT1, MBOAT2, PLA2G10, PLA2G12A, PLA2G12B, PLA2G15, PLA2G1B, PLA2G2A, PLA2G2C, PLA2G2D, PLA2G2E, PLA2G2F, PLA2G3, PLA2G4A, PLA2G4B, PLA2G4C, PLA2G4D, PLA2G4E, PLA2G4F, PLA2G5, PLA2G6, PLAAT1, PLAAT2, PLAAT3, PLAAT4, PLB1, PLD1, PLD2, PLD3, PLD4, PNPLA2, PNPLA3, PNPLA4, PNPLA8, SE…
LPE -> PE -> PC -> LPC -> LPA -> PA -> PG -> LPG	4.79	ABHD3, ABHD5, AGPAT1, AGPAT2, AGPAT3, AGPAT4, AGPAT5, CDS1, CDS2, GPAT2, GPAT3, JMJD7-PLA2G4B, LCLAT1, LPCAT1, LPCAT2, LPCAT3, LPCAT4, MBOAT1, MBOAT2, PEMT, PGS1, PLA2G10, PLA2G12A, PLA2G12B, PLA2G15, PLA2G1B, PLA2G2A, PLA2G2C, PLA2G2D, PLA2G2E, PLA2G2F, PLA2G3, PLA2G4A, PLA2G4B, PLA2G4C, PLA2G4D, PLA2G4E, PLA2G4F, PLA2G5, PLA2G6, PLAAT1, PLAAT2, PLAAT3, PLAAT4, PLB1, PLD1, PLD2, PLD3, PLD4, PNPL…
PA -> PC	4.788	CDS1, CDS2, TAMM41
LPA -> PA -> PS -> PE -> PC -> LPC	4.768	ABHD3, ABHD5, AGPAT1, AGPAT2, AGPAT3, AGPAT4, AGPAT5, CDS1, CDS2, GPAT2, GPAT3, JMJD7-PLA2G4B, LCLAT1, MBOAT1, MBOAT2, PEMT, PISD, PLA2G10, PLA2G12A, PLA2G12B, PLA2G15, PLA2G1B, PLA2G2A, PLA2G2C, PLA2G2D, PLA2G2E, PLA2G2F, PLA2G3, PLA2G4A, PLA2G4B, PLA2G4C, PLA2G4D, PLA2G4E, PLA2G4F, PLA2G5, PLA2G6, PLAAT1, PLAAT2, PLAAT3, PLAAT4, PLB1, PNPLA2, PNPLA3, PNPLA4, PNPLA8, TAMM41
SM -> PC -> LPC -> LPA -> PA -> PI -> DG -> PE	4.766	ABHD3, ABHD5, AGPAT1, AGPAT2, AGPAT3, AGPAT4, AGPAT5, CDIPT, CDS1, CDS2, CEPT1, GPAT2, GPAT3, JMJD7-PLA2G4B, LCLAT1, MBOAT1, MBOAT2, PLA2G10, PLA2G12A, PLA2G12B, PLA2G15, PLA2G1B, PLA2G2A, PLA2G2C, PLA2G2D, PLA2G2E, PLA2G2F, PLA2G3, PLA2G4A, PLA2G4B, PLA2G4C, PLA2G4D, PLA2G4E, PLA2G4F, PLA2G5, PLA2G6, PLAAT1, PLAAT2, PLAAT3, PLAAT4, PLB1, PLD1, PLD2, PLD3, PLD4, PNPLA2, PNPLA3, PNPLA4, PNPLA8, SE…
DG -> PC -> LPC -> LPA -> PA	4.752	ABHD3, ABHD5, AGPAT1, AGPAT2, AGPAT3, AGPAT4, AGPAT5, CEPT1, CHPT1, GPAT2, GPAT3, JMJD7-PLA2G4B, LCLAT1, MBOAT1, MBOAT2, PLA2G10, PLA2G12A, PLA2G12B, PLA2G15, PLA2G1B, PLA2G2A, PLA2G2C, PLA2G2D, PLA2G2E, PLA2G2F, PLA2G3, PLA2G4A, PLA2G4B, PLA2G4C, PLA2G4D, PLA2G4E, PLA2G4F, PLA2G5, PLA2G6, PLAAT1, PLAAT2, PLAAT3, PLAAT4, PLB1, PLD1, PLD2, PLD3, PLD4, PNPLA2, PNPLA3, PNPLA4, PNPLA8
PA -> PG -> LPG	4.75	CDS1, CDS2, PGS1, PTPMT1, TAMM41
FAL -> FOH -> FA -> CoA -> LPA -> PA -> DG -> PC -> LPC	4.75	ABHD3, ABHD5, ACSBG1, ACSBG2, ACSF2, ACSL1, ACSL3, ACSL4, ACSL5, ACSL6, ACSM1, ACSM2A, ACSM2B, ACSM3, ACSM4, ACSM5, ACSM6, AGPAT1, AGPAT2, AGPAT3, AGPAT4, AGPAT5, CEPT1, CHPT1, GPAM, GPAT2, GPAT3, GPAT4, JMJD7-PLA2G4B, LCLAT1, LPIN1, LPIN2, LPIN3, MBOAT1, MBOAT2, PLA2G10, PLA2G12A, PLA2G12B, PLA2G15, PLA2G1B, PLA2G2A, PLA2G2C, PLA2G2D, PLA2G2E, PLA2G2F, PLA2G3, PLA2G4A, PLA2G4B, PLA2G4C, PLA2G4D,…
LPS -> PS -> PE -> PC -> LPC -> LPA -> PA -> PI	4.722	ABHD3, ABHD5, AGPAT1, AGPAT2, AGPAT3, AGPAT4, AGPAT5, CDIPT, CDS1, CDS2, GPAT2, GPAT3, JMJD7-PLA2G4B, LCLAT1, LPCAT3, MBOAT1, MBOAT2, PEMT, PISD, PLA2G10, PLA2G12A, PLA2G12B, PLA2G15, PLA2G1B, PLA2G2A, PLA2G2C, PLA2G2D, PLA2G2E, PLA2G2F, PLA2G3, PLA2G4A, PLA2G4B, PLA2G4C, PLA2G4D, PLA2G4E, PLA2G4F, PLA2G5, PLA2G6, PLAAT1, PLAAT2, PLAAT3, PLAAT4, PLB1, PLD1, PLD2, PLD3, PLD4, PNPLA2, PNPLA3, PNPLA…
PA -> DG -> PE -> PC -> LPC -> LPA	4.703	ABHD3, CEPT1, JMJD7-PLA2G4B, LPIN1, LPIN2, LPIN3, PEMT, PLA2G10, PLA2G12A, PLA2G12B, PLA2G15, PLA2G1B, PLA2G2A, PLA2G2C, PLA2G2D, PLA2G2E, PLA2G2F, PLA2G3, PLA2G4A, PLA2G4B, PLA2G4C, PLA2G4D, PLA2G4E, PLA2G4F, PLA2G5, PLA2G6, PLAAT1, PLAAT2, PLAAT3, PLAAT4, PLB1, PLD1, PLD2, PLD3, PLD4, PLPP1, PLPP2, PLPP3, PLPP4, PLPP5, PNPLA2, PNPLA3, PNPLA4, PNPLA8, SELENOI
FAL -> FA -> CoA -> LPA -> PA -> DG -> PC -> LPC	4.697	ABHD3, ABHD5, ACSBG1, ACSBG2, ACSF2, ACSL1, ACSL3, ACSL4, ACSL5, ACSL6, ACSM1, ACSM2A, ACSM2B, ACSM3, ACSM4, ACSM5, ACSM6, AGPAT1, AGPAT2, AGPAT3, AGPAT4, AGPAT5, CEPT1, CHPT1, GPAM, GPAT2, GPAT3, GPAT4, JMJD7-PLA2G4B, LCLAT1, LPIN1, LPIN2, LPIN3, MBOAT1, MBOAT2, PLA2G10, PLA2G12A, PLA2G12B, PLA2G15, PLA2G1B, PLA2G2A, PLA2G2C, PLA2G2D, PLA2G2E, PLA2G2F, PLA2G3, PLA2G4A, PLA2G4B, PLA2G4C, PLA2G4D,…
SM -> PC -> LPC -> LPA -> PA -> PS -> LPS	4.695	ABHD3, ABHD5, AGPAT1, AGPAT2, AGPAT3, AGPAT4, AGPAT5, CDS1, CDS2, GPAT2, GPAT3, JMJD7-PLA2G4B, LCLAT1, MBOAT1, MBOAT2, PLA2G10, PLA2G12A, PLA2G12B, PLA2G15, PLA2G1B, PLA2G2A, PLA2G2C, PLA2G2D, PLA2G2E, PLA2G2F, PLA2G3, PLA2G4A, PLA2G4B, PLA2G4C, PLA2G4D, PLA2G4E, PLA2G4F, PLA2G5, PLA2G6, PLAAT1, PLAAT2, PLAAT3, PLAAT4, PLB1, PLD1, PLD2, PLD3, PLD4, PNPLA2, PNPLA3, PNPLA4, PNPLA8, SGMS1, SGMS2, TA…
PC -> LPC -> LPA -> PA -> DG -> PE	4.679	ABHD3, ABHD5, AGPAT1, AGPAT2, AGPAT3, AGPAT4, AGPAT5, CEPT1, GPAT2, GPAT3, JMJD7-PLA2G4B, LCLAT1, LPIN1, LPIN2, LPIN3, MBOAT1, MBOAT2, PLA2G10, PLA2G12A, PLA2G12B, PLA2G15, PLA2G1B, PLA2G2A, PLA2G2C, PLA2G2D, PLA2G2E, PLA2G2F, PLA2G3, PLA2G4A, PLA2G4B, PLA2G4C, PLA2G4D, PLA2G4E, PLA2G4F, PLA2G5, PLA2G6, PLAAT1, PLAAT2, PLAAT3, PLAAT4, PLB1, PLD1, PLD2, PLD3, PLD4, PLPP1, PLPP2, PLPP3, PLPP4, PLPP…
PC -> LPC -> LPA -> PA -> DG -> PE -> PS	4.674	ABHD3, ABHD5, AGPAT1, AGPAT2, AGPAT3, AGPAT4, AGPAT5, CEPT1, GPAT2, GPAT3, JMJD7-PLA2G4B, LCLAT1, LPIN1, LPIN2, LPIN3, MBOAT1, MBOAT2, PLA2G10, PLA2G12A, PLA2G12B, PLA2G15, PLA2G1B, PLA2G2A, PLA2G2C, PLA2G2D, PLA2G2E, PLA2G2F, PLA2G3, PLA2G4A, PLA2G4B, PLA2G4C, PLA2G4D, PLA2G4E, PLA2G4F, PLA2G5, PLA2G6, PLAAT1, PLAAT2, PLAAT3, PLAAT4, PLB1, PLD1, PLD2, PLD3, PLD4, PLPP1, PLPP2, PLPP3, PLPP4, PLPP…
PC -> LPC -> LPA -> PA -> DG -> PE -> LPE	4.674	ABHD3, ABHD5, AGPAT1, AGPAT2, AGPAT3, AGPAT4, AGPAT5, CEPT1, GPAT2, GPAT3, JMJD7-PLA2G4B, LCLAT1, LPIN1, LPIN2, LPIN3, MBOAT1, MBOAT2, PLA2G10, PLA2G12A, PLA2G12B, PLA2G15, PLA2G1B, PLA2G2A, PLA2G2C, PLA2G2D, PLA2G2E, PLA2G2F, PLA2G3, PLA2G4A, PLA2G4B, PLA2G4C, PLA2G4D, PLA2G4E, PLA2G4F, PLA2G5, PLA2G6, PLAAT1, PLAAT2, PLAAT3, PLAAT4, PLB1, PLD1, PLD2, PLD3, PLD4, PLPP1, PLPP2, PLPP3, PLPP4, PLPP…
PI -> DG -> PC -> LPC -> LPA -> MG	4.659	ABHD3, CEPT1, CHPT1, JMJD7-PLA2G4B, PLA2G10, PLA2G12A, PLA2G12B, PLA2G15, PLA2G1B, PLA2G2A, PLA2G2C, PLA2G2D, PLA2G2E, PLA2G2F, PLA2G3, PLA2G4A, PLA2G4B, PLA2G4C, PLA2G4D, PLA2G4E, PLA2G4F, PLA2G5, PLA2G6, PLAAT1, PLAAT2, PLAAT3, PLAAT4, PLB1, PLD1, PLD2, PLD3, PLD4, PLPP1, PNPLA2, PNPLA3, PNPLA4, PNPLA8
SM -> PC -> LPC -> LPA -> PA -> PI -> DG -> PE -> PS -> LPS	4.655	ABHD3, ABHD5, AGPAT1, AGPAT2, AGPAT3, AGPAT4, AGPAT5, CDIPT, CDS1, CDS2, CEPT1, GPAT2, GPAT3, JMJD7-PLA2G4B, LCLAT1, MBOAT1, MBOAT2, PLA2G10, PLA2G12A, PLA2G12B, PLA2G15, PLA2G1B, PLA2G2A, PLA2G2C, PLA2G2D, PLA2G2E, PLA2G2F, PLA2G3, PLA2G4A, PLA2G4B, PLA2G4C, PLA2G4D, PLA2G4E, PLA2G4F, PLA2G5, PLA2G6, PLAAT1, PLAAT2, PLAAT3, PLAAT4, PLB1, PLD1, PLD2, PLD3, PLD4, PNPLA2, PNPLA3, PNPLA4, PNPLA8, PT…
MG -> DG -> PC -> LPC -> LPA -> PA -> PI	4.655	ABHD3, ABHD5, AGPAT1, AGPAT2, AGPAT3, AGPAT4, AGPAT5, CDIPT, CDS1, CDS2, CEPT1, CHPT1, GPAT2, GPAT3, JMJD7-PLA2G4B, LCLAT1, MBOAT1, MBOAT2, PLA2G10, PLA2G12A, PLA2G12B, PLA2G15, PLA2G1B, PLA2G2A, PLA2G2C, PLA2G2D, PLA2G2E, PLA2G2F, PLA2G3, PLA2G4A, PLA2G4B, PLA2G4C, PLA2G4D, PLA2G4E, PLA2G4F, PLA2G5, PLA2G6, PLAAT1, PLAAT2, PLAAT3, PLAAT4, PLB1, PLD1, PLD2, PLD3, PLD4, PNPLA2, PNPLA3, PNPLA4, PNP…
DG -> PE -> PC -> LPC -> LPA -> MG	4.645	ABHD3, CEPT1, JMJD7-PLA2G4B, PEMT, PLA2G10, PLA2G12A, PLA2G12B, PLA2G15, PLA2G1B, PLA2G2A, PLA2G2C, PLA2G2D, PLA2G2E, PLA2G2F, PLA2G3, PLA2G4A, PLA2G4B, PLA2G4C, PLA2G4D, PLA2G4E, PLA2G4F, PLA2G5, PLA2G6, PLAAT1, PLAAT2, PLAAT3, PLAAT4, PLB1, PLD1, PLD2, PLD3, PLD4, PLPP1, PNPLA2, PNPLA3, PNPLA4, PNPLA8, SELENOI
PA -> DG -> PC -> SM -> CerP	4.627	CEPT1, CHPT1, LPIN1, LPIN2, LPIN3, PLPP1, PLPP2, PLPP3, PLPP4, PLPP5, SGMS1, SGMS2
PA O- -> DG O- -> PE O- -> PE P-	4.622	CEPT1, LPIN1, LPIN2, LPIN3, PEDS1, PEDS1-UBE2V1, PLPP1, PLPP2, PLPP3, PLPP4, PLPP5, SELENOI
PA -> PC -> LPC -> LPA -> MG -> DG	4.6	ABHD3, CDS1, CDS2, JMJD7-PLA2G4B, PLA2G10, PLA2G12A, PLA2G12B, PLA2G15, PLA2G1B, PLA2G2A, PLA2G2C, PLA2G2D, PLA2G2E, PLA2G2F, PLA2G3, PLA2G4A, PLA2G4B, PLA2G4C, PLA2G4D, PLA2G4E, PLA2G4F, PLA2G5, PLA2G6, PLAAT1, PLAAT2, PLAAT3, PLAAT4, PLB1, PLD1, PLD2, PLD3, PLD4, PLPP1, PNPLA2, PNPLA3, PNPLA4, PNPLA8, TAMM41
Cer -> CerP	4.593	AGK, CERK
LPA -> MG -> DG -> PC -> LPC	4.571	ABHD3, CEPT1, CHPT1, JMJD7-PLA2G4B, PLA2G10, PLA2G12A, PLA2G12B, PLA2G15, PLA2G1B, PLA2G2A, PLA2G2C, PLA2G2D, PLA2G2E, PLA2G2F, PLA2G3, PLA2G4A, PLA2G4B, PLA2G4C, PLA2G4D, PLA2G4E, PLA2G4F, PLA2G5, PLA2G6, PLAAT1, PLAAT2, PLAAT3, PLAAT4, PLB1, PLPP1, PNPLA2, PNPLA3, PNPLA4, PNPLA8
LPE -> PE -> PC -> LPC -> LPA -> PA -> PI	4.565	ABHD3, ABHD5, AGPAT1, AGPAT2, AGPAT3, AGPAT4, AGPAT5, CDIPT, CDS1, CDS2, GPAT2, GPAT3, JMJD7-PLA2G4B, LCLAT1, LPCAT1, LPCAT2, LPCAT3, LPCAT4, MBOAT1, MBOAT2, PEMT, PLA2G10, PLA2G12A, PLA2G12B, PLA2G15, PLA2G1B, PLA2G2A, PLA2G2C, PLA2G2D, PLA2G2E, PLA2G2F, PLA2G3, PLA2G4A, PLA2G4B, PLA2G4C, PLA2G4D, PLA2G4E, PLA2G4F, PLA2G5, PLA2G6, PLAAT1, PLAAT2, PLAAT3, PLAAT4, PLB1, PLD1, PLD2, PLD3, PLD4, PNP…
LPA -> PA -> DG -> PC -> SM -> CerP	4.556	ABHD5, AGPAT1, AGPAT2, AGPAT3, AGPAT4, AGPAT5, CEPT1, CHPT1, GPAT2, GPAT3, LCLAT1, LPIN1, LPIN2, LPIN3, MBOAT1, MBOAT2, PLPP1, PLPP2, PLPP3, PLPP4, PLPP5, SGMS1, SGMS2
CoA -> LPA -> PA -> DG -> PE -> PC -> LPC	4.555	ABHD3, ABHD5, AGPAT1, AGPAT2, AGPAT3, AGPAT4, AGPAT5, CEPT1, GPAM, GPAT2, GPAT3, GPAT4, JMJD7-PLA2G4B, LCLAT1, LPIN1, LPIN2, LPIN3, MBOAT1, MBOAT2, PEMT, PLA2G10, PLA2G12A, PLA2G12B, PLA2G15, PLA2G1B, PLA2G2A, PLA2G2C, PLA2G2D, PLA2G2E, PLA2G2F, PLA2G3, PLA2G4A, PLA2G4B, PLA2G4C, PLA2G4D, PLA2G4E, PLA2G4F, PLA2G5, PLA2G6, PLAAT1, PLAAT2, PLAAT3, PLAAT4, PLB1, PLPP1, PLPP2, PLPP3, PLPP4, PLPP5, PN…
LPA -> PA -> DG -> MG	4.549	ABHD5, AGPAT1, AGPAT2, AGPAT3, AGPAT4, AGPAT5, GPAT2, GPAT3, LCLAT1, LPIN1, LPIN2, LPIN3, MBOAT1, MBOAT2, PLPP1, PLPP2, PLPP3, PLPP4, PLPP5
TG -> DG	4.529	AADAC, CEL, LIPC, LIPF, LIPG, PNLIP, PNLIPRP1, PNLIPRP2, PNLIPRP3, PNPLA2, PNPLA3
SM -> PC -> LPC -> LPA	4.523	ABHD3, JMJD7-PLA2G4B, PLA2G10, PLA2G12A, PLA2G12B, PLA2G15, PLA2G1B, PLA2G2A, PLA2G2C, PLA2G2D, PLA2G2E, PLA2G2F, PLA2G3, PLA2G4A, PLA2G4B, PLA2G4C, PLA2G4D, PLA2G4E, PLA2G4F, PLA2G5, PLA2G6, PLAAT1, PLAAT2, PLAAT3, PLAAT4, PLB1, PLD1, PLD2, PLD3, PLD4, PNPLA2, PNPLA3, PNPLA4, PNPLA8, SGMS1, SGMS2
TG -> DG -> PA -> PC -> LPC	4.522	AADAC, ABHD3, AGK, CDS1, CDS2, CEL, DGKA, DGKB, DGKD, DGKE, DGKG, DGKH, DGKI, DGKK, DGKQ, DGKZ, JMJD7-PLA2G4B, LIPC, LIPF, LIPG, PLA2G10, PLA2G12A, PLA2G12B, PLA2G15, PLA2G1B, PLA2G2A, PLA2G2C, PLA2G2D, PLA2G2E, PLA2G2F, PLA2G3, PLA2G4A, PLA2G4B, PLA2G4C, PLA2G4D, PLA2G4E, PLA2G4F, PLA2G5, PLA2G6, PLAAT1, PLAAT2, PLAAT3, PLAAT4, PLB1, PNLIP, PNLIPRP1, PNLIPRP2, PNLIPRP3, PNPLA2, PNPLA3, PNPLA4, P…
LPI -> PI -> DG -> PC -> LPC -> LPA -> PA -> PG -> LPG	4.52	ABHD3, ABHD5, AGPAT1, AGPAT2, AGPAT3, AGPAT4, AGPAT5, CDS1, CDS2, CEPT1, CHPT1, GPAT2, GPAT3, JMJD7-PLA2G4B, LCLAT1, MBOAT1, MBOAT2, MBOAT7, PGS1, PLA2G10, PLA2G12A, PLA2G12B, PLA2G15, PLA2G1B, PLA2G2A, PLA2G2C, PLA2G2D, PLA2G2E, PLA2G2F, PLA2G3, PLA2G4A, PLA2G4B, PLA2G4C, PLA2G4D, PLA2G4E, PLA2G4F, PLA2G5, PLA2G6, PLAAT1, PLAAT2, PLAAT3, PLAAT4, PLB1, PLD1, PLD2, PLD3, PLD4, PNPLA2, PNPLA3, PNPL…
LPS -> PS -> PE -> PC -> LPC -> LPA -> PA -> PI -> DG -> MG	4.515	ABHD3, ABHD5, AGPAT1, AGPAT2, AGPAT3, AGPAT4, AGPAT5, CDIPT, CDS1, CDS2, GPAT2, GPAT3, JMJD7-PLA2G4B, LCLAT1, LPCAT3, MBOAT1, MBOAT2, PEMT, PISD, PLA2G10, PLA2G12A, PLA2G12B, PLA2G15, PLA2G1B, PLA2G2A, PLA2G2C, PLA2G2D, PLA2G2E, PLA2G2F, PLA2G3, PLA2G4A, PLA2G4B, PLA2G4C, PLA2G4D, PLA2G4E, PLA2G4F, PLA2G5, PLA2G6, PLAAT1, PLAAT2, PLAAT3, PLAAT4, PLB1, PLD1, PLD2, PLD3, PLD4, PNPLA2, PNPLA3, PNPLA…
PA -> PC -> LPC -> LPA -> MG -> DG -> PE -> PS	4.476	ABHD3, CDS1, CDS2, CEPT1, JMJD7-PLA2G4B, PLA2G10, PLA2G12A, PLA2G12B, PLA2G15, PLA2G1B, PLA2G2A, PLA2G2C, PLA2G2D, PLA2G2E, PLA2G2F, PLA2G3, PLA2G4A, PLA2G4B, PLA2G4C, PLA2G4D, PLA2G4E, PLA2G4F, PLA2G5, PLA2G6, PLAAT1, PLAAT2, PLAAT3, PLAAT4, PLB1, PLD1, PLD2, PLD3, PLD4, PLPP1, PNPLA2, PNPLA3, PNPLA4, PNPLA8, PTDSS1, PTDSS2, SELENOI, TAMM41
PA -> PC -> LPC -> LPA -> MG -> DG -> PE -> LPE	4.476	ABHD3, CDS1, CDS2, CEPT1, JMJD7-PLA2G4B, PLA2G10, PLA2G12A, PLA2G12B, PLA2G15, PLA2G1B, PLA2G2A, PLA2G2C, PLA2G2D, PLA2G2E, PLA2G2F, PLA2G3, PLA2G4A, PLA2G4B, PLA2G4C, PLA2G4D, PLA2G4E, PLA2G4F, PLA2G5, PLA2G6, PLAAT1, PLAAT2, PLAAT3, PLAAT4, PLB1, PLD1, PLD2, PLD3, PLD4, PLPP1, PNPLA2, PNPLA3, PNPLA4, PNPLA8, SELENOI, TAMM41
PC -> LPC -> LPA -> PA -> DG -> PE -> PS -> LPS	4.467	ABHD3, ABHD5, AGPAT1, AGPAT2, AGPAT3, AGPAT4, AGPAT5, CEPT1, GPAT2, GPAT3, JMJD7-PLA2G4B, LCLAT1, LPIN1, LPIN2, LPIN3, MBOAT1, MBOAT2, PLA2G10, PLA2G12A, PLA2G12B, PLA2G15, PLA2G1B, PLA2G2A, PLA2G2C, PLA2G2D, PLA2G2E, PLA2G2F, PLA2G3, PLA2G4A, PLA2G4B, PLA2G4C, PLA2G4D, PLA2G4E, PLA2G4F, PLA2G5, PLA2G6, PLAAT1, PLAAT2, PLAAT3, PLAAT4, PLB1, PLD1, PLD2, PLD3, PLD4, PLPP1, PLPP2, PLPP3, PLPP4, PLPP…
TG -> DG -> PC -> PA -> PG -> LPG	4.458	AADAC, CDS1, CDS2, CEL, CEPT1, CHPT1, LIPC, LIPF, LIPG, PGS1, PLD1, PLD2, PLD3, PLD4, PNLIP, PNLIPRP1, PNLIPRP2, PNLIPRP3, PNPLA2, PNPLA3, PTPMT1, TAMM41
TG -> DG -> PA -> PS -> PE -> PC -> LPC -> LPA -> MG	4.448	AADAC, ABHD3, AGK, CDS1, CDS2, CEL, DGKA, DGKB, DGKD, DGKE, DGKG, DGKH, DGKI, DGKK, DGKQ, DGKZ, JMJD7-PLA2G4B, LIPC, LIPF, LIPG, PEMT, PISD, PLA2G10, PLA2G12A, PLA2G12B, PLA2G15, PLA2G1B, PLA2G2A, PLA2G2C, PLA2G2D, PLA2G2E, PLA2G2F, PLA2G3, PLA2G4A, PLA2G4B, PLA2G4C, PLA2G4D, PLA2G4E, PLA2G4F, PLA2G5, PLA2G6, PLAAT1, PLAAT2, PLAAT3, PLAAT4, PLB1, PLD1, PLD2, PLD3, PLD4, PLPP1, PNLIP, PNLIPRP1, PN…
PA -> PI -> DG -> PE -> PC -> LPC	4.447	ABHD3, CDIPT, CDS1, CDS2, CEPT1, JMJD7-PLA2G4B, PEMT, PLA2G10, PLA2G12A, PLA2G12B, PLA2G15, PLA2G1B, PLA2G2A, PLA2G2C, PLA2G2D, PLA2G2E, PLA2G2F, PLA2G3, PLA2G4A, PLA2G4B, PLA2G4C, PLA2G4D, PLA2G4E, PLA2G4F, PLA2G5, PLA2G6, PLAAT1, PLAAT2, PLAAT3, PLAAT4, PLB1, PNPLA2, PNPLA3, PNPLA4, PNPLA8, SELENOI, TAMM41
LPA -> PA -> PI -> DG -> PE -> PC -> LPC	4.441	ABHD3, ABHD5, AGPAT1, AGPAT2, AGPAT3, AGPAT4, AGPAT5, CDIPT, CDS1, CDS2, CEPT1, GPAT2, GPAT3, JMJD7-PLA2G4B, LCLAT1, MBOAT1, MBOAT2, PEMT, PLA2G10, PLA2G12A, PLA2G12B, PLA2G15, PLA2G1B, PLA2G2A, PLA2G2C, PLA2G2D, PLA2G2E, PLA2G2F, PLA2G3, PLA2G4A, PLA2G4B, PLA2G4C, PLA2G4D, PLA2G4E, PLA2G4F, PLA2G5, PLA2G6, PLAAT1, PLAAT2, PLAAT3, PLAAT4, PLB1, PNPLA2, PNPLA3, PNPLA4, PNPLA8, SELENOI, TAMM41
PA -> PC -> LPC -> LPA -> MG -> DG -> PE	4.432	ABHD3, CDS1, CDS2, CEPT1, JMJD7-PLA2G4B, PLA2G10, PLA2G12A, PLA2G12B, PLA2G15, PLA2G1B, PLA2G2A, PLA2G2C, PLA2G2D, PLA2G2E, PLA2G2F, PLA2G3, PLA2G4A, PLA2G4B, PLA2G4C, PLA2G4D, PLA2G4E, PLA2G4F, PLA2G5, PLA2G6, PLAAT1, PLAAT2, PLAAT3, PLAAT4, PLB1, PLD1, PLD2, PLD3, PLD4, PLPP1, PNPLA2, PNPLA3, PNPLA4, PNPLA8, SELENOI, TAMM41
LPA -> PA -> PG -> LPG	4.418	ABHD5, AGPAT1, AGPAT2, AGPAT3, AGPAT4, AGPAT5, CDS1, CDS2, GPAT2, GPAT3, LCLAT1, MBOAT1, MBOAT2, PGS1, PTPMT1, TAMM41
LPS -> PS -> PE -> PC -> LPC -> LPA -> PA -> PG	4.415	ABHD3, ABHD5, AGPAT1, AGPAT2, AGPAT3, AGPAT4, AGPAT5, CDS1, CDS2, GPAT2, GPAT3, JMJD7-PLA2G4B, LCLAT1, LPCAT3, MBOAT1, MBOAT2, PEMT, PGS1, PISD, PLA2G10, PLA2G12A, PLA2G12B, PLA2G15, PLA2G1B, PLA2G2A, PLA2G2C, PLA2G2D, PLA2G2E, PLA2G2F, PLA2G3, PLA2G4A, PLA2G4B, PLA2G4C, PLA2G4D, PLA2G4E, PLA2G4F, PLA2G5, PLA2G6, PLAAT1, PLAAT2, PLAAT3, PLAAT4, PLB1, PLD1, PLD2, PLD3, PLD4, PNPLA2, PNPLA3, PNPLA4…
PA -> PG	4.414	CDS1, CDS2, PGS1, PTPMT1, TAMM41
TG -> DG -> PE -> PC -> PA -> PI -> LPI	4.396	AADAC, CDIPT, CDS1, CDS2, CEL, CEPT1, LIPC, LIPF, LIPG, PEMT, PLD1, PLD2, PLD3, PLD4, PNLIP, PNLIPRP1, PNLIPRP2, PNLIPRP3, PNPLA2, PNPLA3, SELENOI, TAMM41
SM -> PC -> LPC -> LPA -> MG -> DG -> PA -> PI -> LPI	4.395	ABHD3, AGK, CDIPT, CDS1, CDS2, DGKA, DGKB, DGKD, DGKE, DGKG, DGKH, DGKI, DGKK, DGKQ, DGKZ, JMJD7-PLA2G4B, PLA2G10, PLA2G12A, PLA2G12B, PLA2G15, PLA2G1B, PLA2G2A, PLA2G2C, PLA2G2D, PLA2G2E, PLA2G2F, PLA2G3, PLA2G4A, PLA2G4B, PLA2G4C, PLA2G4D, PLA2G4E, PLA2G4F, PLA2G5, PLA2G6, PLAAT1, PLAAT2, PLAAT3, PLAAT4, PLB1, PLD1, PLD2, PLD3, PLD4, PLPP1, PNPLA2, PNPLA3, PNPLA4, PNPLA8, SGMS1, SGMS2, TAMM41
SM -> PC -> LPC -> LPA -> PA	4.384	ABHD3, ABHD5, AGPAT1, AGPAT2, AGPAT3, AGPAT4, AGPAT5, GPAT2, GPAT3, JMJD7-PLA2G4B, LCLAT1, MBOAT1, MBOAT2, PLA2G10, PLA2G12A, PLA2G12B, PLA2G15, PLA2G1B, PLA2G2A, PLA2G2C, PLA2G2D, PLA2G2E, PLA2G2F, PLA2G3, PLA2G4A, PLA2G4B, PLA2G4C, PLA2G4D, PLA2G4E, PLA2G4F, PLA2G5, PLA2G6, PLAAT1, PLAAT2, PLAAT3, PLAAT4, PLB1, PLD1, PLD2, PLD3, PLD4, PNPLA2, PNPLA3, PNPLA4, PNPLA8, SGMS1, SGMS2
LPA -> PA -> PI	4.358	ABHD5, AGPAT1, AGPAT2, AGPAT3, AGPAT4, AGPAT5, CDIPT, CDS1, CDS2, GPAT2, GPAT3, LCLAT1, MBOAT1, MBOAT2, TAMM41
PI -> DG -> PE -> PC -> LPC -> LPA -> PA -> PG -> LPG	4.339	ABHD3, ABHD5, AGPAT1, AGPAT2, AGPAT3, AGPAT4, AGPAT5, CDS1, CDS2, CEPT1, GPAT2, GPAT3, JMJD7-PLA2G4B, LCLAT1, MBOAT1, MBOAT2, PEMT, PGS1, PLA2G10, PLA2G12A, PLA2G12B, PLA2G15, PLA2G1B, PLA2G2A, PLA2G2C, PLA2G2D, PLA2G2E, PLA2G2F, PLA2G3, PLA2G4A, PLA2G4B, PLA2G4C, PLA2G4D, PLA2G4E, PLA2G4F, PLA2G5, PLA2G6, PLAAT1, PLAAT2, PLAAT3, PLAAT4, PLB1, PLD1, PLD2, PLD3, PLD4, PNPLA2, PNPLA3, PNPLA4, PNPLA…
PS -> PE -> PC -> LPC -> LPA -> PA -> PI -> DG	4.337	ABHD3, ABHD5, AGPAT1, AGPAT2, AGPAT3, AGPAT4, AGPAT5, CDIPT, CDS1, CDS2, GPAT2, GPAT3, JMJD7-PLA2G4B, LCLAT1, MBOAT1, MBOAT2, PEMT, PISD, PLA2G10, PLA2G12A, PLA2G12B, PLA2G15, PLA2G1B, PLA2G2A, PLA2G2C, PLA2G2D, PLA2G2E, PLA2G2F, PLA2G3, PLA2G4A, PLA2G4B, PLA2G4C, PLA2G4D, PLA2G4E, PLA2G4F, PLA2G5, PLA2G6, PLAAT1, PLAAT2, PLAAT3, PLAAT4, PLB1, PLD1, PLD2, PLD3, PLD4, PNPLA2, PNPLA3, PNPLA4, PNPLA…
CoA -> LPA -> PA -> DG -> PC -> LPC -> MG	4.337	ABHD3, ABHD5, AGPAT1, AGPAT2, AGPAT3, AGPAT4, AGPAT5, CEPT1, CHPT1, ENPP6, GPAM, GPAT2, GPAT3, GPAT4, JMJD7-PLA2G4B, LCLAT1, LPIN1, LPIN2, LPIN3, MBOAT1, MBOAT2, PLA2G10, PLA2G12A, PLA2G12B, PLA2G15, PLA2G1B, PLA2G2A, PLA2G2C, PLA2G2D, PLA2G2E, PLA2G2F, PLA2G3, PLA2G4A, PLA2G4B, PLA2G4C, PLA2G4D, PLA2G4E, PLA2G4F, PLA2G5, PLA2G6, PLAAT1, PLAAT2, PLAAT3, PLAAT4, PLB1, PLPP1, PLPP2, PLPP3, PLPP4, P…
LPE -> PE -> PC -> LPC -> LPA -> PA -> PI -> DG -> MG	4.325	ABHD3, ABHD5, AGPAT1, AGPAT2, AGPAT3, AGPAT4, AGPAT5, CDIPT, CDS1, CDS2, GPAT2, GPAT3, JMJD7-PLA2G4B, LCLAT1, LPCAT1, LPCAT2, LPCAT3, LPCAT4, MBOAT1, MBOAT2, PEMT, PLA2G10, PLA2G12A, PLA2G12B, PLA2G15, PLA2G1B, PLA2G2A, PLA2G2C, PLA2G2D, PLA2G2E, PLA2G2F, PLA2G3, PLA2G4A, PLA2G4B, PLA2G4C, PLA2G4D, PLA2G4E, PLA2G4F, PLA2G5, PLA2G6, PLAAT1, PLAAT2, PLAAT3, PLAAT4, PLB1, PLD1, PLD2, PLD3, PLD4, PNP…
TG -> DG -> PA -> PI -> LPI	4.325	AADAC, AGK, CDIPT, CDS1, CDS2, CEL, DGKA, DGKB, DGKD, DGKE, DGKG, DGKH, DGKI, DGKK, DGKQ, DGKZ, LIPC, LIPF, LIPG, PNLIP, PNLIPRP1, PNLIPRP2, PNLIPRP3, PNPLA2, PNPLA3, TAMM41
MG -> DG -> PC -> LPC -> LPA -> PA -> PG	4.322	ABHD3, ABHD5, AGPAT1, AGPAT2, AGPAT3, AGPAT4, AGPAT5, CDS1, CDS2, CEPT1, CHPT1, GPAT2, GPAT3, JMJD7-PLA2G4B, LCLAT1, MBOAT1, MBOAT2, PGS1, PLA2G10, PLA2G12A, PLA2G12B, PLA2G15, PLA2G1B, PLA2G2A, PLA2G2C, PLA2G2D, PLA2G2E, PLA2G2F, PLA2G3, PLA2G4A, PLA2G4B, PLA2G4C, PLA2G4D, PLA2G4E, PLA2G4F, PLA2G5, PLA2G6, PLAAT1, PLAAT2, PLAAT3, PLAAT4, PLB1, PLD1, PLD2, PLD3, PLD4, PNPLA2, PNPLA3, PNPLA4, PNPL…
PA -> PC -> LPC -> LPA -> MG -> DG -> PE -> PS -> LPS	4.318	ABHD3, CDS1, CDS2, CEPT1, JMJD7-PLA2G4B, PLA2G10, PLA2G12A, PLA2G12B, PLA2G15, PLA2G1B, PLA2G2A, PLA2G2C, PLA2G2D, PLA2G2E, PLA2G2F, PLA2G3, PLA2G4A, PLA2G4B, PLA2G4C, PLA2G4D, PLA2G4E, PLA2G4F, PLA2G5, PLA2G6, PLAAT1, PLAAT2, PLAAT3, PLAAT4, PLB1, PLD1, PLD2, PLD3, PLD4, PLPP1, PNPLA2, PNPLA3, PNPLA4, PNPLA8, PTDSS1, PTDSS2, SELENOI, TAMM41
PE -> PC -> LPC	4.316	ABHD3, JMJD7-PLA2G4B, PEMT, PLA2G10, PLA2G12A, PLA2G12B, PLA2G15, PLA2G1B, PLA2G2A, PLA2G2C, PLA2G2D, PLA2G2E, PLA2G2F, PLA2G3, PLA2G4A, PLA2G4B, PLA2G4C, PLA2G4D, PLA2G4E, PLA2G4F, PLA2G5, PLA2G6, PLAAT1, PLAAT2, PLAAT3, PLAAT4, PLB1, PNPLA2, PNPLA3, PNPLA4, PNPLA8
PC -> LPC -> LPA -> PA -> PS -> PE -> LPE	4.314	ABHD3, ABHD5, AGPAT1, AGPAT2, AGPAT3, AGPAT4, AGPAT5, CDS1, CDS2, GPAT2, GPAT3, JMJD7-PLA2G4B, LCLAT1, MBOAT1, MBOAT2, PISD, PLA2G10, PLA2G12A, PLA2G12B, PLA2G15, PLA2G1B, PLA2G2A, PLA2G2C, PLA2G2D, PLA2G2E, PLA2G2F, PLA2G3, PLA2G4A, PLA2G4B, PLA2G4C, PLA2G4D, PLA2G4E, PLA2G4F, PLA2G5, PLA2G6, PLAAT1, PLAAT2, PLAAT3, PLAAT4, PLB1, PLD1, PLD2, PLD3, PLD4, PNPLA2, PNPLA3, PNPLA4, PNPLA8, TAMM41
PA -> PS -> PE -> PC -> LPC -> LPA	4.308	ABHD3, CDS1, CDS2, JMJD7-PLA2G4B, PEMT, PISD, PLA2G10, PLA2G12A, PLA2G12B, PLA2G15, PLA2G1B, PLA2G2A, PLA2G2C, PLA2G2D, PLA2G2E, PLA2G2F, PLA2G3, PLA2G4A, PLA2G4B, PLA2G4C, PLA2G4D, PLA2G4E, PLA2G4F, PLA2G5, PLA2G6, PLAAT1, PLAAT2, PLAAT3, PLAAT4, PLB1, PLD1, PLD2, PLD3, PLD4, PNPLA2, PNPLA3, PNPLA4, PNPLA8, TAMM41
PI -> DG -> PC -> LPC -> LPA -> PA -> PS -> PE -> LPE	4.298	ABHD3, ABHD5, AGPAT1, AGPAT2, AGPAT3, AGPAT4, AGPAT5, CDS1, CDS2, CEPT1, CHPT1, GPAT2, GPAT3, JMJD7-PLA2G4B, LCLAT1, MBOAT1, MBOAT2, PISD, PLA2G10, PLA2G12A, PLA2G12B, PLA2G15, PLA2G1B, PLA2G2A, PLA2G2C, PLA2G2D, PLA2G2E, PLA2G2F, PLA2G3, PLA2G4A, PLA2G4B, PLA2G4C, PLA2G4D, PLA2G4E, PLA2G4F, PLA2G5, PLA2G6, PLAAT1, PLAAT2, PLAAT3, PLAAT4, PLB1, PLD1, PLD2, PLD3, PLD4, PNPLA2, PNPLA3, PNPLA4, PNPL…
PC -> LPC -> LPA -> PA -> PS -> PE	4.284	ABHD3, ABHD5, AGPAT1, AGPAT2, AGPAT3, AGPAT4, AGPAT5, CDS1, CDS2, GPAT2, GPAT3, JMJD7-PLA2G4B, LCLAT1, MBOAT1, MBOAT2, PISD, PLA2G10, PLA2G12A, PLA2G12B, PLA2G15, PLA2G1B, PLA2G2A, PLA2G2C, PLA2G2D, PLA2G2E, PLA2G2F, PLA2G3, PLA2G4A, PLA2G4B, PLA2G4C, PLA2G4D, PLA2G4E, PLA2G4F, PLA2G5, PLA2G6, PLAAT1, PLAAT2, PLAAT3, PLAAT4, PLB1, PLD1, PLD2, PLD3, PLD4, PNPLA2, PNPLA3, PNPLA4, PNPLA8, TAMM41
FA -> CoA -> LPA -> PA -> PI -> DG -> PC -> LPC	4.284	ABHD3, ABHD5, ACSBG1, ACSBG2, ACSF2, ACSL1, ACSL3, ACSL4, ACSL5, ACSL6, ACSM1, ACSM2A, ACSM2B, ACSM3, ACSM4, ACSM5, ACSM6, AGPAT1, AGPAT2, AGPAT3, AGPAT4, AGPAT5, CDIPT, CDS1, CDS2, CEPT1, CHPT1, GPAM, GPAT2, GPAT3, GPAT4, JMJD7-PLA2G4B, LCLAT1, MBOAT1, MBOAT2, PLA2G10, PLA2G12A, PLA2G12B, PLA2G15, PLA2G1B, PLA2G2A, PLA2G2C, PLA2G2D, PLA2G2E, PLA2G2F, PLA2G3, PLA2G4A, PLA2G4B, PLA2G4C, PLA2G4D, P…
PI -> LPI	4.28	NA
PA -> PC -> LPC -> MG	4.261	ABHD3, CDS1, CDS2, ENPP6, JMJD7-PLA2G4B, PLA2G10, PLA2G12A, PLA2G12B, PLA2G15, PLA2G1B, PLA2G2A, PLA2G2C, PLA2G2D, PLA2G2E, PLA2G2F, PLA2G3, PLA2G4A, PLA2G4B, PLA2G4C, PLA2G4D, PLA2G4E, PLA2G4F, PLA2G5, PLA2G6, PLAAT1, PLAAT2, PLAAT3, PLAAT4, PLB1, PNPLA2, PNPLA3, PNPLA4, PNPLA8, TAMM41
FAL -> FOH -> FA -> CoA -> LPA -> PA -> PI -> DG -> PC -> LPC	4.256	ABHD3, ABHD5, ACSBG1, ACSBG2, ACSF2, ACSL1, ACSL3, ACSL4, ACSL5, ACSL6, ACSM1, ACSM2A, ACSM2B, ACSM3, ACSM4, ACSM5, ACSM6, AGPAT1, AGPAT2, AGPAT3, AGPAT4, AGPAT5, CDIPT, CDS1, CDS2, CEPT1, CHPT1, GPAM, GPAT2, GPAT3, GPAT4, JMJD7-PLA2G4B, LCLAT1, MBOAT1, MBOAT2, PLA2G10, PLA2G12A, PLA2G12B, PLA2G15, PLA2G1B, PLA2G2A, PLA2G2C, PLA2G2D, PLA2G2E, PLA2G2F, PLA2G3, PLA2G4A, PLA2G4B, PLA2G4C, PLA2G4D, P…
PS -> PE -> PC -> LPC	4.252	ABHD3, JMJD7-PLA2G4B, PEMT, PISD, PLA2G10, PLA2G12A, PLA2G12B, PLA2G15, PLA2G1B, PLA2G2A, PLA2G2C, PLA2G2D, PLA2G2E, PLA2G2F, PLA2G3, PLA2G4A, PLA2G4B, PLA2G4C, PLA2G4D, PLA2G4E, PLA2G4F, PLA2G5, PLA2G6, PLAAT1, PLAAT2, PLAAT3, PLAAT4, PLB1, PNPLA2, PNPLA3, PNPLA4, PNPLA8
TG -> DG -> PC -> PA -> PI	4.239	AADAC, CDIPT, CDS1, CDS2, CEL, CEPT1, CHPT1, LIPC, LIPF, LIPG, PLD1, PLD2, PLD3, PLD4, PNLIP, PNLIPRP1, PNLIPRP2, PNLIPRP3, PNPLA2, PNPLA3, TAMM41
LPS -> PS -> PE -> PC -> LPC -> LPA -> PA -> DG	4.234	ABHD3, ABHD5, AGPAT1, AGPAT2, AGPAT3, AGPAT4, AGPAT5, GPAT2, GPAT3, JMJD7-PLA2G4B, LCLAT1, LPCAT3, LPIN1, LPIN2, LPIN3, MBOAT1, MBOAT2, PEMT, PISD, PLA2G10, PLA2G12A, PLA2G12B, PLA2G15, PLA2G1B, PLA2G2A, PLA2G2C, PLA2G2D, PLA2G2E, PLA2G2F, PLA2G3, PLA2G4A, PLA2G4B, PLA2G4C, PLA2G4D, PLA2G4E, PLA2G4F, PLA2G5, PLA2G6, PLAAT1, PLAAT2, PLAAT3, PLAAT4, PLB1, PLD1, PLD2, PLD3, PLD4, PLPP1, PLPP2, PLPP3…
LPE -> PE -> PC -> LPC -> LPA -> PA -> PG	4.233	ABHD3, ABHD5, AGPAT1, AGPAT2, AGPAT3, AGPAT4, AGPAT5, CDS1, CDS2, GPAT2, GPAT3, JMJD7-PLA2G4B, LCLAT1, LPCAT1, LPCAT2, LPCAT3, LPCAT4, MBOAT1, MBOAT2, PEMT, PGS1, PLA2G10, PLA2G12A, PLA2G12B, PLA2G15, PLA2G1B, PLA2G2A, PLA2G2C, PLA2G2D, PLA2G2E, PLA2G2F, PLA2G3, PLA2G4A, PLA2G4B, PLA2G4C, PLA2G4D, PLA2G4E, PLA2G4F, PLA2G5, PLA2G6, PLAAT1, PLAAT2, PLAAT3, PLAAT4, PLB1, PLD1, PLD2, PLD3, PLD4, PNPL…
LPA -> PA -> PI -> DG -> PC -> LPC -> MG	4.223	ABHD3, ABHD5, AGPAT1, AGPAT2, AGPAT3, AGPAT4, AGPAT5, CDIPT, CDS1, CDS2, CEPT1, CHPT1, ENPP6, GPAT2, GPAT3, JMJD7-PLA2G4B, LCLAT1, MBOAT1, MBOAT2, PLA2G10, PLA2G12A, PLA2G12B, PLA2G15, PLA2G1B, PLA2G2A, PLA2G2C, PLA2G2D, PLA2G2E, PLA2G2F, PLA2G3, PLA2G4A, PLA2G4B, PLA2G4C, PLA2G4D, PLA2G4E, PLA2G4F, PLA2G5, PLA2G6, PLAAT1, PLAAT2, PLAAT3, PLAAT4, PLB1, PNPLA2, PNPLA3, PNPLA4, PNPLA8, TAMM41
PI -> DG -> PC -> LPC -> LPA -> PA -> PS -> PE	4.222	ABHD3, ABHD5, AGPAT1, AGPAT2, AGPAT3, AGPAT4, AGPAT5, CDS1, CDS2, CEPT1, CHPT1, GPAT2, GPAT3, JMJD7-PLA2G4B, LCLAT1, MBOAT1, MBOAT2, PISD, PLA2G10, PLA2G12A, PLA2G12B, PLA2G15, PLA2G1B, PLA2G2A, PLA2G2C, PLA2G2D, PLA2G2E, PLA2G2F, PLA2G3, PLA2G4A, PLA2G4B, PLA2G4C, PLA2G4D, PLA2G4E, PLA2G4F, PLA2G5, PLA2G6, PLAAT1, PLAAT2, PLAAT3, PLAAT4, PLB1, PLD1, PLD2, PLD3, PLD4, PNPLA2, PNPLA3, PNPLA4, PNPL…
PA -> PI -> DG -> PC -> LPC -> MG	4.209	ABHD3, CDIPT, CDS1, CDS2, CEPT1, CHPT1, ENPP6, JMJD7-PLA2G4B, PLA2G10, PLA2G12A, PLA2G12B, PLA2G15, PLA2G1B, PLA2G2A, PLA2G2C, PLA2G2D, PLA2G2E, PLA2G2F, PLA2G3, PLA2G4A, PLA2G4B, PLA2G4C, PLA2G4D, PLA2G4E, PLA2G4F, PLA2G5, PLA2G6, PLAAT1, PLAAT2, PLAAT3, PLAAT4, PLB1, PNPLA2, PNPLA3, PNPLA4, PNPLA8, TAMM41
CoA -> LPA -> PA -> PS -> PE -> PC -> LPC	4.194	ABHD3, ABHD5, AGPAT1, AGPAT2, AGPAT3, AGPAT4, AGPAT5, CDS1, CDS2, GPAM, GPAT2, GPAT3, GPAT4, JMJD7-PLA2G4B, LCLAT1, MBOAT1, MBOAT2, PEMT, PISD, PLA2G10, PLA2G12A, PLA2G12B, PLA2G15, PLA2G1B, PLA2G2A, PLA2G2C, PLA2G2D, PLA2G2E, PLA2G2F, PLA2G3, PLA2G4A, PLA2G4B, PLA2G4C, PLA2G4D, PLA2G4E, PLA2G4F, PLA2G5, PLA2G6, PLAAT1, PLAAT2, PLAAT3, PLAAT4, PLB1, PNPLA2, PNPLA3, PNPLA4, PNPLA8, TAMM41
PE -> PC -> LPC -> LPA -> PA -> PI -> DG	4.169	ABHD3, ABHD5, AGPAT1, AGPAT2, AGPAT3, AGPAT4, AGPAT5, CDIPT, CDS1, CDS2, GPAT2, GPAT3, JMJD7-PLA2G4B, LCLAT1, MBOAT1, MBOAT2, PEMT, PLA2G10, PLA2G12A, PLA2G12B, PLA2G15, PLA2G1B, PLA2G2A, PLA2G2C, PLA2G2D, PLA2G2E, PLA2G2F, PLA2G3, PLA2G4A, PLA2G4B, PLA2G4C, PLA2G4D, PLA2G4E, PLA2G4F, PLA2G5, PLA2G6, PLAAT1, PLAAT2, PLAAT3, PLAAT4, PLB1, PLD1, PLD2, PLD3, PLD4, PNPLA2, PNPLA3, PNPLA4, PNPLA8, TAM…
LPC -> LPA -> PA -> DG -> PC	4.162	ABHD5, AGPAT1, AGPAT2, AGPAT3, AGPAT4, AGPAT5, CEPT1, CHPT1, GPAT2, GPAT3, LCLAT1, LPIN1, LPIN2, LPIN3, MBOAT1, MBOAT2, PLD1, PLD2, PLD3, PLD4, PLPP1, PLPP2, PLPP3, PLPP4, PLPP5
PE -> PC -> LPC -> LPA -> PA -> PS	4.162	ABHD3, ABHD5, AGPAT1, AGPAT2, AGPAT3, AGPAT4, AGPAT5, CDS1, CDS2, GPAT2, GPAT3, JMJD7-PLA2G4B, LCLAT1, MBOAT1, MBOAT2, PEMT, PLA2G10, PLA2G12A, PLA2G12B, PLA2G15, PLA2G1B, PLA2G2A, PLA2G2C, PLA2G2D, PLA2G2E, PLA2G2F, PLA2G3, PLA2G4A, PLA2G4B, PLA2G4C, PLA2G4D, PLA2G4E, PLA2G4F, PLA2G5, PLA2G6, PLAAT1, PLAAT2, PLAAT3, PLAAT4, PLB1, PLD1, PLD2, PLD3, PLD4, PNPLA2, PNPLA3, PNPLA4, PNPLA8, TAMM41
FA -> CoA -> LPA -> PA -> PC -> LPC	4.16	ABHD3, ABHD5, ACSBG1, ACSBG2, ACSF2, ACSL1, ACSL3, ACSL4, ACSL5, ACSL6, ACSM1, ACSM2A, ACSM2B, ACSM3, ACSM4, ACSM5, ACSM6, AGPAT1, AGPAT2, AGPAT3, AGPAT4, AGPAT5, CDS1, CDS2, GPAM, GPAT2, GPAT3, GPAT4, JMJD7-PLA2G4B, LCLAT1, MBOAT1, MBOAT2, PLA2G10, PLA2G12A, PLA2G12B, PLA2G15, PLA2G1B, PLA2G2A, PLA2G2C, PLA2G2D, PLA2G2E, PLA2G2F, PLA2G3, PLA2G4A, PLA2G4B, PLA2G4C, PLA2G4D, PLA2G4E, PLA2G4F, PLA2…
PC -> LPC -> LPA -> PA -> PS	4.159	ABHD3, ABHD5, AGPAT1, AGPAT2, AGPAT3, AGPAT4, AGPAT5, CDS1, CDS2, GPAT2, GPAT3, JMJD7-PLA2G4B, LCLAT1, MBOAT1, MBOAT2, PLA2G10, PLA2G12A, PLA2G12B, PLA2G15, PLA2G1B, PLA2G2A, PLA2G2C, PLA2G2D, PLA2G2E, PLA2G2F, PLA2G3, PLA2G4A, PLA2G4B, PLA2G4C, PLA2G4D, PLA2G4E, PLA2G4F, PLA2G5, PLA2G6, PLAAT1, PLAAT2, PLAAT3, PLAAT4, PLB1, PLD1, PLD2, PLD3, PLD4, PNPLA2, PNPLA3, PNPLA4, PNPLA8, TAMM41
FAL -> FA -> CoA -> LPA -> PA -> PI -> DG -> PC -> LPC	4.158	ABHD3, ABHD5, ACSBG1, ACSBG2, ACSF2, ACSL1, ACSL3, ACSL4, ACSL5, ACSL6, ACSM1, ACSM2A, ACSM2B, ACSM3, ACSM4, ACSM5, ACSM6, AGPAT1, AGPAT2, AGPAT3, AGPAT4, AGPAT5, CDIPT, CDS1, CDS2, CEPT1, CHPT1, GPAM, GPAT2, GPAT3, GPAT4, JMJD7-PLA2G4B, LCLAT1, MBOAT1, MBOAT2, PLA2G10, PLA2G12A, PLA2G12B, PLA2G15, PLA2G1B, PLA2G2A, PLA2G2C, PLA2G2D, PLA2G2E, PLA2G2F, PLA2G3, PLA2G4A, PLA2G4B, PLA2G4C, PLA2G4D, P…
LPA -> PA -> PC -> LPC -> MG	4.157	ABHD3, ABHD5, AGPAT1, AGPAT2, AGPAT3, AGPAT4, AGPAT5, CDS1, CDS2, ENPP6, GPAT2, GPAT3, JMJD7-PLA2G4B, LCLAT1, MBOAT1, MBOAT2, PLA2G10, PLA2G12A, PLA2G12B, PLA2G15, PLA2G1B, PLA2G2A, PLA2G2C, PLA2G2D, PLA2G2E, PLA2G2F, PLA2G3, PLA2G4A, PLA2G4B, PLA2G4C, PLA2G4D, PLA2G4E, PLA2G4F, PLA2G5, PLA2G6, PLAAT1, PLAAT2, PLAAT3, PLAAT4, PLB1, PNPLA2, PNPLA3, PNPLA4, PNPLA8, TAMM41
FA -> FOH	4.148	NA
LPS -> PS -> PE -> PC -> LPC -> LPA -> MG	4.139	ABHD3, JMJD7-PLA2G4B, LPCAT3, MBOAT1, PEMT, PISD, PLA2G10, PLA2G12A, PLA2G12B, PLA2G15, PLA2G1B, PLA2G2A, PLA2G2C, PLA2G2D, PLA2G2E, PLA2G2F, PLA2G3, PLA2G4A, PLA2G4B, PLA2G4C, PLA2G4D, PLA2G4E, PLA2G4F, PLA2G5, PLA2G6, PLAAT1, PLAAT2, PLAAT3, PLAAT4, PLB1, PLD1, PLD2, PLD3, PLD4, PLPP1, PNPLA2, PNPLA3, PNPLA4, PNPLA8
PC -> LPC -> LPA -> PA -> PI -> DG	4.126	ABHD3, ABHD5, AGPAT1, AGPAT2, AGPAT3, AGPAT4, AGPAT5, CDIPT, CDS1, CDS2, GPAT2, GPAT3, JMJD7-PLA2G4B, LCLAT1, MBOAT1, MBOAT2, PLA2G10, PLA2G12A, PLA2G12B, PLA2G15, PLA2G1B, PLA2G2A, PLA2G2C, PLA2G2D, PLA2G2E, PLA2G2F, PLA2G3, PLA2G4A, PLA2G4B, PLA2G4C, PLA2G4D, PLA2G4E, PLA2G4F, PLA2G5, PLA2G6, PLAAT1, PLAAT2, PLAAT3, PLAAT4, PLB1, PLD1, PLD2, PLD3, PLD4, PNPLA2, PNPLA3, PNPLA4, PNPLA8, TAMM41
LPC -> LPA -> PA -> DG -> PC -> SM -> CerP	4.12	ABHD5, AGPAT1, AGPAT2, AGPAT3, AGPAT4, AGPAT5, CEPT1, CHPT1, GPAT2, GPAT3, LCLAT1, LPIN1, LPIN2, LPIN3, MBOAT1, MBOAT2, PLD1, PLD2, PLD3, PLD4, PLPP1, PLPP2, PLPP3, PLPP4, PLPP5, SGMS1, SGMS2
PA -> LPA -> MG -> DG -> PC -> LPC	4.12	ABHD3, CEPT1, CHPT1, JMJD7-PLA2G4B, PLA2G10, PLA2G12A, PLA2G12B, PLA2G15, PLA2G1B, PLA2G2A, PLA2G2C, PLA2G2D, PLA2G2E, PLA2G2F, PLA2G3, PLA2G4A, PLA2G4B, PLA2G4C, PLA2G4D, PLA2G4E, PLA2G4F, PLA2G5, PLA2G6, PLAAT1, PLAAT2, PLAAT3, PLAAT4, PLB1, PLPP1, PNPLA2, PNPLA3, PNPLA4, PNPLA8
SM -> CerP	4.119	NA
DG -> PC -> PA -> PI -> LPI	4.115	CDIPT, CDS1, CDS2, CEPT1, CHPT1, PLD1, PLD2, PLD3, PLD4, TAMM41
PC -> LPC -> LPA -> PA -> PI -> DG -> PE -> PS	4.076	ABHD3, ABHD5, AGPAT1, AGPAT2, AGPAT3, AGPAT4, AGPAT5, CDIPT, CDS1, CDS2, CEPT1, GPAT2, GPAT3, JMJD7-PLA2G4B, LCLAT1, MBOAT1, MBOAT2, PLA2G10, PLA2G12A, PLA2G12B, PLA2G15, PLA2G1B, PLA2G2A, PLA2G2C, PLA2G2D, PLA2G2E, PLA2G2F, PLA2G3, PLA2G4A, PLA2G4B, PLA2G4C, PLA2G4D, PLA2G4E, PLA2G4F, PLA2G5, PLA2G6, PLAAT1, PLAAT2, PLAAT3, PLAAT4, PLB1, PLD1, PLD2, PLD3, PLD4, PNPLA2, PNPLA3, PNPLA4, PNPLA8, PT…
PC -> LPC -> LPA -> PA -> PI -> DG -> PE -> LPE	4.076	ABHD3, ABHD5, AGPAT1, AGPAT2, AGPAT3, AGPAT4, AGPAT5, CDIPT, CDS1, CDS2, CEPT1, GPAT2, GPAT3, JMJD7-PLA2G4B, LCLAT1, MBOAT1, MBOAT2, PLA2G10, PLA2G12A, PLA2G12B, PLA2G15, PLA2G1B, PLA2G2A, PLA2G2C, PLA2G2D, PLA2G2E, PLA2G2F, PLA2G3, PLA2G4A, PLA2G4B, PLA2G4C, PLA2G4D, PLA2G4E, PLA2G4F, PLA2G5, PLA2G6, PLAAT1, PLAAT2, PLAAT3, PLAAT4, PLB1, PLD1, PLD2, PLD3, PLD4, PNPLA2, PNPLA3, PNPLA4, PNPLA8, SE…
TG -> DG -> PC -> SM -> Cer -> CerP	4.064	AADAC, AGK, CEL, CEPT1, CERK, CHPT1, ENPP7, LIPC, LIPF, LIPG, PNLIP, PNLIPRP1, PNLIPRP2, PNLIPRP3, PNPLA2, PNPLA3, SGMS1, SGMS2, SMPD1, SMPD2, SMPD3, SMPD4
FAL -> FOH -> FA -> CoA -> LPA -> PA -> PC -> LPC	4.058	ABHD3, ABHD5, ACSBG1, ACSBG2, ACSF2, ACSL1, ACSL3, ACSL4, ACSL5, ACSL6, ACSM1, ACSM2A, ACSM2B, ACSM3, ACSM4, ACSM5, ACSM6, AGPAT1, AGPAT2, AGPAT3, AGPAT4, AGPAT5, CDS1, CDS2, GPAM, GPAT2, GPAT3, GPAT4, JMJD7-PLA2G4B, LCLAT1, MBOAT1, MBOAT2, PLA2G10, PLA2G12A, PLA2G12B, PLA2G15, PLA2G1B, PLA2G2A, PLA2G2C, PLA2G2D, PLA2G2E, PLA2G2F, PLA2G3, PLA2G4A, PLA2G4B, PLA2G4C, PLA2G4D, PLA2G4E, PLA2G4F, PLA2…
LPA -> PA -> PC	4.046	ABHD5, AGPAT1, AGPAT2, AGPAT3, AGPAT4, AGPAT5, CDS1, CDS2, GPAT2, GPAT3, LCLAT1, MBOAT1, MBOAT2, TAMM41
PI -> DG -> PC -> LPC -> LPA -> PA -> PS	4.045	ABHD3, ABHD5, AGPAT1, AGPAT2, AGPAT3, AGPAT4, AGPAT5, CDS1, CDS2, CEPT1, CHPT1, GPAT2, GPAT3, JMJD7-PLA2G4B, LCLAT1, MBOAT1, MBOAT2, PLA2G10, PLA2G12A, PLA2G12B, PLA2G15, PLA2G1B, PLA2G2A, PLA2G2C, PLA2G2D, PLA2G2E, PLA2G2F, PLA2G3, PLA2G4A, PLA2G4B, PLA2G4C, PLA2G4D, PLA2G4E, PLA2G4F, PLA2G5, PLA2G6, PLAAT1, PLAAT2, PLAAT3, PLAAT4, PLB1, PLD1, PLD2, PLD3, PLD4, PNPLA2, PNPLA3, PNPLA4, PNPLA8, TA…
LPE -> PE -> PC -> LPC -> LPA -> PA -> DG	4.038	ABHD3, ABHD5, AGPAT1, AGPAT2, AGPAT3, AGPAT4, AGPAT5, GPAT2, GPAT3, JMJD7-PLA2G4B, LCLAT1, LPCAT1, LPCAT2, LPCAT3, LPCAT4, LPIN1, LPIN2, LPIN3, MBOAT1, MBOAT2, PEMT, PLA2G10, PLA2G12A, PLA2G12B, PLA2G15, PLA2G1B, PLA2G2A, PLA2G2C, PLA2G2D, PLA2G2E, PLA2G2F, PLA2G3, PLA2G4A, PLA2G4B, PLA2G4C, PLA2G4D, PLA2G4E, PLA2G4F, PLA2G5, PLA2G6, PLAAT1, PLAAT2, PLAAT3, PLAAT4, PLB1, PLD1, PLD2, PLD3, PLD4, P…
DG -> PE -> PC -> LPC -> LPA -> PA -> PS	4.032	ABHD3, ABHD5, AGPAT1, AGPAT2, AGPAT3, AGPAT4, AGPAT5, CDS1, CDS2, CEPT1, GPAT2, GPAT3, JMJD7-PLA2G4B, LCLAT1, MBOAT1, MBOAT2, PEMT, PLA2G10, PLA2G12A, PLA2G12B, PLA2G15, PLA2G1B, PLA2G2A, PLA2G2C, PLA2G2D, PLA2G2E, PLA2G2F, PLA2G3, PLA2G4A, PLA2G4B, PLA2G4C, PLA2G4D, PLA2G4E, PLA2G4F, PLA2G5, PLA2G6, PLAAT1, PLAAT2, PLAAT3, PLAAT4, PLB1, PLD1, PLD2, PLD3, PLD4, PNPLA2, PNPLA3, PNPLA4, PNPLA8, SEL…
PA -> PI -> DG -> PE -> PC -> LPC -> LPA	4.021	ABHD3, CDIPT, CDS1, CDS2, CEPT1, JMJD7-PLA2G4B, PEMT, PLA2G10, PLA2G12A, PLA2G12B, PLA2G15, PLA2G1B, PLA2G2A, PLA2G2C, PLA2G2D, PLA2G2E, PLA2G2F, PLA2G3, PLA2G4A, PLA2G4B, PLA2G4C, PLA2G4D, PLA2G4E, PLA2G4F, PLA2G5, PLA2G6, PLAAT1, PLAAT2, PLAAT3, PLAAT4, PLB1, PLD1, PLD2, PLD3, PLD4, PNPLA2, PNPLA3, PNPLA4, PNPLA8, SELENOI, TAMM41
CoA -> LPA -> PA -> DG -> PC	4.015	ABHD5, AGPAT1, AGPAT2, AGPAT3, AGPAT4, AGPAT5, CEPT1, CHPT1, GPAM, GPAT2, GPAT3, GPAT4, LCLAT1, LPIN1, LPIN2, LPIN3, MBOAT1, MBOAT2, PLPP1, PLPP2, PLPP3, PLPP4, PLPP5
TG -> DG -> PA -> PC -> LPC -> LPA	4.002	AADAC, ABHD3, AGK, CDS1, CDS2, CEL, DGKA, DGKB, DGKD, DGKE, DGKG, DGKH, DGKI, DGKK, DGKQ, DGKZ, JMJD7-PLA2G4B, LIPC, LIPF, LIPG, PLA2G10, PLA2G12A, PLA2G12B, PLA2G15, PLA2G1B, PLA2G2A, PLA2G2C, PLA2G2D, PLA2G2E, PLA2G2F, PLA2G3, PLA2G4A, PLA2G4B, PLA2G4C, PLA2G4D, PLA2G4E, PLA2G4F, PLA2G5, PLA2G6, PLAAT1, PLAAT2, PLAAT3, PLAAT4, PLB1, PLD1, PLD2, PLD3, PLD4, PNLIP, PNLIPRP1, PNLIPRP2, PNLIPRP3, P…
CoA -> LPA -> PA -> DG -> PC -> SM -> CerP	4.001	ABHD5, AGPAT1, AGPAT2, AGPAT3, AGPAT4, AGPAT5, CEPT1, CHPT1, GPAM, GPAT2, GPAT3, GPAT4, LCLAT1, LPIN1, LPIN2, LPIN3, MBOAT1, MBOAT2, PLPP1, PLPP2, PLPP3, PLPP4, PLPP5, SGMS1, SGMS2
PC -> LPC -> LPA -> PA -> PI -> DG -> PE	4	ABHD3, ABHD5, AGPAT1, AGPAT2, AGPAT3, AGPAT4, AGPAT5, CDIPT, CDS1, CDS2, CEPT1, GPAT2, GPAT3, JMJD7-PLA2G4B, LCLAT1, MBOAT1, MBOAT2, PLA2G10, PLA2G12A, PLA2G12B, PLA2G15, PLA2G1B, PLA2G2A, PLA2G2C, PLA2G2D, PLA2G2E, PLA2G2F, PLA2G3, PLA2G4A, PLA2G4B, PLA2G4C, PLA2G4D, PLA2G4E, PLA2G4F, PLA2G5, PLA2G6, PLAAT1, PLAAT2, PLAAT3, PLAAT4, PLB1, PLD1, PLD2, PLD3, PLD4, PNPLA2, PNPLA3, PNPLA4, PNPLA8, SE…
FA -> CoA -> LPA -> PA -> PI -> LPI	3.983	ABHD5, ACSBG1, ACSBG2, ACSF2, ACSL1, ACSL3, ACSL4, ACSL5, ACSL6, ACSM1, ACSM2A, ACSM2B, ACSM3, ACSM4, ACSM5, ACSM6, AGPAT1, AGPAT2, AGPAT3, AGPAT4, AGPAT5, CDIPT, CDS1, CDS2, GPAM, GPAT2, GPAT3, GPAT4, LCLAT1, MBOAT1, MBOAT2, SLC27A1, SLC27A2, SLC27A3, SLC27A4, SLC27A5, SLC27A6, TAMM41
FAL -> FA -> CoA -> LPA -> PA -> PC -> LPC	3.972	ABHD3, ABHD5, ACSBG1, ACSBG2, ACSF2, ACSL1, ACSL3, ACSL4, ACSL5, ACSL6, ACSM1, ACSM2A, ACSM2B, ACSM3, ACSM4, ACSM5, ACSM6, AGPAT1, AGPAT2, AGPAT3, AGPAT4, AGPAT5, CDS1, CDS2, GPAM, GPAT2, GPAT3, GPAT4, JMJD7-PLA2G4B, LCLAT1, MBOAT1, MBOAT2, PLA2G10, PLA2G12A, PLA2G12B, PLA2G15, PLA2G1B, PLA2G2A, PLA2G2C, PLA2G2D, PLA2G2E, PLA2G2F, PLA2G3, PLA2G4A, PLA2G4B, PLA2G4C, PLA2G4D, PLA2G4E, PLA2G4F, PLA2…
TG -> DG -> PC -> PS -> PE -> LPE	3.97	AADAC, CEL, CEPT1, CHPT1, LIPC, LIPF, LIPG, PISD, PLA2G2A, PLA2G2D, PNLIP, PNLIPRP1, PNLIPRP2, PNLIPRP3, PNPLA2, PNPLA3, PNPLA8, PTDSS1, PTDSS2
CoA -> LPA -> PA -> PI -> DG -> PE -> PC -> LPC	3.965	ABHD3, ABHD5, AGPAT1, AGPAT2, AGPAT3, AGPAT4, AGPAT5, CDIPT, CDS1, CDS2, CEPT1, GPAM, GPAT2, GPAT3, GPAT4, JMJD7-PLA2G4B, LCLAT1, MBOAT1, MBOAT2, PEMT, PLA2G10, PLA2G12A, PLA2G12B, PLA2G15, PLA2G1B, PLA2G2A, PLA2G2C, PLA2G2D, PLA2G2E, PLA2G2F, PLA2G3, PLA2G4A, PLA2G4B, PLA2G4C, PLA2G4D, PLA2G4E, PLA2G4F, PLA2G5, PLA2G6, PLAAT1, PLAAT2, PLAAT3, PLAAT4, PLB1, PNPLA2, PNPLA3, PNPLA4, PNPLA8, SELENOI…
FOH -> FA -> CoA -> LPA -> PA -> DG -> PC -> LPC	3.963	ABHD3, ABHD5, ACSBG1, ACSBG2, ACSF2, ACSL1, ACSL3, ACSL4, ACSL5, ACSL6, ACSM1, ACSM2A, ACSM2B, ACSM3, ACSM4, ACSM5, ACSM6, AGPAT1, AGPAT2, AGPAT3, AGPAT4, AGPAT5, CEPT1, CHPT1, GPAM, GPAT2, GPAT3, GPAT4, JMJD7-PLA2G4B, LCLAT1, LPIN1, LPIN2, LPIN3, MBOAT1, MBOAT2, PLA2G10, PLA2G12A, PLA2G12B, PLA2G15, PLA2G1B, PLA2G2A, PLA2G2C, PLA2G2D, PLA2G2E, PLA2G2F, PLA2G3, PLA2G4A, PLA2G4B, PLA2G4C, PLA2G4D,…
LPI -> PI -> DG -> PC -> LPC -> LPA -> PA -> PG	3.962	ABHD3, ABHD5, AGPAT1, AGPAT2, AGPAT3, AGPAT4, AGPAT5, CDS1, CDS2, CEPT1, CHPT1, GPAT2, GPAT3, JMJD7-PLA2G4B, LCLAT1, MBOAT1, MBOAT2, MBOAT7, PGS1, PLA2G10, PLA2G12A, PLA2G12B, PLA2G15, PLA2G1B, PLA2G2A, PLA2G2C, PLA2G2D, PLA2G2E, PLA2G2F, PLA2G3, PLA2G4A, PLA2G4B, PLA2G4C, PLA2G4D, PLA2G4E, PLA2G4F, PLA2G5, PLA2G6, PLAAT1, PLAAT2, PLAAT3, PLAAT4, PLB1, PLD1, PLD2, PLD3, PLD4, PNPLA2, PNPLA3, PNPL…
PS -> PE -> PC -> LPC -> LPA -> MG -> DG -> PA -> PI -> LPI	3.955	ABHD3, AGK, CDIPT, CDS1, CDS2, DGKA, DGKB, DGKD, DGKE, DGKG, DGKH, DGKI, DGKK, DGKQ, DGKZ, JMJD7-PLA2G4B, PEMT, PISD, PLA2G10, PLA2G12A, PLA2G12B, PLA2G15, PLA2G1B, PLA2G2A, PLA2G2C, PLA2G2D, PLA2G2E, PLA2G2F, PLA2G3, PLA2G4A, PLA2G4B, PLA2G4C, PLA2G4D, PLA2G4E, PLA2G4F, PLA2G5, PLA2G6, PLAAT1, PLAAT2, PLAAT3, PLAAT4, PLB1, PLD1, PLD2, PLD3, PLD4, PLPP1, PNPLA2, PNPLA3, PNPLA4, PNPLA8, TAMM41
PE -> PC -> LPC -> LPA -> PA -> PS -> LPS	3.949	ABHD3, ABHD5, AGPAT1, AGPAT2, AGPAT3, AGPAT4, AGPAT5, CDS1, CDS2, GPAT2, GPAT3, JMJD7-PLA2G4B, LCLAT1, MBOAT1, MBOAT2, PEMT, PLA2G10, PLA2G12A, PLA2G12B, PLA2G15, PLA2G1B, PLA2G2A, PLA2G2C, PLA2G2D, PLA2G2E, PLA2G2F, PLA2G3, PLA2G4A, PLA2G4B, PLA2G4C, PLA2G4D, PLA2G4E, PLA2G4F, PLA2G5, PLA2G6, PLAAT1, PLAAT2, PLAAT3, PLAAT4, PLB1, PLD1, PLD2, PLD3, PLD4, PNPLA2, PNPLA3, PNPLA4, PNPLA8, TAMM41
LPE -> PE -> PC -> LPC -> LPA -> MG	3.948	ABHD3, JMJD7-PLA2G4B, LPCAT1, LPCAT2, LPCAT3, LPCAT4, MBOAT1, MBOAT2, PEMT, PLA2G10, PLA2G12A, PLA2G12B, PLA2G15, PLA2G1B, PLA2G2A, PLA2G2C, PLA2G2D, PLA2G2E, PLA2G2F, PLA2G3, PLA2G4A, PLA2G4B, PLA2G4C, PLA2G4D, PLA2G4E, PLA2G4F, PLA2G5, PLA2G6, PLAAT1, PLAAT2, PLAAT3, PLAAT4, PLB1, PLD1, PLD2, PLD3, PLD4, PLPP1, PNPLA2, PNPLA3, PNPLA4, PNPLA8
TG -> DG -> PC -> PS -> PE	3.945	AADAC, CEL, CEPT1, CHPT1, LIPC, LIPF, LIPG, PISD, PNLIP, PNLIPRP1, PNLIPRP2, PNLIPRP3, PNPLA2, PNPLA3, PTDSS1, PTDSS2
PC -> LPC -> LPA -> PA -> PI -> DG -> PE -> PS -> LPS	3.943	ABHD3, ABHD5, AGPAT1, AGPAT2, AGPAT3, AGPAT4, AGPAT5, CDIPT, CDS1, CDS2, CEPT1, GPAT2, GPAT3, JMJD7-PLA2G4B, LCLAT1, MBOAT1, MBOAT2, PLA2G10, PLA2G12A, PLA2G12B, PLA2G15, PLA2G1B, PLA2G2A, PLA2G2C, PLA2G2D, PLA2G2E, PLA2G2F, PLA2G3, PLA2G4A, PLA2G4B, PLA2G4C, PLA2G4D, PLA2G4E, PLA2G4F, PLA2G5, PLA2G6, PLAAT1, PLAAT2, PLAAT3, PLAAT4, PLB1, PLD1, PLD2, PLD3, PLD4, PNPLA2, PNPLA3, PNPLA4, PNPLA8, PT…
PA -> PI -> DG -> PC	3.937	CDIPT, CDS1, CDS2, CEPT1, CHPT1, TAMM41
PA -> DG	3.936	LPIN1, LPIN2, LPIN3, PLPP1, PLPP2, PLPP3, PLPP4, PLPP5
CoA -> LPA -> MG -> DG -> PC -> LPC	3.914	ABHD3, CEPT1, CHPT1, GPAM, GPAT2, GPAT3, GPAT4, JMJD7-PLA2G4B, PLA2G10, PLA2G12A, PLA2G12B, PLA2G15, PLA2G1B, PLA2G2A, PLA2G2C, PLA2G2D, PLA2G2E, PLA2G2F, PLA2G3, PLA2G4A, PLA2G4B, PLA2G4C, PLA2G4D, PLA2G4E, PLA2G4F, PLA2G5, PLA2G6, PLAAT1, PLAAT2, PLAAT3, PLAAT4, PLB1, PLPP1, PNPLA2, PNPLA3, PNPLA4, PNPLA8
FAL -> FOH -> FA -> CoA -> LPA -> PA -> PI -> LPI	3.909	ABHD5, ACSBG1, ACSBG2, ACSF2, ACSL1, ACSL3, ACSL4, ACSL5, ACSL6, ACSM1, ACSM2A, ACSM2B, ACSM3, ACSM4, ACSM5, ACSM6, AGPAT1, AGPAT2, AGPAT3, AGPAT4, AGPAT5, CDIPT, CDS1, CDS2, GPAM, GPAT2, GPAT3, GPAT4, LCLAT1, MBOAT1, MBOAT2, SLC27A1, SLC27A2, SLC27A3, SLC27A4, SLC27A5, SLC27A6, TAMM41
LPC -> LPA -> PA -> DG -> MG	3.892	ABHD5, AGPAT1, AGPAT2, AGPAT3, AGPAT4, AGPAT5, GPAT2, GPAT3, LCLAT1, LPIN1, LPIN2, LPIN3, MBOAT1, MBOAT2, PLD1, PLD2, PLD3, PLD4, PLPP1, PLPP2, PLPP3, PLPP4, PLPP5
LPA -> PA -> PI -> DG -> PC -> SM -> CerP	3.887	ABHD5, AGPAT1, AGPAT2, AGPAT3, AGPAT4, AGPAT5, CDIPT, CDS1, CDS2, CEPT1, CHPT1, GPAT2, GPAT3, LCLAT1, MBOAT1, MBOAT2, SGMS1, SGMS2, TAMM41
PC -> LPC -> LPA -> PA -> PS -> LPS	3.885	ABHD3, ABHD5, AGPAT1, AGPAT2, AGPAT3, AGPAT4, AGPAT5, CDS1, CDS2, GPAT2, GPAT3, JMJD7-PLA2G4B, LCLAT1, MBOAT1, MBOAT2, PLA2G10, PLA2G12A, PLA2G12B, PLA2G15, PLA2G1B, PLA2G2A, PLA2G2C, PLA2G2D, PLA2G2E, PLA2G2F, PLA2G3, PLA2G4A, PLA2G4B, PLA2G4C, PLA2G4D, PLA2G4E, PLA2G4F, PLA2G5, PLA2G6, PLAAT1, PLAAT2, PLAAT3, PLAAT4, PLB1, PLD1, PLD2, PLD3, PLD4, PNPLA2, PNPLA3, PNPLA4, PNPLA8, TAMM41
PI -> DG -> PC -> LPC -> LPA -> PA -> PS -> LPS	3.884	ABHD3, ABHD5, AGPAT1, AGPAT2, AGPAT3, AGPAT4, AGPAT5, CDS1, CDS2, CEPT1, CHPT1, GPAT2, GPAT3, JMJD7-PLA2G4B, LCLAT1, MBOAT1, MBOAT2, PLA2G10, PLA2G12A, PLA2G12B, PLA2G15, PLA2G1B, PLA2G2A, PLA2G2C, PLA2G2D, PLA2G2E, PLA2G2F, PLA2G3, PLA2G4A, PLA2G4B, PLA2G4C, PLA2G4D, PLA2G4E, PLA2G4F, PLA2G5, PLA2G6, PLAAT1, PLAAT2, PLAAT3, PLAAT4, PLB1, PLD1, PLD2, PLD3, PLD4, PNPLA2, PNPLA3, PNPLA4, PNPLA8, TA…
TG -> DG -> PE -> PC -> LPC -> MG	3.882	AADAC, ABHD3, CEL, CEPT1, ENPP6, JMJD7-PLA2G4B, LIPC, LIPF, LIPG, PEMT, PLA2G10, PLA2G12A, PLA2G12B, PLA2G15, PLA2G1B, PLA2G2A, PLA2G2C, PLA2G2D, PLA2G2E, PLA2G2F, PLA2G3, PLA2G4A, PLA2G4B, PLA2G4C, PLA2G4D, PLA2G4E, PLA2G4F, PLA2G5, PLA2G6, PLAAT1, PLAAT2, PLAAT3, PLAAT4, PLB1, PNLIP, PNLIPRP1, PNLIPRP2, PNLIPRP3, PNPLA2, PNPLA3, PNPLA4, PNPLA8, SELENOI
LPA -> PA -> PI -> DG -> PC	3.876	ABHD5, AGPAT1, AGPAT2, AGPAT3, AGPAT4, AGPAT5, CDIPT, CDS1, CDS2, CEPT1, CHPT1, GPAT2, GPAT3, LCLAT1, MBOAT1, MBOAT2, TAMM41
DG -> PE -> PC -> LPC -> LPA -> PA -> PS -> LPS	3.872	ABHD3, ABHD5, AGPAT1, AGPAT2, AGPAT3, AGPAT4, AGPAT5, CDS1, CDS2, CEPT1, GPAT2, GPAT3, JMJD7-PLA2G4B, LCLAT1, MBOAT1, MBOAT2, PEMT, PLA2G10, PLA2G12A, PLA2G12B, PLA2G15, PLA2G1B, PLA2G2A, PLA2G2C, PLA2G2D, PLA2G2E, PLA2G2F, PLA2G3, PLA2G4A, PLA2G4B, PLA2G4C, PLA2G4D, PLA2G4E, PLA2G4F, PLA2G5, PLA2G6, PLAAT1, PLAAT2, PLAAT3, PLAAT4, PLB1, PLD1, PLD2, PLD3, PLD4, PNPLA2, PNPLA3, PNPLA4, PNPLA8, SEL…
PI -> DG -> PC -> LPC	3.872	ABHD3, CEPT1, CHPT1, JMJD7-PLA2G4B, PLA2G10, PLA2G12A, PLA2G12B, PLA2G15, PLA2G1B, PLA2G2A, PLA2G2C, PLA2G2D, PLA2G2E, PLA2G2F, PLA2G3, PLA2G4A, PLA2G4B, PLA2G4C, PLA2G4D, PLA2G4E, PLA2G4F, PLA2G5, PLA2G6, PLAAT1, PLAAT2, PLAAT3, PLAAT4, PLB1, PNPLA2, PNPLA3, PNPLA4, PNPLA8
PA O- -> DG O- -> PC O- -> LPC O-	3.856	CEPT1, CHPT1, JMJD7-PLA2G4B, LPIN1, LPIN2, LPIN3, PLA2G10, PLA2G12A, PLA2G12B, PLA2G1B, PLA2G2A, PLA2G2C, PLA2G2D, PLA2G2E, PLA2G2F, PLA2G3, PLA2G4A, PLA2G4B, PLA2G4C, PLA2G4D, PLA2G4E, PLA2G4F, PLA2G5, PLA2G6, PLAAT2, PLAAT3, PLB1, PLPP1, PLPP2, PLPP3, PLPP4, PLPP5
MG -> DG -> PE -> PC -> LPC -> LPA -> PA -> PG -> LPG	3.854	ABHD3, ABHD5, AGPAT1, AGPAT2, AGPAT3, AGPAT4, AGPAT5, CDS1, CDS2, CEPT1, GPAT2, GPAT3, JMJD7-PLA2G4B, LCLAT1, MBOAT1, MBOAT2, PEMT, PGS1, PLA2G10, PLA2G12A, PLA2G12B, PLA2G15, PLA2G1B, PLA2G2A, PLA2G2C, PLA2G2D, PLA2G2E, PLA2G2F, PLA2G3, PLA2G4A, PLA2G4B, PLA2G4C, PLA2G4D, PLA2G4E, PLA2G4F, PLA2G5, PLA2G6, PLAAT1, PLAAT2, PLAAT3, PLAAT4, PLB1, PLD1, PLD2, PLD3, PLD4, PNPLA2, PNPLA3, PNPLA4, PNPLA…
DG -> PE -> PC -> LPC	3.854	ABHD3, CEPT1, JMJD7-PLA2G4B, PEMT, PLA2G10, PLA2G12A, PLA2G12B, PLA2G15, PLA2G1B, PLA2G2A, PLA2G2C, PLA2G2D, PLA2G2E, PLA2G2F, PLA2G3, PLA2G4A, PLA2G4B, PLA2G4C, PLA2G4D, PLA2G4E, PLA2G4F, PLA2G5, PLA2G6, PLAAT1, PLAAT2, PLAAT3, PLAAT4, PLB1, PNPLA2, PNPLA3, PNPLA4, PNPLA8, SELENOI
LPA -> PA -> DG -> PC -> SM -> Cer -> CerP	3.849	ABHD5, AGK, AGPAT1, AGPAT2, AGPAT3, AGPAT4, AGPAT5, CEPT1, CERK, CHPT1, ENPP7, GPAT2, GPAT3, LCLAT1, LPIN1, LPIN2, LPIN3, MBOAT1, MBOAT2, PLPP1, PLPP2, PLPP3, PLPP4, PLPP5, SGMS1, SGMS2, SMPD1, SMPD2, SMPD3, SMPD4
PA -> PI -> DG -> PC -> SM -> CerP	3.841	CDIPT, CDS1, CDS2, CEPT1, CHPT1, SGMS1, SGMS2, TAMM41
TG -> DG -> PC -> PA -> PG	3.832	AADAC, CDS1, CDS2, CEL, CEPT1, CHPT1, LIPC, LIPF, LIPG, PGS1, PLD1, PLD2, PLD3, PLD4, PNLIP, PNLIPRP1, PNLIPRP2, PNLIPRP3, PNPLA2, PNPLA3, PTPMT1, TAMM41
TG -> DG -> PC -> PS	3.827	AADAC, CEL, CEPT1, CHPT1, LIPC, LIPF, LIPG, PNLIP, PNLIPRP1, PNLIPRP2, PNLIPRP3, PNPLA2, PNPLA3, PTDSS1, PTDSS2
PA -> PS -> PE -> PC -> LPC -> LPA -> MG -> DG	3.821	ABHD3, CDS1, CDS2, JMJD7-PLA2G4B, PEMT, PISD, PLA2G10, PLA2G12A, PLA2G12B, PLA2G15, PLA2G1B, PLA2G2A, PLA2G2C, PLA2G2D, PLA2G2E, PLA2G2F, PLA2G3, PLA2G4A, PLA2G4B, PLA2G4C, PLA2G4D, PLA2G4E, PLA2G4F, PLA2G5, PLA2G6, PLAAT1, PLAAT2, PLAAT3, PLAAT4, PLB1, PLD1, PLD2, PLD3, PLD4, PLPP1, PNPLA2, PNPLA3, PNPLA4, PNPLA8, TAMM41
FAL -> FOH -> FA -> CoA -> LPA -> PA -> DG -> PE -> PC -> LPC	3.815	ABHD3, ABHD5, ACSBG1, ACSBG2, ACSF2, ACSL1, ACSL3, ACSL4, ACSL5, ACSL6, ACSM1, ACSM2A, ACSM2B, ACSM3, ACSM4, ACSM5, ACSM6, AGPAT1, AGPAT2, AGPAT3, AGPAT4, AGPAT5, CEPT1, GPAM, GPAT2, GPAT3, GPAT4, JMJD7-PLA2G4B, LCLAT1, LPIN1, LPIN2, LPIN3, MBOAT1, MBOAT2, PEMT, PLA2G10, PLA2G12A, PLA2G12B, PLA2G15, PLA2G1B, PLA2G2A, PLA2G2C, PLA2G2D, PLA2G2E, PLA2G2F, PLA2G3, PLA2G4A, PLA2G4B, PLA2G4C, PLA2G4D, …
MG -> DG -> PC -> LPC -> LPA -> PA -> PS -> PE -> LPE	3.813	ABHD3, ABHD5, AGPAT1, AGPAT2, AGPAT3, AGPAT4, AGPAT5, CDS1, CDS2, CEPT1, CHPT1, GPAT2, GPAT3, JMJD7-PLA2G4B, LCLAT1, MBOAT1, MBOAT2, PISD, PLA2G10, PLA2G12A, PLA2G12B, PLA2G15, PLA2G1B, PLA2G2A, PLA2G2C, PLA2G2D, PLA2G2E, PLA2G2F, PLA2G3, PLA2G4A, PLA2G4B, PLA2G4C, PLA2G4D, PLA2G4E, PLA2G4F, PLA2G5, PLA2G6, PLAAT1, PLAAT2, PLAAT3, PLAAT4, PLB1, PLD1, PLD2, PLD3, PLD4, PNPLA2, PNPLA3, PNPLA4, PNPL…
FAL -> FA -> CoA -> LPA -> PA -> PI -> LPI	3.811	ABHD5, ACSBG1, ACSBG2, ACSF2, ACSL1, ACSL3, ACSL4, ACSL5, ACSL6, ACSM1, ACSM2A, ACSM2B, ACSM3, ACSM4, ACSM5, ACSM6, AGPAT1, AGPAT2, AGPAT3, AGPAT4, AGPAT5, CDIPT, CDS1, CDS2, GPAM, GPAT2, GPAT3, GPAT4, LCLAT1, MBOAT1, MBOAT2, SLC27A1, SLC27A2, SLC27A3, SLC27A4, SLC27A5, SLC27A6, TAMM41
LPA -> MG	3.807	PLPP1
PA -> DG -> PC -> SM -> Cer -> CerP	3.798	AGK, CEPT1, CERK, CHPT1, ENPP7, LPIN1, LPIN2, LPIN3, PLPP1, PLPP2, PLPP3, PLPP4, PLPP5, SGMS1, SGMS2, SMPD1, SMPD2, SMPD3, SMPD4
PA -> PC -> SM -> CerP	3.786	CDS1, CDS2, SGMS1, SGMS2, TAMM41
FA -> CoA -> LPA -> PA -> DG -> PE -> PC -> LPC	3.783	ABHD3, ABHD5, ACSBG1, ACSBG2, ACSF2, ACSL1, ACSL3, ACSL4, ACSL5, ACSL6, ACSM1, ACSM2A, ACSM2B, ACSM3, ACSM4, ACSM5, ACSM6, AGPAT1, AGPAT2, AGPAT3, AGPAT4, AGPAT5, CEPT1, GPAM, GPAT2, GPAT3, GPAT4, JMJD7-PLA2G4B, LCLAT1, LPIN1, LPIN2, LPIN3, MBOAT1, MBOAT2, PEMT, PLA2G10, PLA2G12A, PLA2G12B, PLA2G15, PLA2G1B, PLA2G2A, PLA2G2C, PLA2G2D, PLA2G2E, PLA2G2F, PLA2G3, PLA2G4A, PLA2G4B, PLA2G4C, PLA2G4D, …
LPA -> PA -> PG	3.782	ABHD5, AGPAT1, AGPAT2, AGPAT3, AGPAT4, AGPAT5, CDS1, CDS2, GPAT2, GPAT3, LCLAT1, MBOAT1, MBOAT2, PGS1, PTPMT1, TAMM41
LPC -> LPA -> PA -> PG -> LPG	3.778	ABHD5, AGPAT1, AGPAT2, AGPAT3, AGPAT4, AGPAT5, CDS1, CDS2, GPAT2, GPAT3, LCLAT1, MBOAT1, MBOAT2, PGS1, PLD1, PLD2, PLD3, PLD4, PTPMT1, TAMM41
PI -> DG -> PE -> PC -> LPC -> LPA -> PA -> PG	3.768	ABHD3, ABHD5, AGPAT1, AGPAT2, AGPAT3, AGPAT4, AGPAT5, CDS1, CDS2, CEPT1, GPAT2, GPAT3, JMJD7-PLA2G4B, LCLAT1, MBOAT1, MBOAT2, PEMT, PGS1, PLA2G10, PLA2G12A, PLA2G12B, PLA2G15, PLA2G1B, PLA2G2A, PLA2G2C, PLA2G2D, PLA2G2E, PLA2G2F, PLA2G3, PLA2G4A, PLA2G4B, PLA2G4C, PLA2G4D, PLA2G4E, PLA2G4F, PLA2G5, PLA2G6, PLAAT1, PLAAT2, PLAAT3, PLAAT4, PLB1, PLD1, PLD2, PLD3, PLD4, PNPLA2, PNPLA3, PNPLA4, PNPLA…
LPA -> PA -> DG -> PC -> PS -> PE -> LPE	3.763	ABHD5, AGPAT1, AGPAT2, AGPAT3, AGPAT4, AGPAT5, CEPT1, CHPT1, GPAT2, GPAT3, LCLAT1, LPIN1, LPIN2, LPIN3, MBOAT1, MBOAT2, PISD, PLA2G2A, PLA2G2D, PLPP1, PLPP2, PLPP3, PLPP4, PLPP5, PNPLA8, PTDSS1, PTDSS2
CoA -> LPA -> PA -> PI -> DG -> PC -> LPC -> MG	3.763	ABHD3, ABHD5, AGPAT1, AGPAT2, AGPAT3, AGPAT4, AGPAT5, CDIPT, CDS1, CDS2, CEPT1, CHPT1, ENPP6, GPAM, GPAT2, GPAT3, GPAT4, JMJD7-PLA2G4B, LCLAT1, MBOAT1, MBOAT2, PLA2G10, PLA2G12A, PLA2G12B, PLA2G15, PLA2G1B, PLA2G2A, PLA2G2C, PLA2G2D, PLA2G2E, PLA2G2F, PLA2G3, PLA2G4A, PLA2G4B, PLA2G4C, PLA2G4D, PLA2G4E, PLA2G4F, PLA2G5, PLA2G6, PLAAT1, PLAAT2, PLAAT3, PLAAT4, PLB1, PNPLA2, PNPLA3, PNPLA4, PNPLA8,…
PE -> PC -> LPC -> LPA -> MG -> DG -> PA -> PI -> LPI	3.749	ABHD3, AGK, CDIPT, CDS1, CDS2, DGKA, DGKB, DGKD, DGKE, DGKG, DGKH, DGKI, DGKK, DGKQ, DGKZ, JMJD7-PLA2G4B, PEMT, PLA2G10, PLA2G12A, PLA2G12B, PLA2G15, PLA2G1B, PLA2G2A, PLA2G2C, PLA2G2D, PLA2G2E, PLA2G2F, PLA2G3, PLA2G4A, PLA2G4B, PLA2G4C, PLA2G4D, PLA2G4E, PLA2G4F, PLA2G5, PLA2G6, PLAAT1, PLAAT2, PLAAT3, PLAAT4, PLB1, PLD1, PLD2, PLD3, PLD4, PLPP1, PNPLA2, PNPLA3, PNPLA4, PNPLA8, TAMM41
SM -> PC -> PA -> PI -> LPI	3.747	CDIPT, CDS1, CDS2, PLD1, PLD2, PLD3, PLD4, SGMS1, SGMS2, TAMM41
LPA -> PA -> PC -> SM -> CerP	3.746	ABHD5, AGPAT1, AGPAT2, AGPAT3, AGPAT4, AGPAT5, CDS1, CDS2, GPAT2, GPAT3, LCLAT1, MBOAT1, MBOAT2, SGMS1, SGMS2, TAMM41
CoA -> LPA -> PA -> DG -> MG	3.745	ABHD5, AGPAT1, AGPAT2, AGPAT3, AGPAT4, AGPAT5, GPAM, GPAT2, GPAT3, GPAT4, LCLAT1, LPIN1, LPIN2, LPIN3, MBOAT1, MBOAT2, PLPP1, PLPP2, PLPP3, PLPP4, PLPP5
SM -> PC -> LPC -> LPA -> MG -> DG -> PE -> PS	3.73	ABHD3, CEPT1, JMJD7-PLA2G4B, PLA2G10, PLA2G12A, PLA2G12B, PLA2G15, PLA2G1B, PLA2G2A, PLA2G2C, PLA2G2D, PLA2G2E, PLA2G2F, PLA2G3, PLA2G4A, PLA2G4B, PLA2G4C, PLA2G4D, PLA2G4E, PLA2G4F, PLA2G5, PLA2G6, PLAAT1, PLAAT2, PLAAT3, PLAAT4, PLB1, PLD1, PLD2, PLD3, PLD4, PLPP1, PNPLA2, PNPLA3, PNPLA4, PNPLA8, PTDSS1, PTDSS2, SELENOI, SGMS1, SGMS2
SM -> PC -> LPC -> LPA -> MG -> DG -> PE -> LPE	3.73	ABHD3, CEPT1, JMJD7-PLA2G4B, PLA2G10, PLA2G12A, PLA2G12B, PLA2G15, PLA2G1B, PLA2G2A, PLA2G2C, PLA2G2D, PLA2G2E, PLA2G2F, PLA2G3, PLA2G4A, PLA2G4B, PLA2G4C, PLA2G4D, PLA2G4E, PLA2G4F, PLA2G5, PLA2G6, PLAAT1, PLAAT2, PLAAT3, PLAAT4, PLB1, PLD1, PLD2, PLD3, PLD4, PLPP1, PNPLA2, PNPLA3, PNPLA4, PNPLA8, SELENOI, SGMS1, SGMS2
LPS -> PS -> PE -> PC -> LPC -> LPA -> PA -> PI -> DG	3.725	ABHD3, ABHD5, AGPAT1, AGPAT2, AGPAT3, AGPAT4, AGPAT5, CDIPT, CDS1, CDS2, GPAT2, GPAT3, JMJD7-PLA2G4B, LCLAT1, LPCAT3, MBOAT1, MBOAT2, PEMT, PISD, PLA2G10, PLA2G12A, PLA2G12B, PLA2G15, PLA2G1B, PLA2G2A, PLA2G2C, PLA2G2D, PLA2G2E, PLA2G2F, PLA2G3, PLA2G4A, PLA2G4B, PLA2G4C, PLA2G4D, PLA2G4E, PLA2G4F, PLA2G5, PLA2G6, PLAAT1, PLAAT2, PLAAT3, PLAAT4, PLB1, PLD1, PLD2, PLD3, PLD4, PNPLA2, PNPLA3, PNPLA…
SM -> PC -> LPC -> LPA -> MG -> DG	3.717	ABHD3, JMJD7-PLA2G4B, PLA2G10, PLA2G12A, PLA2G12B, PLA2G15, PLA2G1B, PLA2G2A, PLA2G2C, PLA2G2D, PLA2G2E, PLA2G2F, PLA2G3, PLA2G4A, PLA2G4B, PLA2G4C, PLA2G4D, PLA2G4E, PLA2G4F, PLA2G5, PLA2G6, PLAAT1, PLAAT2, PLAAT3, PLAAT4, PLB1, PLD1, PLD2, PLD3, PLD4, PLPP1, PNPLA2, PNPLA3, PNPLA4, PNPLA8, SGMS1, SGMS2
PA -> DG -> PC -> PS -> PE -> LPE	3.705	CEPT1, CHPT1, LPIN1, LPIN2, LPIN3, PISD, PLA2G2A, PLA2G2D, PLPP1, PLPP2, PLPP3, PLPP4, PLPP5, PNPLA8, PTDSS1, PTDSS2
MG -> DG -> PC -> LPC -> LPA -> PA -> PS -> PE	3.703	ABHD3, ABHD5, AGPAT1, AGPAT2, AGPAT3, AGPAT4, AGPAT5, CDS1, CDS2, CEPT1, CHPT1, GPAT2, GPAT3, JMJD7-PLA2G4B, LCLAT1, MBOAT1, MBOAT2, PISD, PLA2G10, PLA2G12A, PLA2G12B, PLA2G15, PLA2G1B, PLA2G2A, PLA2G2C, PLA2G2D, PLA2G2E, PLA2G2F, PLA2G3, PLA2G4A, PLA2G4B, PLA2G4C, PLA2G4D, PLA2G4E, PLA2G4F, PLA2G5, PLA2G6, PLAAT1, PLAAT2, PLAAT3, PLAAT4, PLB1, PLD1, PLD2, PLD3, PLD4, PNPLA2, PNPLA3, PNPLA4, PNPL…
FAL -> FA -> CoA -> LPA -> PA -> DG -> PE -> PC -> LPC	3.69	ABHD3, ABHD5, ACSBG1, ACSBG2, ACSF2, ACSL1, ACSL3, ACSL4, ACSL5, ACSL6, ACSM1, ACSM2A, ACSM2B, ACSM3, ACSM4, ACSM5, ACSM6, AGPAT1, AGPAT2, AGPAT3, AGPAT4, AGPAT5, CEPT1, GPAM, GPAT2, GPAT3, GPAT4, JMJD7-PLA2G4B, LCLAT1, LPIN1, LPIN2, LPIN3, MBOAT1, MBOAT2, PEMT, PLA2G10, PLA2G12A, PLA2G12B, PLA2G15, PLA2G1B, PLA2G2A, PLA2G2C, PLA2G2D, PLA2G2E, PLA2G2F, PLA2G3, PLA2G4A, PLA2G4B, PLA2G4C, PLA2G4D, …
LPA -> PA -> DG -> PE -> PC -> LPC -> MG	3.683	ABHD3, ABHD5, AGPAT1, AGPAT2, AGPAT3, AGPAT4, AGPAT5, CEPT1, ENPP6, GPAT2, GPAT3, JMJD7-PLA2G4B, LCLAT1, LPIN1, LPIN2, LPIN3, MBOAT1, MBOAT2, PEMT, PLA2G10, PLA2G12A, PLA2G12B, PLA2G15, PLA2G1B, PLA2G2A, PLA2G2C, PLA2G2D, PLA2G2E, PLA2G2F, PLA2G3, PLA2G4A, PLA2G4B, PLA2G4C, PLA2G4D, PLA2G4E, PLA2G4F, PLA2G5, PLA2G6, PLAAT1, PLAAT2, PLAAT3, PLAAT4, PLB1, PLPP1, PLPP2, PLPP3, PLPP4, PLPP5, PNPLA2, …
LPA -> PA -> DG -> PC -> PS -> PE	3.681	ABHD5, AGPAT1, AGPAT2, AGPAT3, AGPAT4, AGPAT5, CEPT1, CHPT1, GPAT2, GPAT3, LCLAT1, LPIN1, LPIN2, LPIN3, MBOAT1, MBOAT2, PISD, PLPP1, PLPP2, PLPP3, PLPP4, PLPP5, PTDSS1, PTDSS2
DG -> PA -> PC -> LPC -> LPA -> MG	3.679	ABHD3, AGK, CDS1, CDS2, DGKA, DGKB, DGKD, DGKE, DGKG, DGKH, DGKI, DGKK, DGKQ, DGKZ, JMJD7-PLA2G4B, PLA2G10, PLA2G12A, PLA2G12B, PLA2G15, PLA2G1B, PLA2G2A, PLA2G2C, PLA2G2D, PLA2G2E, PLA2G2F, PLA2G3, PLA2G4A, PLA2G4B, PLA2G4C, PLA2G4D, PLA2G4E, PLA2G4F, PLA2G5, PLA2G6, PLAAT1, PLAAT2, PLAAT3, PLAAT4, PLB1, PLD1, PLD2, PLD3, PLD4, PLPP1, PNPLA2, PNPLA3, PNPLA4, PNPLA8, TAMM41
PS -> PE -> PC -> LPC -> LPA -> PA	3.669	ABHD3, ABHD5, AGPAT1, AGPAT2, AGPAT3, AGPAT4, AGPAT5, GPAT2, GPAT3, JMJD7-PLA2G4B, LCLAT1, MBOAT1, MBOAT2, PEMT, PISD, PLA2G10, PLA2G12A, PLA2G12B, PLA2G15, PLA2G1B, PLA2G2A, PLA2G2C, PLA2G2D, PLA2G2E, PLA2G2F, PLA2G3, PLA2G4A, PLA2G4B, PLA2G4C, PLA2G4D, PLA2G4E, PLA2G4F, PLA2G5, PLA2G6, PLAAT1, PLAAT2, PLAAT3, PLAAT4, PLB1, PLD1, PLD2, PLD3, PLD4, PNPLA2, PNPLA3, PNPLA4, PNPLA8
LPI -> PI -> DG -> PC -> LPC -> LPA -> MG	3.65	ABHD3, CEPT1, CHPT1, JMJD7-PLA2G4B, LCLAT1, MBOAT7, PLA2G10, PLA2G12A, PLA2G12B, PLA2G15, PLA2G1B, PLA2G2A, PLA2G2C, PLA2G2D, PLA2G2E, PLA2G2F, PLA2G3, PLA2G4A, PLA2G4B, PLA2G4C, PLA2G4D, PLA2G4E, PLA2G4F, PLA2G5, PLA2G6, PLAAT1, PLAAT2, PLAAT3, PLAAT4, PLB1, PLD1, PLD2, PLD3, PLD4, PLPP1, PNPLA2, PNPLA3, PNPLA4, PNPLA8
PA -> DG -> PC -> PS -> PE	3.648	CEPT1, CHPT1, LPIN1, LPIN2, LPIN3, PISD, PLPP1, PLPP2, PLPP3, PLPP4, PLPP5, PTDSS1, PTDSS2
FAL -> FOH -> FA -> CoA -> LPA -> PA -> DG -> PC -> LPC -> MG	3.637	ABHD3, ABHD5, ACSBG1, ACSBG2, ACSF2, ACSL1, ACSL3, ACSL4, ACSL5, ACSL6, ACSM1, ACSM2A, ACSM2B, ACSM3, ACSM4, ACSM5, ACSM6, AGPAT1, AGPAT2, AGPAT3, AGPAT4, AGPAT5, CEPT1, CHPT1, ENPP6, GPAM, GPAT2, GPAT3, GPAT4, JMJD7-PLA2G4B, LCLAT1, LPIN1, LPIN2, LPIN3, MBOAT1, MBOAT2, PLA2G10, PLA2G12A, PLA2G12B, PLA2G15, PLA2G1B, PLA2G2A, PLA2G2C, PLA2G2D, PLA2G2E, PLA2G2F, PLA2G3, PLA2G4A, PLA2G4B, PLA2G4C, P…
PC -> LPC -> LPA -> MG -> DG -> PA -> PI -> LPI	3.635	ABHD3, AGK, CDIPT, CDS1, CDS2, DGKA, DGKB, DGKD, DGKE, DGKG, DGKH, DGKI, DGKK, DGKQ, DGKZ, JMJD7-PLA2G4B, PLA2G10, PLA2G12A, PLA2G12B, PLA2G15, PLA2G1B, PLA2G2A, PLA2G2C, PLA2G2D, PLA2G2E, PLA2G2F, PLA2G3, PLA2G4A, PLA2G4B, PLA2G4C, PLA2G4D, PLA2G4E, PLA2G4F, PLA2G5, PLA2G6, PLAAT1, PLAAT2, PLAAT3, PLAAT4, PLB1, PLD1, PLD2, PLD3, PLD4, PLPP1, PNPLA2, PNPLA3, PNPLA4, PNPLA8, TAMM41
PS -> PE -> PC -> LPC -> LPA	3.635	ABHD3, JMJD7-PLA2G4B, PEMT, PISD, PLA2G10, PLA2G12A, PLA2G12B, PLA2G15, PLA2G1B, PLA2G2A, PLA2G2C, PLA2G2D, PLA2G2E, PLA2G2F, PLA2G3, PLA2G4A, PLA2G4B, PLA2G4C, PLA2G4D, PLA2G4E, PLA2G4F, PLA2G5, PLA2G6, PLAAT1, PLAAT2, PLAAT3, PLAAT4, PLB1, PLD1, PLD2, PLD3, PLD4, PNPLA2, PNPLA3, PNPLA4, PNPLA8
CoA -> LPA -> PA -> PG -> LPG	3.632	ABHD5, AGPAT1, AGPAT2, AGPAT3, AGPAT4, AGPAT5, CDS1, CDS2, GPAM, GPAT2, GPAT3, GPAT4, LCLAT1, MBOAT1, MBOAT2, PGS1, PTPMT1, TAMM41
SM -> PC -> LPC -> LPA -> MG -> DG -> PE	3.626	ABHD3, CEPT1, JMJD7-PLA2G4B, PLA2G10, PLA2G12A, PLA2G12B, PLA2G15, PLA2G1B, PLA2G2A, PLA2G2C, PLA2G2D, PLA2G2E, PLA2G2F, PLA2G3, PLA2G4A, PLA2G4B, PLA2G4C, PLA2G4D, PLA2G4E, PLA2G4F, PLA2G5, PLA2G6, PLAAT1, PLAAT2, PLAAT3, PLAAT4, PLB1, PLD1, PLD2, PLD3, PLD4, PLPP1, PNPLA2, PNPLA3, PNPLA4, PNPLA8, SELENOI, SGMS1, SGMS2
PA -> PI -> DG -> MG	3.625	CDIPT, CDS1, CDS2, TAMM41
TG -> DG -> PA -> PS -> PE -> PC -> LPC	3.62	AADAC, ABHD3, AGK, CDS1, CDS2, CEL, DGKA, DGKB, DGKD, DGKE, DGKG, DGKH, DGKI, DGKK, DGKQ, DGKZ, JMJD7-PLA2G4B, LIPC, LIPF, LIPG, PEMT, PISD, PLA2G10, PLA2G12A, PLA2G12B, PLA2G15, PLA2G1B, PLA2G2A, PLA2G2C, PLA2G2D, PLA2G2E, PLA2G2F, PLA2G3, PLA2G4A, PLA2G4B, PLA2G4C, PLA2G4D, PLA2G4E, PLA2G4F, PLA2G5, PLA2G6, PLAAT1, PLAAT2, PLAAT3, PLAAT4, PLB1, PNLIP, PNLIPRP1, PNLIPRP2, PNLIPRP3, PNPLA2, PNPLA…
TG -> DG -> PC -> SM -> CerP -> Cer	3.62	AADAC, CEL, CEPT1, CHPT1, LIPC, LIPF, LIPG, LPIN1, LPIN2, LPIN3, PLPP1, PLPP2, PLPP3, PLPP4, PLPP5, PNLIP, PNLIPRP1, PNLIPRP2, PNLIPRP3, PNPLA2, PNPLA3, SGMS1, SGMS2
SM -> PC -> LPC -> LPA -> MG -> DG -> PE -> PS -> LPS	3.619	ABHD3, CEPT1, JMJD7-PLA2G4B, PLA2G10, PLA2G12A, PLA2G12B, PLA2G15, PLA2G1B, PLA2G2A, PLA2G2C, PLA2G2D, PLA2G2E, PLA2G2F, PLA2G3, PLA2G4A, PLA2G4B, PLA2G4C, PLA2G4D, PLA2G4E, PLA2G4F, PLA2G5, PLA2G6, PLAAT1, PLAAT2, PLAAT3, PLAAT4, PLB1, PLD1, PLD2, PLD3, PLD4, PLPP1, PNPLA2, PNPLA3, PNPLA4, PNPLA8, PTDSS1, PTDSS2, SELENOI, SGMS1, SGMS2
PA -> DG -> PE -> PC -> LPC -> MG	3.616	ABHD3, CEPT1, ENPP6, JMJD7-PLA2G4B, LPIN1, LPIN2, LPIN3, PEMT, PLA2G10, PLA2G12A, PLA2G12B, PLA2G15, PLA2G1B, PLA2G2A, PLA2G2C, PLA2G2D, PLA2G2E, PLA2G2F, PLA2G3, PLA2G4A, PLA2G4B, PLA2G4C, PLA2G4D, PLA2G4E, PLA2G4F, PLA2G5, PLA2G6, PLAAT1, PLAAT2, PLAAT3, PLAAT4, PLB1, PLPP1, PLPP2, PLPP3, PLPP4, PLPP5, PNPLA2, PNPLA3, PNPLA4, PNPLA8, SELENOI
TG -> DG -> PE	3.607	AADAC, CEL, CEPT1, LIPC, LIPF, LIPG, PNLIP, PNLIPRP1, PNLIPRP2, PNLIPRP3, PNPLA2, PNPLA3, SELENOI
LPA -> PA -> PI -> DG -> MG	3.606	ABHD5, AGPAT1, AGPAT2, AGPAT3, AGPAT4, AGPAT5, CDIPT, CDS1, CDS2, GPAT2, GPAT3, LCLAT1, MBOAT1, MBOAT2, TAMM41
LPI -> PI -> DG -> PE -> PC -> LPC -> LPA -> PA -> PG -> LPG	3.598	ABHD3, ABHD5, AGPAT1, AGPAT2, AGPAT3, AGPAT4, AGPAT5, CDS1, CDS2, CEPT1, GPAT2, GPAT3, JMJD7-PLA2G4B, LCLAT1, MBOAT1, MBOAT2, MBOAT7, PEMT, PGS1, PLA2G10, PLA2G12A, PLA2G12B, PLA2G15, PLA2G1B, PLA2G2A, PLA2G2C, PLA2G2D, PLA2G2E, PLA2G2F, PLA2G3, PLA2G4A, PLA2G4B, PLA2G4C, PLA2G4D, PLA2G4E, PLA2G4F, PLA2G5, PLA2G6, PLAAT1, PLAAT2, PLAAT3, PLAAT4, PLB1, PLD1, PLD2, PLD3, PLD4, PNPLA2, PNPLA3, PNPLA…
FA -> CoA -> LPA -> PA -> DG -> PC -> LPC -> MG	3.581	ABHD3, ABHD5, ACSBG1, ACSBG2, ACSF2, ACSL1, ACSL3, ACSL4, ACSL5, ACSL6, ACSM1, ACSM2A, ACSM2B, ACSM3, ACSM4, ACSM5, ACSM6, AGPAT1, AGPAT2, AGPAT3, AGPAT4, AGPAT5, CEPT1, CHPT1, ENPP6, GPAM, GPAT2, GPAT3, GPAT4, JMJD7-PLA2G4B, LCLAT1, LPIN1, LPIN2, LPIN3, MBOAT1, MBOAT2, PLA2G10, PLA2G12A, PLA2G12B, PLA2G15, PLA2G1B, PLA2G2A, PLA2G2C, PLA2G2D, PLA2G2E, PLA2G2F, PLA2G3, PLA2G4A, PLA2G4B, PLA2G4C, P…
LPC -> LPA -> PA -> PI -> DG -> PC -> SM -> CerP	3.563	ABHD5, AGPAT1, AGPAT2, AGPAT3, AGPAT4, AGPAT5, CDIPT, CDS1, CDS2, CEPT1, CHPT1, GPAT2, GPAT3, LCLAT1, MBOAT1, MBOAT2, PLD1, PLD2, PLD3, PLD4, SGMS1, SGMS2, TAMM41
LPI -> PI -> DG -> PC -> LPC -> LPA -> PA -> PS -> PE -> LPE	3.56	ABHD3, ABHD5, AGPAT1, AGPAT2, AGPAT3, AGPAT4, AGPAT5, CDS1, CDS2, CEPT1, CHPT1, GPAT2, GPAT3, JMJD7-PLA2G4B, LCLAT1, MBOAT1, MBOAT2, MBOAT7, PISD, PLA2G10, PLA2G12A, PLA2G12B, PLA2G15, PLA2G1B, PLA2G2A, PLA2G2C, PLA2G2D, PLA2G2E, PLA2G2F, PLA2G3, PLA2G4A, PLA2G4B, PLA2G4C, PLA2G4D, PLA2G4E, PLA2G4F, PLA2G5, PLA2G6, PLAAT1, PLAAT2, PLAAT3, PLAAT4, PLB1, PLD1, PLD2, PLD3, PLD4, PNPLA2, PNPLA3, PNPL…
MG -> DG -> PE -> PC -> LPC -> LPA -> PA -> PI	3.557	ABHD3, ABHD5, AGPAT1, AGPAT2, AGPAT3, AGPAT4, AGPAT5, CDIPT, CDS1, CDS2, CEPT1, GPAT2, GPAT3, JMJD7-PLA2G4B, LCLAT1, MBOAT1, MBOAT2, PEMT, PLA2G10, PLA2G12A, PLA2G12B, PLA2G15, PLA2G1B, PLA2G2A, PLA2G2C, PLA2G2D, PLA2G2E, PLA2G2F, PLA2G3, PLA2G4A, PLA2G4B, PLA2G4C, PLA2G4D, PLA2G4E, PLA2G4F, PLA2G5, PLA2G6, PLAAT1, PLAAT2, PLAAT3, PLAAT4, PLB1, PLD1, PLD2, PLD3, PLD4, PNPLA2, PNPLA3, PNPLA4, PNPL…
LPA -> MG -> DG -> PC -> PA -> PI -> LPI	3.554	CDIPT, CDS1, CDS2, CEPT1, CHPT1, PLD1, PLD2, PLD3, PLD4, PLPP1, TAMM41
CE -> FA -> CoA -> LPA -> PA -> DG -> PC -> LPC	3.553	ABHD3, ABHD5, ACSBG1, ACSBG2, ACSF2, ACSL1, ACSL3, ACSL4, ACSL5, ACSL6, ACSM1, ACSM2A, ACSM2B, ACSM3, ACSM4, ACSM5, ACSM6, AGPAT1, AGPAT2, AGPAT3, AGPAT4, AGPAT5, CEL, CEPT1, CES1, CHPT1, GPAM, GPAT2, GPAT3, GPAT4, JMJD7-PLA2G4B, LCLAT1, LIPA, LPIN1, LPIN2, LPIN3, MBOAT1, MBOAT2, NCEH1, PLA2G10, PLA2G12A, PLA2G12B, PLA2G15, PLA2G1B, PLA2G2A, PLA2G2C, PLA2G2D, PLA2G2E, PLA2G2F, PLA2G3, PLA2G4A, PL…
PC -> LPC -> LPA	3.55	ABHD3, JMJD7-PLA2G4B, PLA2G10, PLA2G12A, PLA2G12B, PLA2G15, PLA2G1B, PLA2G2A, PLA2G2C, PLA2G2D, PLA2G2E, PLA2G2F, PLA2G3, PLA2G4A, PLA2G4B, PLA2G4C, PLA2G4D, PLA2G4E, PLA2G4F, PLA2G5, PLA2G6, PLAAT1, PLAAT2, PLAAT3, PLAAT4, PLB1, PLD1, PLD2, PLD3, PLD4, PNPLA2, PNPLA3, PNPLA4, PNPLA8
DG -> PC	3.548	CEPT1, CHPT1
DG -> PC -> LPC -> MG	3.545	ABHD3, CEPT1, CHPT1, ENPP6, JMJD7-PLA2G4B, PLA2G10, PLA2G12A, PLA2G12B, PLA2G15, PLA2G1B, PLA2G2A, PLA2G2C, PLA2G2D, PLA2G2E, PLA2G2F, PLA2G3, PLA2G4A, PLA2G4B, PLA2G4C, PLA2G4D, PLA2G4E, PLA2G4F, PLA2G5, PLA2G6, PLAAT1, PLAAT2, PLAAT3, PLAAT4, PLB1, PNPLA2, PNPLA3, PNPLA4, PNPLA8
CoA -> LPA -> PA -> PC -> LPC -> MG	3.544	ABHD3, ABHD5, AGPAT1, AGPAT2, AGPAT3, AGPAT4, AGPAT5, CDS1, CDS2, ENPP6, GPAM, GPAT2, GPAT3, GPAT4, JMJD7-PLA2G4B, LCLAT1, MBOAT1, MBOAT2, PLA2G10, PLA2G12A, PLA2G12B, PLA2G15, PLA2G1B, PLA2G2A, PLA2G2C, PLA2G2D, PLA2G2E, PLA2G2F, PLA2G3, PLA2G4A, PLA2G4B, PLA2G4C, PLA2G4D, PLA2G4E, PLA2G4F, PLA2G5, PLA2G6, PLAAT1, PLAAT2, PLAAT3, PLAAT4, PLB1, PNPLA2, PNPLA3, PNPLA4, PNPLA8, TAMM41
LPC -> LPA -> PA -> DG -> PC -> SM -> Cer -> CerP	3.527	ABHD5, AGK, AGPAT1, AGPAT2, AGPAT3, AGPAT4, AGPAT5, CEPT1, CERK, CHPT1, ENPP7, GPAT2, GPAT3, LCLAT1, LPIN1, LPIN2, LPIN3, MBOAT1, MBOAT2, PLD1, PLD2, PLD3, PLD4, PLPP1, PLPP2, PLPP3, PLPP4, PLPP5, SGMS1, SGMS2, SMPD1, SMPD2, SMPD3, SMPD4
FAL -> FOH -> FA -> CoA -> LPA -> PA -> PS -> PE -> PC -> LPC	3.52	ABHD3, ABHD5, ACSBG1, ACSBG2, ACSF2, ACSL1, ACSL3, ACSL4, ACSL5, ACSL6, ACSM1, ACSM2A, ACSM2B, ACSM3, ACSM4, ACSM5, ACSM6, AGPAT1, AGPAT2, AGPAT3, AGPAT4, AGPAT5, CDS1, CDS2, GPAM, GPAT2, GPAT3, GPAT4, JMJD7-PLA2G4B, LCLAT1, MBOAT1, MBOAT2, PEMT, PISD, PLA2G10, PLA2G12A, PLA2G12B, PLA2G15, PLA2G1B, PLA2G2A, PLA2G2C, PLA2G2D, PLA2G2E, PLA2G2F, PLA2G3, PLA2G4A, PLA2G4B, PLA2G4C, PLA2G4D, PLA2G4E, P…
TG -> DG -> PE -> PS	3.515	AADAC, CEL, CEPT1, LIPC, LIPF, LIPG, PNLIP, PNLIPRP1, PNLIPRP2, PNLIPRP3, PNPLA2, PNPLA3, PTDSS1, PTDSS2, SELENOI
TG -> DG -> PE -> PC	3.515	AADAC, CEL, CEPT1, LIPC, LIPF, LIPG, PEMT, PNLIP, PNLIPRP1, PNLIPRP2, PNLIPRP3, PNPLA2, PNPLA3, SELENOI
TG -> DG -> PE -> LPE	3.515	AADAC, CEL, CEPT1, LIPC, LIPF, LIPG, PLA2G2A, PLA2G2D, PNLIP, PNLIPRP1, PNLIPRP2, PNLIPRP3, PNPLA2, PNPLA3, PNPLA8, SELENOI
TG -> DG -> PE -> PC -> SM -> CerP	3.514	AADAC, CEL, CEPT1, LIPC, LIPF, LIPG, PEMT, PNLIP, PNLIPRP1, PNLIPRP2, PNLIPRP3, PNPLA2, PNPLA3, SELENOI, SGMS1, SGMS2
LPC -> LPA -> PA -> PI	3.503	ABHD5, AGPAT1, AGPAT2, AGPAT3, AGPAT4, AGPAT5, CDIPT, CDS1, CDS2, GPAT2, GPAT3, LCLAT1, MBOAT1, MBOAT2, PLD1, PLD2, PLD3, PLD4, TAMM41
FAL -> FA -> CoA -> LPA -> PA -> DG -> PC -> LPC -> MG	3.501	ABHD3, ABHD5, ACSBG1, ACSBG2, ACSF2, ACSL1, ACSL3, ACSL4, ACSL5, ACSL6, ACSM1, ACSM2A, ACSM2B, ACSM3, ACSM4, ACSM5, ACSM6, AGPAT1, AGPAT2, AGPAT3, AGPAT4, AGPAT5, CEPT1, CHPT1, ENPP6, GPAM, GPAT2, GPAT3, GPAT4, JMJD7-PLA2G4B, LCLAT1, LPIN1, LPIN2, LPIN3, MBOAT1, MBOAT2, PLA2G10, PLA2G12A, PLA2G12B, PLA2G15, PLA2G1B, PLA2G2A, PLA2G2C, PLA2G2D, PLA2G2E, PLA2G2F, PLA2G3, PLA2G4A, PLA2G4B, PLA2G4C, P…
TG -> DG -> PC -> PS -> LPS	3.498	AADAC, CEL, CEPT1, CHPT1, LIPC, LIPF, LIPG, PNLIP, PNLIPRP1, PNLIPRP2, PNLIPRP3, PNPLA2, PNPLA3, PTDSS1, PTDSS2
LPE -> PE -> PC -> LPC -> LPA -> PA -> PI -> DG	3.486	ABHD3, ABHD5, AGPAT1, AGPAT2, AGPAT3, AGPAT4, AGPAT5, CDIPT, CDS1, CDS2, GPAT2, GPAT3, JMJD7-PLA2G4B, LCLAT1, LPCAT1, LPCAT2, LPCAT3, LPCAT4, MBOAT1, MBOAT2, PEMT, PLA2G10, PLA2G12A, PLA2G12B, PLA2G15, PLA2G1B, PLA2G2A, PLA2G2C, PLA2G2D, PLA2G2E, PLA2G2F, PLA2G3, PLA2G4A, PLA2G4B, PLA2G4C, PLA2G4D, PLA2G4E, PLA2G4F, PLA2G5, PLA2G6, PLAAT1, PLAAT2, PLAAT3, PLAAT4, PLB1, PLD1, PLD2, PLD3, PLD4, PNP…
LPA -> PA -> DG -> PC -> PS	3.485	ABHD5, AGPAT1, AGPAT2, AGPAT3, AGPAT4, AGPAT5, CEPT1, CHPT1, GPAT2, GPAT3, LCLAT1, LPIN1, LPIN2, LPIN3, MBOAT1, MBOAT2, PLPP1, PLPP2, PLPP3, PLPP4, PLPP5, PTDSS1, PTDSS2
MG -> DG -> PC -> LPC -> LPA -> PA -> PS	3.485	ABHD3, ABHD5, AGPAT1, AGPAT2, AGPAT3, AGPAT4, AGPAT5, CDS1, CDS2, CEPT1, CHPT1, GPAT2, GPAT3, JMJD7-PLA2G4B, LCLAT1, MBOAT1, MBOAT2, PLA2G10, PLA2G12A, PLA2G12B, PLA2G15, PLA2G1B, PLA2G2A, PLA2G2C, PLA2G2D, PLA2G2E, PLA2G2F, PLA2G3, PLA2G4A, PLA2G4B, PLA2G4C, PLA2G4D, PLA2G4E, PLA2G4F, PLA2G5, PLA2G6, PLAAT1, PLAAT2, PLAAT3, PLAAT4, PLB1, PLD1, PLD2, PLD3, PLD4, PNPLA2, PNPLA3, PNPLA4, PNPLA8, TA…
PA -> DG -> PC -> PS	3.485	CEPT1, CHPT1, LPIN1, LPIN2, LPIN3, PLPP1, PLPP2, PLPP3, PLPP4, PLPP5, PTDSS1, PTDSS2
FOH -> FA -> CoA -> LPA -> PA -> PI -> DG -> PC -> LPC	3.471	ABHD3, ABHD5, ACSBG1, ACSBG2, ACSF2, ACSL1, ACSL3, ACSL4, ACSL5, ACSL6, ACSM1, ACSM2A, ACSM2B, ACSM3, ACSM4, ACSM5, ACSM6, AGPAT1, AGPAT2, AGPAT3, AGPAT4, AGPAT5, CDIPT, CDS1, CDS2, CEPT1, CHPT1, GPAM, GPAT2, GPAT3, GPAT4, JMJD7-PLA2G4B, LCLAT1, MBOAT1, MBOAT2, PLA2G10, PLA2G12A, PLA2G12B, PLA2G15, PLA2G1B, PLA2G2A, PLA2G2C, PLA2G2D, PLA2G2E, PLA2G2F, PLA2G3, PLA2G4A, PLA2G4B, PLA2G4C, PLA2G4D, P…
PE -> PC -> LPC -> LPA -> PA	3.471	ABHD3, ABHD5, AGPAT1, AGPAT2, AGPAT3, AGPAT4, AGPAT5, GPAT2, GPAT3, JMJD7-PLA2G4B, LCLAT1, MBOAT1, MBOAT2, PEMT, PLA2G10, PLA2G12A, PLA2G12B, PLA2G15, PLA2G1B, PLA2G2A, PLA2G2C, PLA2G2D, PLA2G2E, PLA2G2F, PLA2G3, PLA2G4A, PLA2G4B, PLA2G4C, PLA2G4D, PLA2G4E, PLA2G4F, PLA2G5, PLA2G6, PLAAT1, PLAAT2, PLAAT3, PLAAT4, PLB1, PLD1, PLD2, PLD3, PLD4, PNPLA2, PNPLA3, PNPLA4, PNPLA8
PE -> PC -> LPC -> LPA	3.469	ABHD3, JMJD7-PLA2G4B, PEMT, PLA2G10, PLA2G12A, PLA2G12B, PLA2G15, PLA2G1B, PLA2G2A, PLA2G2C, PLA2G2D, PLA2G2E, PLA2G2F, PLA2G3, PLA2G4A, PLA2G4B, PLA2G4C, PLA2G4D, PLA2G4E, PLA2G4F, PLA2G5, PLA2G6, PLAAT1, PLAAT2, PLAAT3, PLAAT4, PLB1, PLD1, PLD2, PLD3, PLD4, PNPLA2, PNPLA3, PNPLA4, PNPLA8
LPS -> PS -> PE -> PC -> LPC -> LPA -> MG -> DG -> PA -> PI -> LPI	3.456	ABHD3, AGK, CDIPT, CDS1, CDS2, DGKA, DGKB, DGKD, DGKE, DGKG, DGKH, DGKI, DGKK, DGKQ, DGKZ, JMJD7-PLA2G4B, LPCAT3, MBOAT1, PEMT, PISD, PLA2G10, PLA2G12A, PLA2G12B, PLA2G15, PLA2G1B, PLA2G2A, PLA2G2C, PLA2G2D, PLA2G2E, PLA2G2F, PLA2G3, PLA2G4A, PLA2G4B, PLA2G4C, PLA2G4D, PLA2G4E, PLA2G4F, PLA2G5, PLA2G6, PLAAT1, PLAAT2, PLAAT3, PLAAT4, PLB1, PLD1, PLD2, PLD3, PLD4, PLPP1, PNPLA2, PNPLA3, PNPLA4, PN…
CoA -> LPA -> PA -> PI -> DG -> PC -> SM -> CerP	3.452	ABHD5, AGPAT1, AGPAT2, AGPAT3, AGPAT4, AGPAT5, CDIPT, CDS1, CDS2, CEPT1, CHPT1, GPAM, GPAT2, GPAT3, GPAT4, LCLAT1, MBOAT1, MBOAT2, SGMS1, SGMS2, TAMM41
FA -> CoA -> LPA -> PA -> PS -> PE -> PC -> LPC	3.449	ABHD3, ABHD5, ACSBG1, ACSBG2, ACSF2, ACSL1, ACSL3, ACSL4, ACSL5, ACSL6, ACSM1, ACSM2A, ACSM2B, ACSM3, ACSM4, ACSM5, ACSM6, AGPAT1, AGPAT2, AGPAT3, AGPAT4, AGPAT5, CDS1, CDS2, GPAM, GPAT2, GPAT3, GPAT4, JMJD7-PLA2G4B, LCLAT1, MBOAT1, MBOAT2, PEMT, PISD, PLA2G10, PLA2G12A, PLA2G12B, PLA2G15, PLA2G1B, PLA2G2A, PLA2G2C, PLA2G2D, PLA2G2E, PLA2G2F, PLA2G3, PLA2G4A, PLA2G4B, PLA2G4C, PLA2G4D, PLA2G4E, P…
LPC -> LPA -> PA -> DG -> PC -> PS -> PE -> LPE	3.448	ABHD5, AGPAT1, AGPAT2, AGPAT3, AGPAT4, AGPAT5, CEPT1, CHPT1, GPAT2, GPAT3, LCLAT1, LPIN1, LPIN2, LPIN3, MBOAT1, MBOAT2, PISD, PLA2G2A, PLA2G2D, PLD1, PLD2, PLD3, PLD4, PLPP1, PLPP2, PLPP3, PLPP4, PLPP5, PNPLA8, PTDSS1, PTDSS2
LPA -> PA -> DG -> PC -> SM -> CerP -> Cer	3.444	ABHD5, AGPAT1, AGPAT2, AGPAT3, AGPAT4, AGPAT5, CEPT1, CHPT1, GPAT2, GPAT3, LCLAT1, LPIN1, LPIN2, LPIN3, MBOAT1, MBOAT2, PLPP1, PLPP2, PLPP3, PLPP4, PLPP5, SGMS1, SGMS2
LPA -> PA -> DG	3.444	ABHD5, AGPAT1, AGPAT2, AGPAT3, AGPAT4, AGPAT5, GPAT2, GPAT3, LCLAT1, LPIN1, LPIN2, LPIN3, MBOAT1, MBOAT2, PLPP1, PLPP2, PLPP3, PLPP4, PLPP5
PI -> DG -> PE -> PC -> LPC -> LPA -> MG	3.441	ABHD3, CEPT1, JMJD7-PLA2G4B, PEMT, PLA2G10, PLA2G12A, PLA2G12B, PLA2G15, PLA2G1B, PLA2G2A, PLA2G2C, PLA2G2D, PLA2G2E, PLA2G2F, PLA2G3, PLA2G4A, PLA2G4B, PLA2G4C, PLA2G4D, PLA2G4E, PLA2G4F, PLA2G5, PLA2G6, PLAAT1, PLAAT2, PLAAT3, PLAAT4, PLB1, PLD1, PLD2, PLD3, PLD4, PLPP1, PNPLA2, PNPLA3, PNPLA4, PNPLA8, SELENOI
PC -> LPC -> LPA -> PA	3.438	ABHD3, ABHD5, AGPAT1, AGPAT2, AGPAT3, AGPAT4, AGPAT5, GPAT2, GPAT3, JMJD7-PLA2G4B, LCLAT1, MBOAT1, MBOAT2, PLA2G10, PLA2G12A, PLA2G12B, PLA2G15, PLA2G1B, PLA2G2A, PLA2G2C, PLA2G2D, PLA2G2E, PLA2G2F, PLA2G3, PLA2G4A, PLA2G4B, PLA2G4C, PLA2G4D, PLA2G4E, PLA2G4F, PLA2G5, PLA2G6, PLAAT1, PLAAT2, PLAAT3, PLAAT4, PLB1, PLD1, PLD2, PLD3, PLD4, PNPLA2, PNPLA3, PNPLA4, PNPLA8
LPI -> PI -> DG -> PC -> LPC -> LPA -> PA -> PS -> PE	3.427	ABHD3, ABHD5, AGPAT1, AGPAT2, AGPAT3, AGPAT4, AGPAT5, CDS1, CDS2, CEPT1, CHPT1, GPAT2, GPAT3, JMJD7-PLA2G4B, LCLAT1, MBOAT1, MBOAT2, MBOAT7, PISD, PLA2G10, PLA2G12A, PLA2G12B, PLA2G15, PLA2G1B, PLA2G2A, PLA2G2C, PLA2G2D, PLA2G2E, PLA2G2F, PLA2G3, PLA2G4A, PLA2G4B, PLA2G4C, PLA2G4D, PLA2G4E, PLA2G4F, PLA2G5, PLA2G6, PLAAT1, PLAAT2, PLAAT3, PLAAT4, PLB1, PLD1, PLD2, PLD3, PLD4, PNPLA2, PNPLA3, PNPL…
LPC -> LPA -> PA -> PI -> DG -> PC	3.425	ABHD5, AGPAT1, AGPAT2, AGPAT3, AGPAT4, AGPAT5, CDIPT, CDS1, CDS2, CEPT1, CHPT1, GPAT2, GPAT3, LCLAT1, MBOAT1, MBOAT2, PLD1, PLD2, PLD3, PLD4, TAMM41
CoA -> LPA -> PA -> DG -> PC -> SM -> Cer -> CerP	3.416	ABHD5, AGK, AGPAT1, AGPAT2, AGPAT3, AGPAT4, AGPAT5, CEPT1, CERK, CHPT1, ENPP7, GPAM, GPAT2, GPAT3, GPAT4, LCLAT1, LPIN1, LPIN2, LPIN3, MBOAT1, MBOAT2, PLPP1, PLPP2, PLPP3, PLPP4, PLPP5, SGMS1, SGMS2, SMPD1, SMPD2, SMPD3, SMPD4
FAL -> FOH -> FA -> CoA -> LPA -> PA -> PI -> DG -> PE -> PC -> LPC	3.408	ABHD3, ABHD5, ACSBG1, ACSBG2, ACSF2, ACSL1, ACSL3, ACSL4, ACSL5, ACSL6, ACSM1, ACSM2A, ACSM2B, ACSM3, ACSM4, ACSM5, ACSM6, AGPAT1, AGPAT2, AGPAT3, AGPAT4, AGPAT5, CDIPT, CDS1, CDS2, CEPT1, GPAM, GPAT2, GPAT3, GPAT4, JMJD7-PLA2G4B, LCLAT1, MBOAT1, MBOAT2, PEMT, PLA2G10, PLA2G12A, PLA2G12B, PLA2G15, PLA2G1B, PLA2G2A, PLA2G2C, PLA2G2D, PLA2G2E, PLA2G2F, PLA2G3, PLA2G4A, PLA2G4B, PLA2G4C, PLA2G4D, PL…
SM -> PC -> LPC -> LPA -> MG -> DG -> PA -> PG -> LPG	3.408	ABHD3, AGK, CDS1, CDS2, DGKA, DGKB, DGKD, DGKE, DGKG, DGKH, DGKI, DGKK, DGKQ, DGKZ, JMJD7-PLA2G4B, PGS1, PLA2G10, PLA2G12A, PLA2G12B, PLA2G15, PLA2G1B, PLA2G2A, PLA2G2C, PLA2G2D, PLA2G2E, PLA2G2F, PLA2G3, PLA2G4A, PLA2G4B, PLA2G4C, PLA2G4D, PLA2G4E, PLA2G4F, PLA2G5, PLA2G6, PLAAT1, PLAAT2, PLAAT3, PLAAT4, PLB1, PLD1, PLD2, PLD3, PLD4, PLPP1, PNPLA2, PNPLA3, PNPLA4, PNPLA8, PTPMT1, SGMS1, SGMS2, T…
DG O- -> PE O-	3.407	CEPT1, SELENOI
LPE -> PE -> PC -> LPC -> LPA -> PA -> PS	3.395	ABHD3, ABHD5, AGPAT1, AGPAT2, AGPAT3, AGPAT4, AGPAT5, CDS1, CDS2, GPAT2, GPAT3, JMJD7-PLA2G4B, LCLAT1, LPCAT1, LPCAT2, LPCAT3, LPCAT4, MBOAT1, MBOAT2, PEMT, PLA2G10, PLA2G12A, PLA2G12B, PLA2G15, PLA2G1B, PLA2G2A, PLA2G2C, PLA2G2D, PLA2G2E, PLA2G2F, PLA2G3, PLA2G4A, PLA2G4B, PLA2G4C, PLA2G4D, PLA2G4E, PLA2G4F, PLA2G5, PLA2G6, PLAAT1, PLAAT2, PLAAT3, PLAAT4, PLB1, PLD1, PLD2, PLD3, PLD4, PNPLA2, PN…
FAL -> FA -> CoA -> LPA -> PA -> PS -> PE -> PC -> LPC	3.378	ABHD3, ABHD5, ACSBG1, ACSBG2, ACSF2, ACSL1, ACSL3, ACSL4, ACSL5, ACSL6, ACSM1, ACSM2A, ACSM2B, ACSM3, ACSM4, ACSM5, ACSM6, AGPAT1, AGPAT2, AGPAT3, AGPAT4, AGPAT5, CDS1, CDS2, GPAM, GPAT2, GPAT3, GPAT4, JMJD7-PLA2G4B, LCLAT1, MBOAT1, MBOAT2, PEMT, PISD, PLA2G10, PLA2G12A, PLA2G12B, PLA2G15, PLA2G1B, PLA2G2A, PLA2G2C, PLA2G2D, PLA2G2E, PLA2G2F, PLA2G3, PLA2G4A, PLA2G4B, PLA2G4C, PLA2G4D, PLA2G4E, P…
PI -> DG -> PC -> LPC -> LPA -> PA	3.374	ABHD3, ABHD5, AGPAT1, AGPAT2, AGPAT3, AGPAT4, AGPAT5, CEPT1, CHPT1, GPAT2, GPAT3, JMJD7-PLA2G4B, LCLAT1, MBOAT1, MBOAT2, PLA2G10, PLA2G12A, PLA2G12B, PLA2G15, PLA2G1B, PLA2G2A, PLA2G2C, PLA2G2D, PLA2G2E, PLA2G2F, PLA2G3, PLA2G4A, PLA2G4B, PLA2G4C, PLA2G4D, PLA2G4E, PLA2G4F, PLA2G5, PLA2G6, PLAAT1, PLAAT2, PLAAT3, PLAAT4, PLB1, PLD1, PLD2, PLD3, PLD4, PNPLA2, PNPLA3, PNPLA4, PNPLA8
LPA -> PA -> PC -> DG -> MG	3.373	ABHD5, AGPAT1, AGPAT2, AGPAT3, AGPAT4, AGPAT5, CDS1, CDS2, GPAT2, GPAT3, LCLAT1, MBOAT1, MBOAT2, SMPD1, TAMM41
MG -> DG -> PC -> LPC -> LPA -> PA -> PS -> LPS	3.366	ABHD3, ABHD5, AGPAT1, AGPAT2, AGPAT3, AGPAT4, AGPAT5, CDS1, CDS2, CEPT1, CHPT1, GPAT2, GPAT3, JMJD7-PLA2G4B, LCLAT1, MBOAT1, MBOAT2, PLA2G10, PLA2G12A, PLA2G12B, PLA2G15, PLA2G1B, PLA2G2A, PLA2G2C, PLA2G2D, PLA2G2E, PLA2G2F, PLA2G3, PLA2G4A, PLA2G4B, PLA2G4C, PLA2G4D, PLA2G4E, PLA2G4F, PLA2G5, PLA2G6, PLAAT1, PLAAT2, PLAAT3, PLAAT4, PLB1, PLD1, PLD2, PLD3, PLD4, PNPLA2, PNPLA3, PNPLA4, PNPLA8, TA…
FAL -> FOH -> FA -> CoA -> LPA -> PA -> DG -> PC -> SM -> CerP	3.362	ABHD5, ACSBG1, ACSBG2, ACSF2, ACSL1, ACSL3, ACSL4, ACSL5, ACSL6, ACSM1, ACSM2A, ACSM2B, ACSM3, ACSM4, ACSM5, ACSM6, AGPAT1, AGPAT2, AGPAT3, AGPAT4, AGPAT5, CEPT1, CHPT1, GPAM, GPAT2, GPAT3, GPAT4, LCLAT1, LPIN1, LPIN2, LPIN3, MBOAT1, MBOAT2, PLPP1, PLPP2, PLPP3, PLPP4, PLPP5, SGMS1, SGMS2, SLC27A1, SLC27A2, SLC27A3, SLC27A4, SLC27A5, SLC27A6
DG -> PE -> PC -> LPC -> LPA -> PA	3.36	ABHD3, ABHD5, AGPAT1, AGPAT2, AGPAT3, AGPAT4, AGPAT5, CEPT1, GPAT2, GPAT3, JMJD7-PLA2G4B, LCLAT1, MBOAT1, MBOAT2, PEMT, PLA2G10, PLA2G12A, PLA2G12B, PLA2G15, PLA2G1B, PLA2G2A, PLA2G2C, PLA2G2D, PLA2G2E, PLA2G2F, PLA2G3, PLA2G4A, PLA2G4B, PLA2G4C, PLA2G4D, PLA2G4E, PLA2G4F, PLA2G5, PLA2G6, PLAAT1, PLAAT2, PLAAT3, PLAAT4, PLB1, PLD1, PLD2, PLD3, PLD4, PNPLA2, PNPLA3, PNPLA4, PNPLA8, SELENOI
PA -> DG -> PC -> SM -> CerP -> Cer	3.355	CEPT1, CHPT1, LPIN1, LPIN2, LPIN3, PLPP1, PLPP2, PLPP3, PLPP4, PLPP5, SGMS1, SGMS2
PA -> PC -> DG -> MG	3.355	CDS1, CDS2, SMPD1, TAMM41
LPA -> PA -> DG -> PE -> PC -> SM -> CerP	3.347	ABHD5, AGPAT1, AGPAT2, AGPAT3, AGPAT4, AGPAT5, CEPT1, GPAT2, GPAT3, LCLAT1, LPIN1, LPIN2, LPIN3, MBOAT1, MBOAT2, PEMT, PLPP1, PLPP2, PLPP3, PLPP4, PLPP5, SELENOI, SGMS1, SGMS2
CoA -> LPA -> PA -> DG -> PC -> PS -> PE -> LPE	3.337	ABHD5, AGPAT1, AGPAT2, AGPAT3, AGPAT4, AGPAT5, CEPT1, CHPT1, GPAM, GPAT2, GPAT3, GPAT4, LCLAT1, LPIN1, LPIN2, LPIN3, MBOAT1, MBOAT2, PISD, PLA2G2A, PLA2G2D, PLPP1, PLPP2, PLPP3, PLPP4, PLPP5, PNPLA8, PTDSS1, PTDSS2
CoA -> LPA -> PA -> PI	3.334	ABHD5, AGPAT1, AGPAT2, AGPAT3, AGPAT4, AGPAT5, CDIPT, CDS1, CDS2, GPAM, GPAT2, GPAT3, GPAT4, LCLAT1, MBOAT1, MBOAT2, TAMM41
LPA -> PA -> PS -> PE -> PC -> LPC -> MG	3.322	ABHD3, ABHD5, AGPAT1, AGPAT2, AGPAT3, AGPAT4, AGPAT5, CDS1, CDS2, ENPP6, GPAT2, GPAT3, JMJD7-PLA2G4B, LCLAT1, MBOAT1, MBOAT2, PEMT, PISD, PLA2G10, PLA2G12A, PLA2G12B, PLA2G15, PLA2G1B, PLA2G2A, PLA2G2C, PLA2G2D, PLA2G2E, PLA2G2F, PLA2G3, PLA2G4A, PLA2G4B, PLA2G4C, PLA2G4D, PLA2G4E, PLA2G4F, PLA2G5, PLA2G6, PLAAT1, PLAAT2, PLAAT3, PLAAT4, PLB1, PNPLA2, PNPLA3, PNPLA4, PNPLA8, TAMM41
LPC -> LPA -> PA -> DG -> PC -> PS -> PE	3.322	ABHD5, AGPAT1, AGPAT2, AGPAT3, AGPAT4, AGPAT5, CEPT1, CHPT1, GPAT2, GPAT3, LCLAT1, LPIN1, LPIN2, LPIN3, MBOAT1, MBOAT2, PISD, PLD1, PLD2, PLD3, PLD4, PLPP1, PLPP2, PLPP3, PLPP4, PLPP5, PTDSS1, PTDSS2
TG -> DG -> PA -> PS -> PE -> PC -> LPC -> LPA	3.316	AADAC, ABHD3, AGK, CDS1, CDS2, CEL, DGKA, DGKB, DGKD, DGKE, DGKG, DGKH, DGKI, DGKK, DGKQ, DGKZ, JMJD7-PLA2G4B, LIPC, LIPF, LIPG, PEMT, PISD, PLA2G10, PLA2G12A, PLA2G12B, PLA2G15, PLA2G1B, PLA2G2A, PLA2G2C, PLA2G2D, PLA2G2E, PLA2G2F, PLA2G3, PLA2G4A, PLA2G4B, PLA2G4C, PLA2G4D, PLA2G4E, PLA2G4F, PLA2G5, PLA2G6, PLAAT1, PLAAT2, PLAAT3, PLAAT4, PLB1, PLD1, PLD2, PLD3, PLD4, PNLIP, PNLIPRP1, PNLIPRP2,…
LPA -> PA -> PI -> DG -> PC -> SM -> Cer -> CerP	3.312	ABHD5, AGK, AGPAT1, AGPAT2, AGPAT3, AGPAT4, AGPAT5, CDIPT, CDS1, CDS2, CEPT1, CERK, CHPT1, ENPP7, GPAT2, GPAT3, LCLAT1, MBOAT1, MBOAT2, SGMS1, SGMS2, SMPD1, SMPD2, SMPD3, SMPD4, TAMM41
LPC -> LPA -> PA -> PC -> SM -> CerP	3.308	ABHD5, AGPAT1, AGPAT2, AGPAT3, AGPAT4, AGPAT5, CDS1, CDS2, GPAT2, GPAT3, LCLAT1, MBOAT1, MBOAT2, PLD1, PLD2, PLD3, PLD4, SGMS1, SGMS2, TAMM41
TG -> DG -> PC -> SM	3.307	AADAC, CEL, CEPT1, CHPT1, LIPC, LIPF, LIPG, PNLIP, PNLIPRP1, PNLIPRP2, PNLIPRP3, PNPLA2, PNPLA3, SGMS1, SGMS2
PI -> DG -> PC -> LPC -> LPA	3.306	ABHD3, CEPT1, CHPT1, JMJD7-PLA2G4B, PLA2G10, PLA2G12A, PLA2G12B, PLA2G15, PLA2G1B, PLA2G2A, PLA2G2C, PLA2G2D, PLA2G2E, PLA2G2F, PLA2G3, PLA2G4A, PLA2G4B, PLA2G4C, PLA2G4D, PLA2G4E, PLA2G4F, PLA2G5, PLA2G6, PLAAT1, PLAAT2, PLAAT3, PLAAT4, PLB1, PLD1, PLD2, PLD3, PLD4, PNPLA2, PNPLA3, PNPLA4, PNPLA8
FA -> CoA -> LPA -> PA -> PI -> DG -> PE -> PC -> LPC	3.303	ABHD3, ABHD5, ACSBG1, ACSBG2, ACSF2, ACSL1, ACSL3, ACSL4, ACSL5, ACSL6, ACSM1, ACSM2A, ACSM2B, ACSM3, ACSM4, ACSM5, ACSM6, AGPAT1, AGPAT2, AGPAT3, AGPAT4, AGPAT5, CDIPT, CDS1, CDS2, CEPT1, GPAM, GPAT2, GPAT3, GPAT4, JMJD7-PLA2G4B, LCLAT1, MBOAT1, MBOAT2, PEMT, PLA2G10, PLA2G12A, PLA2G12B, PLA2G15, PLA2G1B, PLA2G2A, PLA2G2C, PLA2G2D, PLA2G2E, PLA2G2F, PLA2G3, PLA2G4A, PLA2G4B, PLA2G4C, PLA2G4D, PL…
CoA -> LPA -> PA -> PI -> DG -> PC	3.293	ABHD5, AGPAT1, AGPAT2, AGPAT3, AGPAT4, AGPAT5, CDIPT, CDS1, CDS2, CEPT1, CHPT1, GPAM, GPAT2, GPAT3, GPAT4, LCLAT1, MBOAT1, MBOAT2, TAMM41
SM -> PC -> LPC -> LPA -> PA -> DG -> TG	3.293	ABHD3, ABHD5, AGPAT1, AGPAT2, AGPAT3, AGPAT4, AGPAT5, DGAT1, DGAT2, GPAT2, GPAT3, JMJD7-PLA2G4B, LCLAT1, LPIN1, LPIN2, LPIN3, MBOAT1, MBOAT2, MOGAT3, PLA2G10, PLA2G12A, PLA2G12B, PLA2G15, PLA2G1B, PLA2G2A, PLA2G2C, PLA2G2D, PLA2G2E, PLA2G2F, PLA2G3, PLA2G4A, PLA2G4B, PLA2G4C, PLA2G4D, PLA2G4E, PLA2G4F, PLA2G5, PLA2G6, PLAAT1, PLAAT2, PLAAT3, PLAAT4, PLB1, PLD1, PLD2, PLD3, PLD4, PLPP1, PLPP2, PLP…
DG -> PE -> PC -> LPC -> LPA	3.29	ABHD3, CEPT1, JMJD7-PLA2G4B, PEMT, PLA2G10, PLA2G12A, PLA2G12B, PLA2G15, PLA2G1B, PLA2G2A, PLA2G2C, PLA2G2D, PLA2G2E, PLA2G2F, PLA2G3, PLA2G4A, PLA2G4B, PLA2G4C, PLA2G4D, PLA2G4E, PLA2G4F, PLA2G5, PLA2G6, PLAAT1, PLAAT2, PLAAT3, PLAAT4, PLB1, PLD1, PLD2, PLD3, PLD4, PNPLA2, PNPLA3, PNPLA4, PNPLA8, SELENOI
LPE -> PE -> PC -> LPC -> LPA -> PA -> PS -> LPS	3.283	ABHD3, ABHD5, AGPAT1, AGPAT2, AGPAT3, AGPAT4, AGPAT5, CDS1, CDS2, GPAT2, GPAT3, JMJD7-PLA2G4B, LCLAT1, LPCAT1, LPCAT2, LPCAT3, LPCAT4, MBOAT1, MBOAT2, PEMT, PLA2G10, PLA2G12A, PLA2G12B, PLA2G15, PLA2G1B, PLA2G2A, PLA2G2C, PLA2G2D, PLA2G2E, PLA2G2F, PLA2G3, PLA2G4A, PLA2G4B, PLA2G4C, PLA2G4D, PLA2G4E, PLA2G4F, PLA2G5, PLA2G6, PLAAT1, PLAAT2, PLAAT3, PLAAT4, PLB1, PLD1, PLD2, PLD3, PLD4, PNPLA2, PN…
LPA -> PA -> DG -> PC -> PS -> LPS	3.282	ABHD5, AGPAT1, AGPAT2, AGPAT3, AGPAT4, AGPAT5, CEPT1, CHPT1, GPAT2, GPAT3, LCLAT1, LPIN1, LPIN2, LPIN3, MBOAT1, MBOAT2, PLPP1, PLPP2, PLPP3, PLPP4, PLPP5, PTDSS1, PTDSS2
FA -> CoA -> LPA -> PA -> DG -> PC -> SM -> CerP	3.27	ABHD5, ACSBG1, ACSBG2, ACSF2, ACSL1, ACSL3, ACSL4, ACSL5, ACSL6, ACSM1, ACSM2A, ACSM2B, ACSM3, ACSM4, ACSM5, ACSM6, AGPAT1, AGPAT2, AGPAT3, AGPAT4, AGPAT5, CEPT1, CHPT1, GPAM, GPAT2, GPAT3, GPAT4, LCLAT1, LPIN1, LPIN2, LPIN3, MBOAT1, MBOAT2, PLPP1, PLPP2, PLPP3, PLPP4, PLPP5, SGMS1, SGMS2, SLC27A1, SLC27A2, SLC27A3, SLC27A4, SLC27A5, SLC27A6
CoA -> LPA -> PA -> DG -> PE -> PC -> LPC -> MG	3.263	ABHD3, ABHD5, AGPAT1, AGPAT2, AGPAT3, AGPAT4, AGPAT5, CEPT1, ENPP6, GPAM, GPAT2, GPAT3, GPAT4, JMJD7-PLA2G4B, LCLAT1, LPIN1, LPIN2, LPIN3, MBOAT1, MBOAT2, PEMT, PLA2G10, PLA2G12A, PLA2G12B, PLA2G15, PLA2G1B, PLA2G2A, PLA2G2C, PLA2G2D, PLA2G2E, PLA2G2F, PLA2G3, PLA2G4A, PLA2G4B, PLA2G4C, PLA2G4D, PLA2G4E, PLA2G4F, PLA2G5, PLA2G6, PLAAT1, PLAAT2, PLAAT3, PLAAT4, PLB1, PLPP1, PLPP2, PLPP3, PLPP4, PL…
FAL -> FA -> CoA -> LPA -> PA -> PI -> DG -> PE -> PC -> LPC	3.257	ABHD3, ABHD5, ACSBG1, ACSBG2, ACSF2, ACSL1, ACSL3, ACSL4, ACSL5, ACSL6, ACSM1, ACSM2A, ACSM2B, ACSM3, ACSM4, ACSM5, ACSM6, AGPAT1, AGPAT2, AGPAT3, AGPAT4, AGPAT5, CDIPT, CDS1, CDS2, CEPT1, GPAM, GPAT2, GPAT3, GPAT4, JMJD7-PLA2G4B, LCLAT1, MBOAT1, MBOAT2, PEMT, PLA2G10, PLA2G12A, PLA2G12B, PLA2G15, PLA2G1B, PLA2G2A, PLA2G2C, PLA2G2D, PLA2G2E, PLA2G2F, PLA2G3, PLA2G4A, PLA2G4B, PLA2G4C, PLA2G4D, PL…
TG -> DG -> PE -> PC -> PA -> PG -> LPG	3.257	AADAC, CDS1, CDS2, CEL, CEPT1, LIPC, LIPF, LIPG, PEMT, PGS1, PLD1, PLD2, PLD3, PLD4, PNLIP, PNLIPRP1, PNLIPRP2, PNLIPRP3, PNPLA2, PNPLA3, PTPMT1, SELENOI, TAMM41
LPC -> LPA -> MG -> DG -> PC -> PA -> PI -> LPI	3.254	CDIPT, CDS1, CDS2, CEPT1, CHPT1, PLD1, PLD2, PLD3, PLD4, PLPP1, TAMM41
MG -> DG -> PE -> PC -> LPC -> LPA -> PA -> PG	3.249	ABHD3, ABHD5, AGPAT1, AGPAT2, AGPAT3, AGPAT4, AGPAT5, CDS1, CDS2, CEPT1, GPAT2, GPAT3, JMJD7-PLA2G4B, LCLAT1, MBOAT1, MBOAT2, PEMT, PGS1, PLA2G10, PLA2G12A, PLA2G12B, PLA2G15, PLA2G1B, PLA2G2A, PLA2G2C, PLA2G2D, PLA2G2E, PLA2G2F, PLA2G3, PLA2G4A, PLA2G4B, PLA2G4C, PLA2G4D, PLA2G4E, PLA2G4F, PLA2G5, PLA2G6, PLAAT1, PLAAT2, PLAAT3, PLAAT4, PLB1, PLD1, PLD2, PLD3, PLD4, PNPLA2, PNPLA3, PNPLA4, PNPLA…
LPC -> LPA -> PA -> PC	3.249	ABHD5, AGPAT1, AGPAT2, AGPAT3, AGPAT4, AGPAT5, CDS1, CDS2, GPAT2, GPAT3, LCLAT1, MBOAT1, MBOAT2, PLD1, PLD2, PLD3, PLD4, TAMM41
PA -> DG -> PE -> PC -> SM -> CerP	3.248	CEPT1, LPIN1, LPIN2, LPIN3, PEMT, PLPP1, PLPP2, PLPP3, PLPP4, PLPP5, SELENOI, SGMS1, SGMS2
FAL -> FOH -> FA -> CoA -> LPA -> PA -> PI -> DG -> PC -> LPC -> MG	3.239	ABHD3, ABHD5, ACSBG1, ACSBG2, ACSF2, ACSL1, ACSL3, ACSL4, ACSL5, ACSL6, ACSM1, ACSM2A, ACSM2B, ACSM3, ACSM4, ACSM5, ACSM6, AGPAT1, AGPAT2, AGPAT3, AGPAT4, AGPAT5, CDIPT, CDS1, CDS2, CEPT1, CHPT1, ENPP6, GPAM, GPAT2, GPAT3, GPAT4, JMJD7-PLA2G4B, LCLAT1, MBOAT1, MBOAT2, PLA2G10, PLA2G12A, PLA2G12B, PLA2G15, PLA2G1B, PLA2G2A, PLA2G2C, PLA2G2D, PLA2G2E, PLA2G2F, PLA2G3, PLA2G4A, PLA2G4B, PLA2G4C, PLA…
FAL -> FA -> FOH	3.235	NA
LPA -> PA -> PI -> DG -> PC -> PS -> PE -> LPE	3.232	ABHD5, AGPAT1, AGPAT2, AGPAT3, AGPAT4, AGPAT5, CDIPT, CDS1, CDS2, CEPT1, CHPT1, GPAT2, GPAT3, LCLAT1, MBOAT1, MBOAT2, PISD, PLA2G2A, PLA2G2D, PNPLA8, PTDSS1, PTDSS2, TAMM41
TG -> DG -> PE -> PS -> LPS	3.228	AADAC, CEL, CEPT1, LIPC, LIPF, LIPG, PNLIP, PNLIPRP1, PNLIPRP2, PNLIPRP3, PNPLA2, PNPLA3, PTDSS1, PTDSS2, SELENOI
PA -> PS -> PE -> PC -> LPC -> MG	3.222	ABHD3, CDS1, CDS2, ENPP6, JMJD7-PLA2G4B, PEMT, PISD, PLA2G10, PLA2G12A, PLA2G12B, PLA2G15, PLA2G1B, PLA2G2A, PLA2G2C, PLA2G2D, PLA2G2E, PLA2G2F, PLA2G3, PLA2G4A, PLA2G4B, PLA2G4C, PLA2G4D, PLA2G4E, PLA2G4F, PLA2G5, PLA2G6, PLAAT1, PLAAT2, PLAAT3, PLAAT4, PLB1, PNPLA2, PNPLA3, PNPLA4, PNPLA8, TAMM41
LPA -> PA -> DG -> PE -> PS	3.214	ABHD5, AGPAT1, AGPAT2, AGPAT3, AGPAT4, AGPAT5, CEPT1, GPAT2, GPAT3, LCLAT1, LPIN1, LPIN2, LPIN3, MBOAT1, MBOAT2, PLPP1, PLPP2, PLPP3, PLPP4, PLPP5, PTDSS1, PTDSS2, SELENOI
LPA -> PA -> DG -> PE -> PC	3.214	ABHD5, AGPAT1, AGPAT2, AGPAT3, AGPAT4, AGPAT5, CEPT1, GPAT2, GPAT3, LCLAT1, LPIN1, LPIN2, LPIN3, MBOAT1, MBOAT2, PEMT, PLPP1, PLPP2, PLPP3, PLPP4, PLPP5, SELENOI
LPA -> PA -> DG -> PE -> LPE	3.214	ABHD5, AGPAT1, AGPAT2, AGPAT3, AGPAT4, AGPAT5, CEPT1, GPAT2, GPAT3, LCLAT1, LPIN1, LPIN2, LPIN3, MBOAT1, MBOAT2, PLA2G2A, PLA2G2D, PLPP1, PLPP2, PLPP3, PLPP4, PLPP5, PNPLA8, SELENOI
LPS -> PS -> PE -> PC -> LPC	3.213	ABHD3, JMJD7-PLA2G4B, LPCAT3, MBOAT1, PEMT, PISD, PLA2G10, PLA2G12A, PLA2G12B, PLA2G15, PLA2G1B, PLA2G2A, PLA2G2C, PLA2G2D, PLA2G2E, PLA2G2F, PLA2G3, PLA2G4A, PLA2G4B, PLA2G4C, PLA2G4D, PLA2G4E, PLA2G4F, PLA2G5, PLA2G6, PLAAT1, PLAAT2, PLAAT3, PLAAT4, PLB1, PNPLA2, PNPLA3, PNPLA4, PNPLA8
FAL -> FA -> CoA -> LPA -> PA -> DG -> PC -> SM -> CerP	3.21	ABHD5, ACSBG1, ACSBG2, ACSF2, ACSL1, ACSL3, ACSL4, ACSL5, ACSL6, ACSM1, ACSM2A, ACSM2B, ACSM3, ACSM4, ACSM5, ACSM6, AGPAT1, AGPAT2, AGPAT3, AGPAT4, AGPAT5, CEPT1, CHPT1, GPAM, GPAT2, GPAT3, GPAT4, LCLAT1, LPIN1, LPIN2, LPIN3, MBOAT1, MBOAT2, PLPP1, PLPP2, PLPP3, PLPP4, PLPP5, SGMS1, SGMS2, SLC27A1, SLC27A2, SLC27A3, SLC27A4, SLC27A5, SLC27A6
TG -> DG -> PC -> PA -> PS -> PE -> LPE	3.209	AADAC, CDS1, CDS2, CEL, CEPT1, CHPT1, LIPC, LIPF, LIPG, PISD, PLA2G2A, PLA2G2D, PLD1, PLD2, PLD3, PLD4, PNLIP, PNLIPRP1, PNLIPRP2, PNLIPRP3, PNPLA2, PNPLA3, PNPLA8, TAMM41
LPE -> PE -> PC -> LPC -> LPA -> MG -> DG -> PA -> PI -> LPI	3.205	ABHD3, AGK, CDIPT, CDS1, CDS2, DGKA, DGKB, DGKD, DGKE, DGKG, DGKH, DGKI, DGKK, DGKQ, DGKZ, JMJD7-PLA2G4B, LPCAT1, LPCAT2, LPCAT3, LPCAT4, MBOAT1, MBOAT2, PEMT, PLA2G10, PLA2G12A, PLA2G12B, PLA2G15, PLA2G1B, PLA2G2A, PLA2G2C, PLA2G2D, PLA2G2E, PLA2G2F, PLA2G3, PLA2G4A, PLA2G4B, PLA2G4C, PLA2G4D, PLA2G4E, PLA2G4F, PLA2G5, PLA2G6, PLAAT1, PLAAT2, PLAAT3, PLAAT4, PLB1, PLD1, PLD2, PLD3, PLD4, PLPP1, …
PA -> DG -> PC -> PS -> LPS	3.202	CEPT1, CHPT1, LPIN1, LPIN2, LPIN3, PLPP1, PLPP2, PLPP3, PLPP4, PLPP5, PTDSS1, PTDSS2
CoA -> LPA -> PA -> DG -> PC -> PS -> PE	3.202	ABHD5, AGPAT1, AGPAT2, AGPAT3, AGPAT4, AGPAT5, CEPT1, CHPT1, GPAM, GPAT2, GPAT3, GPAT4, LCLAT1, LPIN1, LPIN2, LPIN3, MBOAT1, MBOAT2, PISD, PLPP1, PLPP2, PLPP3, PLPP4, PLPP5, PTDSS1, PTDSS2
LPA -> MG -> DG -> PE -> PC -> LPC	3.198	ABHD3, CEPT1, JMJD7-PLA2G4B, PEMT, PLA2G10, PLA2G12A, PLA2G12B, PLA2G15, PLA2G1B, PLA2G2A, PLA2G2C, PLA2G2D, PLA2G2E, PLA2G2F, PLA2G3, PLA2G4A, PLA2G4B, PLA2G4C, PLA2G4D, PLA2G4E, PLA2G4F, PLA2G5, PLA2G6, PLAAT1, PLAAT2, PLAAT3, PLAAT4, PLB1, PLPP1, PNPLA2, PNPLA3, PNPLA4, PNPLA8, SELENOI
FAL -> FOH -> FA -> CoA -> LPA -> MG -> DG -> PC -> LPC	3.196	ABHD3, ACSBG1, ACSBG2, ACSF2, ACSL1, ACSL3, ACSL4, ACSL5, ACSL6, ACSM1, ACSM2A, ACSM2B, ACSM3, ACSM4, ACSM5, ACSM6, CEPT1, CHPT1, GPAM, GPAT2, GPAT3, GPAT4, JMJD7-PLA2G4B, PLA2G10, PLA2G12A, PLA2G12B, PLA2G15, PLA2G1B, PLA2G2A, PLA2G2C, PLA2G2D, PLA2G2E, PLA2G2F, PLA2G3, PLA2G4A, PLA2G4B, PLA2G4C, PLA2G4D, PLA2G4E, PLA2G4F, PLA2G5, PLA2G6, PLAAT1, PLAAT2, PLAAT3, PLAAT4, PLB1, PLPP1, PNPLA2, PNPL…
PA -> PI -> DG -> PC -> SM -> Cer -> CerP	3.195	AGK, CDIPT, CDS1, CDS2, CEPT1, CERK, CHPT1, ENPP7, SGMS1, SGMS2, SMPD1, SMPD2, SMPD3, SMPD4, TAMM41
TG -> DG -> PC -> PA -> LPA -> MG	3.188	AADAC, CEL, CEPT1, CHPT1, LIPC, LIPF, LIPG, PLD1, PLD2, PLD3, PLD4, PLPP1, PNLIP, PNLIPRP1, PNLIPRP2, PNLIPRP3, PNPLA2, PNPLA3
PA -> DG -> PE	3.187	CEPT1, LPIN1, LPIN2, LPIN3, PLPP1, PLPP2, PLPP3, PLPP4, PLPP5, SELENOI
LPI -> PI -> DG -> PC -> LPC -> LPA -> PA -> PS	3.186	ABHD3, ABHD5, AGPAT1, AGPAT2, AGPAT3, AGPAT4, AGPAT5, CDS1, CDS2, CEPT1, CHPT1, GPAT2, GPAT3, JMJD7-PLA2G4B, LCLAT1, MBOAT1, MBOAT2, MBOAT7, PLA2G10, PLA2G12A, PLA2G12B, PLA2G15, PLA2G1B, PLA2G2A, PLA2G2C, PLA2G2D, PLA2G2E, PLA2G2F, PLA2G3, PLA2G4A, PLA2G4B, PLA2G4C, PLA2G4D, PLA2G4E, PLA2G4F, PLA2G5, PLA2G6, PLAAT1, PLAAT2, PLAAT3, PLAAT4, PLB1, PLD1, PLD2, PLD3, PLD4, PNPLA2, PNPLA3, PNPLA4, PN…
LPC -> LPA -> PA -> PI -> DG -> MG	3.183	ABHD5, AGPAT1, AGPAT2, AGPAT3, AGPAT4, AGPAT5, CDIPT, CDS1, CDS2, GPAT2, GPAT3, LCLAT1, MBOAT1, MBOAT2, PLD1, PLD2, PLD3, PLD4, TAMM41
FOH -> FA -> CoA -> LPA -> PA -> PC -> LPC	3.179	ABHD3, ABHD5, ACSBG1, ACSBG2, ACSF2, ACSL1, ACSL3, ACSL4, ACSL5, ACSL6, ACSM1, ACSM2A, ACSM2B, ACSM3, ACSM4, ACSM5, ACSM6, AGPAT1, AGPAT2, AGPAT3, AGPAT4, AGPAT5, CDS1, CDS2, GPAM, GPAT2, GPAT3, GPAT4, JMJD7-PLA2G4B, LCLAT1, MBOAT1, MBOAT2, PLA2G10, PLA2G12A, PLA2G12B, PLA2G15, PLA2G1B, PLA2G2A, PLA2G2C, PLA2G2D, PLA2G2E, PLA2G2F, PLA2G3, PLA2G4A, PLA2G4B, PLA2G4C, PLA2G4D, PLA2G4E, PLA2G4F, PLA2…
CoA -> LPA -> PA -> PC -> SM -> CerP	3.176	ABHD5, AGPAT1, AGPAT2, AGPAT3, AGPAT4, AGPAT5, CDS1, CDS2, GPAM, GPAT2, GPAT3, GPAT4, LCLAT1, MBOAT1, MBOAT2, SGMS1, SGMS2, TAMM41
PA -> DG -> PE -> PS	3.172	CEPT1, LPIN1, LPIN2, LPIN3, PLPP1, PLPP2, PLPP3, PLPP4, PLPP5, PTDSS1, PTDSS2, SELENOI
PA -> DG -> PE -> PC	3.172	CEPT1, LPIN1, LPIN2, LPIN3, PEMT, PLPP1, PLPP2, PLPP3, PLPP4, PLPP5, SELENOI
PA -> DG -> PE -> LPE	3.172	CEPT1, LPIN1, LPIN2, LPIN3, PLA2G2A, PLA2G2D, PLPP1, PLPP2, PLPP3, PLPP4, PLPP5, PNPLA8, SELENOI
PS -> PE -> PC -> LPC -> LPA -> MG -> DG	3.162	ABHD3, JMJD7-PLA2G4B, PEMT, PISD, PLA2G10, PLA2G12A, PLA2G12B, PLA2G15, PLA2G1B, PLA2G2A, PLA2G2C, PLA2G2D, PLA2G2E, PLA2G2F, PLA2G3, PLA2G4A, PLA2G4B, PLA2G4C, PLA2G4D, PLA2G4E, PLA2G4F, PLA2G5, PLA2G6, PLAAT1, PLAAT2, PLAAT3, PLAAT4, PLB1, PLD1, PLD2, PLD3, PLD4, PLPP1, PNPLA2, PNPLA3, PNPLA4, PNPLA8
LPA -> PA -> PI -> DG -> PE -> PC -> LPC -> MG	3.158	ABHD3, ABHD5, AGPAT1, AGPAT2, AGPAT3, AGPAT4, AGPAT5, CDIPT, CDS1, CDS2, CEPT1, ENPP6, GPAT2, GPAT3, JMJD7-PLA2G4B, LCLAT1, MBOAT1, MBOAT2, PEMT, PLA2G10, PLA2G12A, PLA2G12B, PLA2G15, PLA2G1B, PLA2G2A, PLA2G2C, PLA2G2D, PLA2G2E, PLA2G2F, PLA2G3, PLA2G4A, PLA2G4B, PLA2G4C, PLA2G4D, PLA2G4E, PLA2G4F, PLA2G5, PLA2G6, PLAAT1, PLAAT2, PLAAT3, PLAAT4, PLB1, PNPLA2, PNPLA3, PNPLA4, PNPLA8, SELENOI, TAMM…
LPC -> LPA -> PA -> DG -> PC -> SM -> CerP -> Cer	3.153	ABHD5, AGPAT1, AGPAT2, AGPAT3, AGPAT4, AGPAT5, CEPT1, CHPT1, GPAT2, GPAT3, LCLAT1, LPIN1, LPIN2, LPIN3, MBOAT1, MBOAT2, PLD1, PLD2, PLD3, PLD4, PLPP1, PLPP2, PLPP3, PLPP4, PLPP5, SGMS1, SGMS2
FAL -> FOH -> FA -> CoA -> LPA -> PA -> DG -> PC	3.144	ABHD5, ACSBG1, ACSBG2, ACSF2, ACSL1, ACSL3, ACSL4, ACSL5, ACSL6, ACSM1, ACSM2A, ACSM2B, ACSM3, ACSM4, ACSM5, ACSM6, AGPAT1, AGPAT2, AGPAT3, AGPAT4, AGPAT5, CEPT1, CHPT1, GPAM, GPAT2, GPAT3, GPAT4, LCLAT1, LPIN1, LPIN2, LPIN3, MBOAT1, MBOAT2, PLPP1, PLPP2, PLPP3, PLPP4, PLPP5, SLC27A1, SLC27A2, SLC27A3, SLC27A4, SLC27A5, SLC27A6
CoA -> LPA -> MG -> DG -> PC -> PA -> PI -> LPI	3.144	CDIPT, CDS1, CDS2, CEPT1, CHPT1, GPAM, GPAT2, GPAT3, GPAT4, PLD1, PLD2, PLD3, PLD4, PLPP1, TAMM41
LPA -> PA -> DG -> PE	3.142	ABHD5, AGPAT1, AGPAT2, AGPAT3, AGPAT4, AGPAT5, CEPT1, GPAT2, GPAT3, LCLAT1, LPIN1, LPIN2, LPIN3, MBOAT1, MBOAT2, PLPP1, PLPP2, PLPP3, PLPP4, PLPP5, SELENOI
SM -> PC -> LPC -> MG	3.121	ABHD3, ENPP6, JMJD7-PLA2G4B, PLA2G10, PLA2G12A, PLA2G12B, PLA2G15, PLA2G1B, PLA2G2A, PLA2G2C, PLA2G2D, PLA2G2E, PLA2G2F, PLA2G3, PLA2G4A, PLA2G4B, PLA2G4C, PLA2G4D, PLA2G4E, PLA2G4F, PLA2G5, PLA2G6, PLAAT1, PLAAT2, PLAAT3, PLAAT4, PLB1, PNPLA2, PNPLA3, PNPLA4, PNPLA8, SGMS1, SGMS2
FA -> CoA -> LPA -> PA -> PI -> DG -> PC -> LPC -> MG	3.115	ABHD3, ABHD5, ACSBG1, ACSBG2, ACSF2, ACSL1, ACSL3, ACSL4, ACSL5, ACSL6, ACSM1, ACSM2A, ACSM2B, ACSM3, ACSM4, ACSM5, ACSM6, AGPAT1, AGPAT2, AGPAT3, AGPAT4, AGPAT5, CDIPT, CDS1, CDS2, CEPT1, CHPT1, ENPP6, GPAM, GPAT2, GPAT3, GPAT4, JMJD7-PLA2G4B, LCLAT1, MBOAT1, MBOAT2, PLA2G10, PLA2G12A, PLA2G12B, PLA2G15, PLA2G1B, PLA2G2A, PLA2G2C, PLA2G2D, PLA2G2E, PLA2G2F, PLA2G3, PLA2G4A, PLA2G4B, PLA2G4C, PLA…
LPI -> PI -> DG -> PC -> LPC -> LPA -> PA -> PS -> LPS	3.111	ABHD3, ABHD5, AGPAT1, AGPAT2, AGPAT3, AGPAT4, AGPAT5, CDS1, CDS2, CEPT1, CHPT1, GPAT2, GPAT3, JMJD7-PLA2G4B, LCLAT1, MBOAT1, MBOAT2, MBOAT7, PLA2G10, PLA2G12A, PLA2G12B, PLA2G15, PLA2G1B, PLA2G2A, PLA2G2C, PLA2G2D, PLA2G2E, PLA2G2F, PLA2G3, PLA2G4A, PLA2G4B, PLA2G4C, PLA2G4D, PLA2G4E, PLA2G4F, PLA2G5, PLA2G6, PLAAT1, PLAAT2, PLAAT3, PLAAT4, PLB1, PLD1, PLD2, PLD3, PLD4, PNPLA2, PNPLA3, PNPLA4, PN…
PA -> PI -> DG -> PC -> PS -> PE -> LPE	3.11	CDIPT, CDS1, CDS2, CEPT1, CHPT1, PISD, PLA2G2A, PLA2G2D, PNPLA8, PTDSS1, PTDSS2, TAMM41
FA -> CoA -> LPA -> MG -> DG -> PC -> LPC	3.105	ABHD3, ACSBG1, ACSBG2, ACSF2, ACSL1, ACSL3, ACSL4, ACSL5, ACSL6, ACSM1, ACSM2A, ACSM2B, ACSM3, ACSM4, ACSM5, ACSM6, CEPT1, CHPT1, GPAM, GPAT2, GPAT3, GPAT4, JMJD7-PLA2G4B, PLA2G10, PLA2G12A, PLA2G12B, PLA2G15, PLA2G1B, PLA2G2A, PLA2G2C, PLA2G2D, PLA2G2E, PLA2G2F, PLA2G3, PLA2G4A, PLA2G4B, PLA2G4C, PLA2G4D, PLA2G4E, PLA2G4F, PLA2G5, PLA2G6, PLAAT1, PLAAT2, PLAAT3, PLAAT4, PLB1, PLPP1, PNPLA2, PNPL…
PS -> PE -> PC -> PA -> PI -> LPI	3.099	CDIPT, CDS1, CDS2, PEMT, PISD, PLD1, PLD2, PLD3, PLD4, TAMM41
LPA -> PA -> PI -> DG -> PC -> PS -> PE	3.089	ABHD5, AGPAT1, AGPAT2, AGPAT3, AGPAT4, AGPAT5, CDIPT, CDS1, CDS2, CEPT1, CHPT1, GPAT2, GPAT3, LCLAT1, MBOAT1, MBOAT2, PISD, PTDSS1, PTDSS2, TAMM41
CE -> FA -> CoA -> LPA -> PA -> PI -> DG -> PC -> LPC	3.088	ABHD3, ABHD5, ACSBG1, ACSBG2, ACSF2, ACSL1, ACSL3, ACSL4, ACSL5, ACSL6, ACSM1, ACSM2A, ACSM2B, ACSM3, ACSM4, ACSM5, ACSM6, AGPAT1, AGPAT2, AGPAT3, AGPAT4, AGPAT5, CDIPT, CDS1, CDS2, CEL, CEPT1, CES1, CHPT1, GPAM, GPAT2, GPAT3, GPAT4, JMJD7-PLA2G4B, LCLAT1, LIPA, MBOAT1, MBOAT2, NCEH1, PLA2G10, PLA2G12A, PLA2G12B, PLA2G15, PLA2G1B, PLA2G2A, PLA2G2C, PLA2G2D, PLA2G2E, PLA2G2F, PLA2G3, PLA2G4A, PLA2…
SM -> PC -> LPC -> LPA -> MG -> DG -> PA -> PI	3.08	ABHD3, AGK, CDIPT, CDS1, CDS2, DGKA, DGKB, DGKD, DGKE, DGKG, DGKH, DGKI, DGKK, DGKQ, DGKZ, JMJD7-PLA2G4B, PLA2G10, PLA2G12A, PLA2G12B, PLA2G15, PLA2G1B, PLA2G2A, PLA2G2C, PLA2G2D, PLA2G2E, PLA2G2F, PLA2G3, PLA2G4A, PLA2G4B, PLA2G4C, PLA2G4D, PLA2G4E, PLA2G4F, PLA2G5, PLA2G6, PLAAT1, PLAAT2, PLAAT3, PLAAT4, PLB1, PLD1, PLD2, PLD3, PLD4, PLPP1, PNPLA2, PNPLA3, PNPLA4, PNPLA8, SGMS1, SGMS2, TAMM41
MG -> DG -> PC -> LPC	3.08	ABHD3, CEPT1, CHPT1, JMJD7-PLA2G4B, PLA2G10, PLA2G12A, PLA2G12B, PLA2G15, PLA2G1B, PLA2G2A, PLA2G2C, PLA2G2D, PLA2G2E, PLA2G2F, PLA2G3, PLA2G4A, PLA2G4B, PLA2G4C, PLA2G4D, PLA2G4E, PLA2G4F, PLA2G5, PLA2G6, PLAAT1, PLAAT2, PLAAT3, PLAAT4, PLB1, PNPLA2, PNPLA3, PNPLA4, PNPLA8
CoA -> LPA -> PA -> PC	3.079	ABHD5, AGPAT1, AGPAT2, AGPAT3, AGPAT4, AGPAT5, CDS1, CDS2, GPAM, GPAT2, GPAT3, GPAT4, LCLAT1, MBOAT1, MBOAT2, TAMM41
FAL -> FA -> CoA -> LPA -> PA -> PI -> DG -> PC -> LPC -> MG	3.079	ABHD3, ABHD5, ACSBG1, ACSBG2, ACSF2, ACSL1, ACSL3, ACSL4, ACSL5, ACSL6, ACSM1, ACSM2A, ACSM2B, ACSM3, ACSM4, ACSM5, ACSM6, AGPAT1, AGPAT2, AGPAT3, AGPAT4, AGPAT5, CDIPT, CDS1, CDS2, CEPT1, CHPT1, ENPP6, GPAM, GPAT2, GPAT3, GPAT4, JMJD7-PLA2G4B, LCLAT1, MBOAT1, MBOAT2, PLA2G10, PLA2G12A, PLA2G12B, PLA2G15, PLA2G1B, PLA2G2A, PLA2G2C, PLA2G2D, PLA2G2E, PLA2G2F, PLA2G3, PLA2G4A, PLA2G4B, PLA2G4C, PLA…
FA -> CoA -> LPA -> PA -> DG -> PC	3.078	ABHD5, ACSBG1, ACSBG2, ACSF2, ACSL1, ACSL3, ACSL4, ACSL5, ACSL6, ACSM1, ACSM2A, ACSM2B, ACSM3, ACSM4, ACSM5, ACSM6, AGPAT1, AGPAT2, AGPAT3, AGPAT4, AGPAT5, CEPT1, CHPT1, GPAM, GPAT2, GPAT3, GPAT4, LCLAT1, LPIN1, LPIN2, LPIN3, MBOAT1, MBOAT2, PLPP1, PLPP2, PLPP3, PLPP4, PLPP5, SLC27A1, SLC27A2, SLC27A3, SLC27A4, SLC27A5, SLC27A6
LPC -> LPA -> PA -> DG -> PC -> PS	3.074	ABHD5, AGPAT1, AGPAT2, AGPAT3, AGPAT4, AGPAT5, CEPT1, CHPT1, GPAT2, GPAT3, LCLAT1, LPIN1, LPIN2, LPIN3, MBOAT1, MBOAT2, PLD1, PLD2, PLD3, PLD4, PLPP1, PLPP2, PLPP3, PLPP4, PLPP5, PTDSS1, PTDSS2
TG -> DG -> PC -> PA -> PS -> PE	3.074	AADAC, CDS1, CDS2, CEL, CEPT1, CHPT1, LIPC, LIPF, LIPG, PISD, PLD1, PLD2, PLD3, PLD4, PNLIP, PNLIPRP1, PNLIPRP2, PNLIPRP3, PNPLA2, PNPLA3, TAMM41
DG -> PC -> SM -> CerP	3.07	CEPT1, CHPT1, SGMS1, SGMS2
LPC -> LPA -> PA -> PI -> DG -> PC -> SM -> Cer -> CerP	3.064	ABHD5, AGK, AGPAT1, AGPAT2, AGPAT3, AGPAT4, AGPAT5, CDIPT, CDS1, CDS2, CEPT1, CERK, CHPT1, ENPP7, GPAT2, GPAT3, LCLAT1, MBOAT1, MBOAT2, PLD1, PLD2, PLD3, PLD4, SGMS1, SGMS2, SMPD1, SMPD2, SMPD3, SMPD4, TAMM41
LPC -> LPA -> PA -> DG -> PE -> PC -> SM -> CerP	3.063	ABHD5, AGPAT1, AGPAT2, AGPAT3, AGPAT4, AGPAT5, CEPT1, GPAT2, GPAT3, LCLAT1, LPIN1, LPIN2, LPIN3, MBOAT1, MBOAT2, PEMT, PLD1, PLD2, PLD3, PLD4, PLPP1, PLPP2, PLPP3, PLPP4, PLPP5, SELENOI, SGMS1, SGMS2
DG O- -> PE O- -> PE P- -> PA P-	3.061	CEPT1, PEDS1, PEDS1-UBE2V1, PLD1, PLD2, PLD3, PLD4, SELENOI
FOH -> FAL -> FA -> CoA -> LPA -> PA -> DG -> PC -> LPC	3.059	ABHD3, ABHD5, ACSBG1, ACSBG2, ACSF2, ACSL1, ACSL3, ACSL4, ACSL5, ACSL6, ACSM1, ACSM2A, ACSM2B, ACSM3, ACSM4, ACSM5, ACSM6, AGPAT1, AGPAT2, AGPAT3, AGPAT4, AGPAT5, CEPT1, CHPT1, GPAM, GPAT2, GPAT3, GPAT4, JMJD7-PLA2G4B, LCLAT1, LPIN1, LPIN2, LPIN3, MBOAT1, MBOAT2, PLA2G10, PLA2G12A, PLA2G12B, PLA2G15, PLA2G1B, PLA2G2A, PLA2G2C, PLA2G2D, PLA2G2E, PLA2G2F, PLA2G3, PLA2G4A, PLA2G4B, PLA2G4C, PLA2G4D,…
CoA -> LPA -> PA -> PI -> DG -> MG	3.052	ABHD5, AGPAT1, AGPAT2, AGPAT3, AGPAT4, AGPAT5, CDIPT, CDS1, CDS2, GPAM, GPAT2, GPAT3, GPAT4, LCLAT1, MBOAT1, MBOAT2, TAMM41
DG -> PA -> PS -> PE -> PC -> LPC -> LPA -> MG	3.043	ABHD3, AGK, CDS1, CDS2, DGKA, DGKB, DGKD, DGKE, DGKG, DGKH, DGKI, DGKK, DGKQ, DGKZ, JMJD7-PLA2G4B, PEMT, PISD, PLA2G10, PLA2G12A, PLA2G12B, PLA2G15, PLA2G1B, PLA2G2A, PLA2G2C, PLA2G2D, PLA2G2E, PLA2G2F, PLA2G3, PLA2G4A, PLA2G4B, PLA2G4C, PLA2G4D, PLA2G4E, PLA2G4F, PLA2G5, PLA2G6, PLAAT1, PLAAT2, PLAAT3, PLAAT4, PLB1, PLD1, PLD2, PLD3, PLD4, PLPP1, PNPLA2, PNPLA3, PNPLA4, PNPLA8, TAMM41
CoA -> LPA -> PA -> DG -> PC -> SM -> CerP -> Cer	3.042	ABHD5, AGPAT1, AGPAT2, AGPAT3, AGPAT4, AGPAT5, CEPT1, CHPT1, GPAM, GPAT2, GPAT3, GPAT4, LCLAT1, LPIN1, LPIN2, LPIN3, MBOAT1, MBOAT2, PLPP1, PLPP2, PLPP3, PLPP4, PLPP5, SGMS1, SGMS2
LPA -> PA -> DG -> PE -> PS -> LPS	3.04	ABHD5, AGPAT1, AGPAT2, AGPAT3, AGPAT4, AGPAT5, CEPT1, GPAT2, GPAT3, LCLAT1, LPIN1, LPIN2, LPIN3, MBOAT1, MBOAT2, PLPP1, PLPP2, PLPP3, PLPP4, PLPP5, PTDSS1, PTDSS2, SELENOI
FAL -> FA -> CoA -> LPA -> MG -> DG -> PC -> LPC	3.036	ABHD3, ACSBG1, ACSBG2, ACSF2, ACSL1, ACSL3, ACSL4, ACSL5, ACSL6, ACSM1, ACSM2A, ACSM2B, ACSM3, ACSM4, ACSM5, ACSM6, CEPT1, CHPT1, GPAM, GPAT2, GPAT3, GPAT4, JMJD7-PLA2G4B, PLA2G10, PLA2G12A, PLA2G12B, PLA2G15, PLA2G1B, PLA2G2A, PLA2G2C, PLA2G2D, PLA2G2E, PLA2G2F, PLA2G3, PLA2G4A, PLA2G4B, PLA2G4C, PLA2G4D, PLA2G4E, PLA2G4F, PLA2G5, PLA2G6, PLAAT1, PLAAT2, PLAAT3, PLAAT4, PLB1, PLPP1, PNPLA2, PNPL…
LPA -> PA -> DG -> PC -> SM	3.035	ABHD5, AGPAT1, AGPAT2, AGPAT3, AGPAT4, AGPAT5, CEPT1, CHPT1, GPAT2, GPAT3, LCLAT1, LPIN1, LPIN2, LPIN3, MBOAT1, MBOAT2, PLPP1, PLPP2, PLPP3, PLPP4, PLPP5, SGMS1, SGMS2
LPC -> LPA -> PA -> PG	3.033	ABHD5, AGPAT1, AGPAT2, AGPAT3, AGPAT4, AGPAT5, CDS1, CDS2, GPAT2, GPAT3, LCLAT1, MBOAT1, MBOAT2, PGS1, PLD1, PLD2, PLD3, PLD4, PTPMT1, TAMM41
PA -> PI -> DG -> PE -> PC -> LPC -> MG	3.029	ABHD3, CDIPT, CDS1, CDS2, CEPT1, ENPP6, JMJD7-PLA2G4B, PEMT, PLA2G10, PLA2G12A, PLA2G12B, PLA2G15, PLA2G1B, PLA2G2A, PLA2G2C, PLA2G2D, PLA2G2E, PLA2G2F, PLA2G3, PLA2G4A, PLA2G4B, PLA2G4C, PLA2G4D, PLA2G4E, PLA2G4F, PLA2G5, PLA2G6, PLAAT1, PLAAT2, PLAAT3, PLAAT4, PLB1, PNPLA2, PNPLA3, PNPLA4, PNPLA8, SELENOI, TAMM41
PS -> PE -> PC -> LPC -> LPA -> MG -> DG -> PA -> PG -> LPG	3.025	ABHD3, AGK, CDS1, CDS2, DGKA, DGKB, DGKD, DGKE, DGKG, DGKH, DGKI, DGKK, DGKQ, DGKZ, JMJD7-PLA2G4B, PEMT, PGS1, PISD, PLA2G10, PLA2G12A, PLA2G12B, PLA2G15, PLA2G1B, PLA2G2A, PLA2G2C, PLA2G2D, PLA2G2E, PLA2G2F, PLA2G3, PLA2G4A, PLA2G4B, PLA2G4C, PLA2G4D, PLA2G4E, PLA2G4F, PLA2G5, PLA2G6, PLAAT1, PLAAT2, PLAAT3, PLAAT4, PLB1, PLD1, PLD2, PLD3, PLD4, PLPP1, PNPLA2, PNPLA3, PNPLA4, PNPLA8, PTPMT1, TAM…
FOH -> FA -> CoA -> LPA -> PA -> PI -> LPI	3.018	ABHD5, ACSBG1, ACSBG2, ACSF2, ACSL1, ACSL3, ACSL4, ACSL5, ACSL6, ACSM1, ACSM2A, ACSM2B, ACSM3, ACSM4, ACSM5, ACSM6, AGPAT1, AGPAT2, AGPAT3, AGPAT4, AGPAT5, CDIPT, CDS1, CDS2, GPAM, GPAT2, GPAT3, GPAT4, LCLAT1, MBOAT1, MBOAT2, SLC27A1, SLC27A2, SLC27A3, SLC27A4, SLC27A5, SLC27A6, TAMM41
PE P- -> PA P-	3.011	PLD1, PLD2, PLD3, PLD4
LPA -> PA -> PC -> SM -> Cer -> CerP	3.01	ABHD5, AGK, AGPAT1, AGPAT2, AGPAT3, AGPAT4, AGPAT5, CDS1, CDS2, CERK, ENPP7, GPAT2, GPAT3, LCLAT1, MBOAT1, MBOAT2, SGMS1, SGMS2, SMPD1, SMPD2, SMPD3, SMPD4, TAMM41
DG -> MG	3.008	NA
FOH -> FA -> CoA -> LPA -> PA -> DG -> PE -> PC -> LPC	3.003	ABHD3, ABHD5, ACSBG1, ACSBG2, ACSF2, ACSL1, ACSL3, ACSL4, ACSL5, ACSL6, ACSM1, ACSM2A, ACSM2B, ACSM3, ACSM4, ACSM5, ACSM6, AGPAT1, AGPAT2, AGPAT3, AGPAT4, AGPAT5, CEPT1, GPAM, GPAT2, GPAT3, GPAT4, JMJD7-PLA2G4B, LCLAT1, LPIN1, LPIN2, LPIN3, MBOAT1, MBOAT2, PEMT, PLA2G10, PLA2G12A, PLA2G12B, PLA2G15, PLA2G1B, PLA2G2A, PLA2G2C, PLA2G2D, PLA2G2E, PLA2G2F, PLA2G3, PLA2G4A, PLA2G4B, PLA2G4C, PLA2G4D, …
LPI -> PI -> DG -> PE -> PC -> LPC -> LPA -> PA -> PG	3.002	ABHD3, ABHD5, AGPAT1, AGPAT2, AGPAT3, AGPAT4, AGPAT5, CDS1, CDS2, CEPT1, GPAT2, GPAT3, JMJD7-PLA2G4B, LCLAT1, MBOAT1, MBOAT2, MBOAT7, PEMT, PGS1, PLA2G10, PLA2G12A, PLA2G12B, PLA2G15, PLA2G1B, PLA2G2A, PLA2G2C, PLA2G2D, PLA2G2E, PLA2G2F, PLA2G3, PLA2G4A, PLA2G4B, PLA2G4C, PLA2G4D, PLA2G4E, PLA2G4F, PLA2G5, PLA2G6, PLAAT1, PLAAT2, PLAAT3, PLAAT4, PLB1, PLD1, PLD2, PLD3, PLD4, PNPLA2, PNPLA3, PNPLA…
PI -> DG -> PE -> PC -> LPC -> LPA -> PA -> PS	2.993	ABHD3, ABHD5, AGPAT1, AGPAT2, AGPAT3, AGPAT4, AGPAT5, CDS1, CDS2, CEPT1, GPAT2, GPAT3, JMJD7-PLA2G4B, LCLAT1, MBOAT1, MBOAT2, PEMT, PLA2G10, PLA2G12A, PLA2G12B, PLA2G15, PLA2G1B, PLA2G2A, PLA2G2C, PLA2G2D, PLA2G2E, PLA2G2F, PLA2G3, PLA2G4A, PLA2G4B, PLA2G4C, PLA2G4D, PLA2G4E, PLA2G4F, PLA2G5, PLA2G6, PLAAT1, PLAAT2, PLAAT3, PLAAT4, PLB1, PLD1, PLD2, PLD3, PLD4, PNPLA2, PNPLA3, PNPLA4, PNPLA8, SEL…
LPC -> LPA -> PA -> PI -> DG -> PC -> PS -> PE -> LPE	2.99	ABHD5, AGPAT1, AGPAT2, AGPAT3, AGPAT4, AGPAT5, CDIPT, CDS1, CDS2, CEPT1, CHPT1, GPAT2, GPAT3, LCLAT1, MBOAT1, MBOAT2, PISD, PLA2G2A, PLA2G2D, PLD1, PLD2, PLD3, PLD4, PNPLA8, PTDSS1, PTDSS2, TAMM41
LPA -> PA -> PS -> PE -> PC -> SM -> CerP	2.986	ABHD5, AGPAT1, AGPAT2, AGPAT3, AGPAT4, AGPAT5, CDS1, CDS2, GPAT2, GPAT3, LCLAT1, MBOAT1, MBOAT2, PEMT, PISD, SGMS1, SGMS2, TAMM41
FAL -> FA -> CoA -> LPA -> PA -> DG -> PC	2.984	ABHD5, ACSBG1, ACSBG2, ACSF2, ACSL1, ACSL3, ACSL4, ACSL5, ACSL6, ACSM1, ACSM2A, ACSM2B, ACSM3, ACSM4, ACSM5, ACSM6, AGPAT1, AGPAT2, AGPAT3, AGPAT4, AGPAT5, CEPT1, CHPT1, GPAM, GPAT2, GPAT3, GPAT4, LCLAT1, LPIN1, LPIN2, LPIN3, MBOAT1, MBOAT2, PLPP1, PLPP2, PLPP3, PLPP4, PLPP5, SLC27A1, SLC27A2, SLC27A3, SLC27A4, SLC27A5, SLC27A6
FAL -> FOH -> FA -> CoA -> LPA -> PA -> PI -> DG -> PC -> SM -> CerP	2.979	ABHD5, ACSBG1, ACSBG2, ACSF2, ACSL1, ACSL3, ACSL4, ACSL5, ACSL6, ACSM1, ACSM2A, ACSM2B, ACSM3, ACSM4, ACSM5, ACSM6, AGPAT1, AGPAT2, AGPAT3, AGPAT4, AGPAT5, CDIPT, CDS1, CDS2, CEPT1, CHPT1, GPAM, GPAT2, GPAT3, GPAT4, LCLAT1, MBOAT1, MBOAT2, SGMS1, SGMS2, SLC27A1, SLC27A2, SLC27A3, SLC27A4, SLC27A5, SLC27A6, TAMM41
LPC -> LPA -> PA -> PC -> DG -> MG	2.974	ABHD5, AGPAT1, AGPAT2, AGPAT3, AGPAT4, AGPAT5, CDS1, CDS2, GPAT2, GPAT3, LCLAT1, MBOAT1, MBOAT2, PLD1, PLD2, PLD3, PLD4, SMPD1, TAMM41
LPS -> PS -> PE -> PC -> LPC -> LPA -> PA	2.966	ABHD3, ABHD5, AGPAT1, AGPAT2, AGPAT3, AGPAT4, AGPAT5, GPAT2, GPAT3, JMJD7-PLA2G4B, LCLAT1, LPCAT3, MBOAT1, MBOAT2, PEMT, PISD, PLA2G10, PLA2G12A, PLA2G12B, PLA2G15, PLA2G1B, PLA2G2A, PLA2G2C, PLA2G2D, PLA2G2E, PLA2G2F, PLA2G3, PLA2G4A, PLA2G4B, PLA2G4C, PLA2G4D, PLA2G4E, PLA2G4F, PLA2G5, PLA2G6, PLAAT1, PLAAT2, PLAAT3, PLAAT4, PLB1, PLD1, PLD2, PLD3, PLD4, PNPLA2, PNPLA3, PNPLA4, PNPLA8
PA -> PI -> DG -> PC -> PS -> PE	2.965	CDIPT, CDS1, CDS2, CEPT1, CHPT1, PISD, PTDSS1, PTDSS2, TAMM41
PA -> DG -> PC -> SM	2.965	CEPT1, CHPT1, LPIN1, LPIN2, LPIN3, PLPP1, PLPP2, PLPP3, PLPP4, PLPP5, SGMS1, SGMS2
CoA -> LPA -> PA -> PI -> DG -> PC -> SM -> Cer -> CerP	2.96	ABHD5, AGK, AGPAT1, AGPAT2, AGPAT3, AGPAT4, AGPAT5, CDIPT, CDS1, CDS2, CEPT1, CERK, CHPT1, ENPP7, GPAM, GPAT2, GPAT3, GPAT4, LCLAT1, MBOAT1, MBOAT2, SGMS1, SGMS2, SMPD1, SMPD2, SMPD3, SMPD4, TAMM41
LPC -> LPA -> PA -> DG -> PC -> PS -> LPS	2.957	ABHD5, AGPAT1, AGPAT2, AGPAT3, AGPAT4, AGPAT5, CEPT1, CHPT1, GPAT2, GPAT3, LCLAT1, LPIN1, LPIN2, LPIN3, MBOAT1, MBOAT2, PLD1, PLD2, PLD3, PLD4, PLPP1, PLPP2, PLPP3, PLPP4, PLPP5, PTDSS1, PTDSS2
LPE -> PE -> PC -> LPC	2.953	ABHD3, JMJD7-PLA2G4B, LPCAT1, LPCAT2, LPCAT3, LPCAT4, MBOAT1, MBOAT2, PEMT, PLA2G10, PLA2G12A, PLA2G12B, PLA2G15, PLA2G1B, PLA2G2A, PLA2G2C, PLA2G2D, PLA2G2E, PLA2G2F, PLA2G3, PLA2G4A, PLA2G4B, PLA2G4C, PLA2G4D, PLA2G4E, PLA2G4F, PLA2G5, PLA2G6, PLAAT1, PLAAT2, PLAAT3, PLAAT4, PLB1, PNPLA2, PNPLA3, PNPLA4, PNPLA8
CoA -> LPA -> PA -> DG -> PE -> PC -> SM -> CerP	2.952	ABHD5, AGPAT1, AGPAT2, AGPAT3, AGPAT4, AGPAT5, CEPT1, GPAM, GPAT2, GPAT3, GPAT4, LCLAT1, LPIN1, LPIN2, LPIN3, MBOAT1, MBOAT2, PEMT, PLPP1, PLPP2, PLPP3, PLPP4, PLPP5, SELENOI, SGMS1, SGMS2
FAL -> FOH	2.95	NA
FAL -> FOH -> FA -> CoA -> LPA -> PA -> DG -> PC -> SM -> Cer -> CerP	2.949	ABHD5, ACSBG1, ACSBG2, ACSF2, ACSL1, ACSL3, ACSL4, ACSL5, ACSL6, ACSM1, ACSM2A, ACSM2B, ACSM3, ACSM4, ACSM5, ACSM6, AGK, AGPAT1, AGPAT2, AGPAT3, AGPAT4, AGPAT5, CEPT1, CERK, CHPT1, ENPP7, GPAM, GPAT2, GPAT3, GPAT4, LCLAT1, LPIN1, LPIN2, LPIN3, MBOAT1, MBOAT2, PLPP1, PLPP2, PLPP3, PLPP4, PLPP5, SGMS1, SGMS2, SLC27A1, SLC27A2, SLC27A3, SLC27A4, SLC27A5, SLC27A6, SMPD1, SMPD2, SMPD3, SMPD4
PA -> LPA -> MG -> DG -> PE -> PC -> LPC	2.949	ABHD3, CEPT1, JMJD7-PLA2G4B, PEMT, PLA2G10, PLA2G12A, PLA2G12B, PLA2G15, PLA2G1B, PLA2G2A, PLA2G2C, PLA2G2D, PLA2G2E, PLA2G2F, PLA2G3, PLA2G4A, PLA2G4B, PLA2G4C, PLA2G4D, PLA2G4E, PLA2G4F, PLA2G5, PLA2G6, PLAAT1, PLAAT2, PLAAT3, PLAAT4, PLB1, PLPP1, PNPLA2, PNPLA3, PNPLA4, PNPLA8, SELENOI
CoA -> LPA -> PA -> DG -> PC -> PS	2.943	ABHD5, AGPAT1, AGPAT2, AGPAT3, AGPAT4, AGPAT5, CEPT1, CHPT1, GPAM, GPAT2, GPAT3, GPAT4, LCLAT1, LPIN1, LPIN2, LPIN3, MBOAT1, MBOAT2, PLPP1, PLPP2, PLPP3, PLPP4, PLPP5, PTDSS1, PTDSS2
FAL -> FOH -> FA -> CoA -> LPA -> PA -> DG -> MG	2.94	ABHD5, ACSBG1, ACSBG2, ACSF2, ACSL1, ACSL3, ACSL4, ACSL5, ACSL6, ACSM1, ACSM2A, ACSM2B, ACSM3, ACSM4, ACSM5, ACSM6, AGPAT1, AGPAT2, AGPAT3, AGPAT4, AGPAT5, GPAM, GPAT2, GPAT3, GPAT4, LCLAT1, LPIN1, LPIN2, LPIN3, MBOAT1, MBOAT2, PLPP1, PLPP2, PLPP3, PLPP4, PLPP5, SLC27A1, SLC27A2, SLC27A3, SLC27A4, SLC27A5, SLC27A6
LPA -> PA -> PI -> DG -> PC -> SM -> CerP -> Cer	2.937	ABHD5, AGPAT1, AGPAT2, AGPAT3, AGPAT4, AGPAT5, CDIPT, CDS1, CDS2, CEPT1, CHPT1, GPAT2, GPAT3, LCLAT1, LPIN1, LPIN2, LPIN3, MBOAT1, MBOAT2, PLPP1, PLPP2, PLPP3, PLPP4, PLPP5, SGMS1, SGMS2, TAMM41
PA -> DG -> PE -> PS -> LPS	2.931	CEPT1, LPIN1, LPIN2, LPIN3, PLPP1, PLPP2, PLPP3, PLPP4, PLPP5, PTDSS1, PTDSS2, SELENOI
PI -> DG -> PE -> PC -> LPC -> LPA -> PA -> PS -> LPS	2.93	ABHD3, ABHD5, AGPAT1, AGPAT2, AGPAT3, AGPAT4, AGPAT5, CDS1, CDS2, CEPT1, GPAT2, GPAT3, JMJD7-PLA2G4B, LCLAT1, MBOAT1, MBOAT2, PEMT, PLA2G10, PLA2G12A, PLA2G12B, PLA2G15, PLA2G1B, PLA2G2A, PLA2G2C, PLA2G2D, PLA2G2E, PLA2G2F, PLA2G3, PLA2G4A, PLA2G4B, PLA2G4C, PLA2G4D, PLA2G4E, PLA2G4F, PLA2G5, PLA2G6, PLAAT1, PLAAT2, PLAAT3, PLAAT4, PLB1, PLD1, PLD2, PLD3, PLD4, PNPLA2, PNPLA3, PNPLA4, PNPLA8, SEL…
TG -> DG -> PA -> PG -> LPG	2.929	AADAC, AGK, CDS1, CDS2, CEL, DGKA, DGKB, DGKD, DGKE, DGKG, DGKH, DGKI, DGKK, DGKQ, DGKZ, LIPC, LIPF, LIPG, PGS1, PNLIP, PNLIPRP1, PNLIPRP2, PNLIPRP3, PNPLA2, PNPLA3, PTPMT1, TAMM41
CoA -> LPA -> PA -> PS -> PE -> PC -> LPC -> MG	2.929	ABHD3, ABHD5, AGPAT1, AGPAT2, AGPAT3, AGPAT4, AGPAT5, CDS1, CDS2, ENPP6, GPAM, GPAT2, GPAT3, GPAT4, JMJD7-PLA2G4B, LCLAT1, MBOAT1, MBOAT2, PEMT, PISD, PLA2G10, PLA2G12A, PLA2G12B, PLA2G15, PLA2G1B, PLA2G2A, PLA2G2C, PLA2G2D, PLA2G2E, PLA2G2F, PLA2G3, PLA2G4A, PLA2G4B, PLA2G4C, PLA2G4D, PLA2G4E, PLA2G4F, PLA2G5, PLA2G6, PLAAT1, PLAAT2, PLAAT3, PLAAT4, PLB1, PNPLA2, PNPLA3, PNPLA4, PNPLA8, TAMM41
LPA -> PA -> PC -> PS -> PE -> LPE	2.916	ABHD5, AGPAT1, AGPAT2, AGPAT3, AGPAT4, AGPAT5, CDS1, CDS2, GPAT2, GPAT3, LCLAT1, MBOAT1, MBOAT2, PISD, PLA2G2A, PLA2G2D, PNPLA8, PTDSS1, PTDSS2, TAMM41
TG -> DG -> PA -> PC -> LPC -> MG	2.916	AADAC, ABHD3, AGK, CDS1, CDS2, CEL, DGKA, DGKB, DGKD, DGKE, DGKG, DGKH, DGKI, DGKK, DGKQ, DGKZ, ENPP6, JMJD7-PLA2G4B, LIPC, LIPF, LIPG, PLA2G10, PLA2G12A, PLA2G12B, PLA2G15, PLA2G1B, PLA2G2A, PLA2G2C, PLA2G2D, PLA2G2E, PLA2G2F, PLA2G3, PLA2G4A, PLA2G4B, PLA2G4C, PLA2G4D, PLA2G4E, PLA2G4F, PLA2G5, PLA2G6, PLAAT1, PLAAT2, PLAAT3, PLAAT4, PLB1, PNLIP, PNLIPRP1, PNLIPRP2, PNLIPRP3, PNPLA2, PNPLA3, PN…
FAL -> FOH -> FA -> CoA -> LPA -> PA -> PC -> LPC -> MG	2.904	ABHD3, ABHD5, ACSBG1, ACSBG2, ACSF2, ACSL1, ACSL3, ACSL4, ACSL5, ACSL6, ACSM1, ACSM2A, ACSM2B, ACSM3, ACSM4, ACSM5, ACSM6, AGPAT1, AGPAT2, AGPAT3, AGPAT4, AGPAT5, CDS1, CDS2, ENPP6, GPAM, GPAT2, GPAT3, GPAT4, JMJD7-PLA2G4B, LCLAT1, MBOAT1, MBOAT2, PLA2G10, PLA2G12A, PLA2G12B, PLA2G15, PLA2G1B, PLA2G2A, PLA2G2C, PLA2G2D, PLA2G2E, PLA2G2F, PLA2G3, PLA2G4A, PLA2G4B, PLA2G4C, PLA2G4D, PLA2G4E, PLA2G4…
TG -> DG -> PE -> PC -> PA -> PI	2.902	AADAC, CDIPT, CDS1, CDS2, CEL, CEPT1, LIPC, LIPF, LIPG, PEMT, PLD1, PLD2, PLD3, PLD4, PNLIP, PNLIPRP1, PNLIPRP2, PNLIPRP3, PNPLA2, PNPLA3, SELENOI, TAMM41
PE -> PC -> LPC -> LPA -> MG -> DG	2.9	ABHD3, JMJD7-PLA2G4B, PEMT, PLA2G10, PLA2G12A, PLA2G12B, PLA2G15, PLA2G1B, PLA2G2A, PLA2G2C, PLA2G2D, PLA2G2E, PLA2G2F, PLA2G3, PLA2G4A, PLA2G4B, PLA2G4C, PLA2G4D, PLA2G4E, PLA2G4F, PLA2G5, PLA2G6, PLAAT1, PLAAT2, PLAAT3, PLAAT4, PLB1, PLD1, PLD2, PLD3, PLD4, PLPP1, PNPLA2, PNPLA3, PNPLA4, PNPLA8
PA -> PC -> SM -> Cer -> CerP	2.898	AGK, CDS1, CDS2, CERK, ENPP7, SGMS1, SGMS2, SMPD1, SMPD2, SMPD3, SMPD4, TAMM41
TG -> DG -> PE -> PC -> SM -> Cer -> CerP	2.897	AADAC, AGK, CEL, CEPT1, CERK, ENPP7, LIPC, LIPF, LIPG, PEMT, PNLIP, PNLIPRP1, PNLIPRP2, PNLIPRP3, PNPLA2, PNPLA3, SELENOI, SGMS1, SGMS2, SMPD1, SMPD2, SMPD3, SMPD4
CoA -> LPA -> PA -> PI -> DG -> PC -> PS -> PE -> LPE	2.886	ABHD5, AGPAT1, AGPAT2, AGPAT3, AGPAT4, AGPAT5, CDIPT, CDS1, CDS2, CEPT1, CHPT1, GPAM, GPAT2, GPAT3, GPAT4, LCLAT1, MBOAT1, MBOAT2, PISD, PLA2G2A, PLA2G2D, PNPLA8, PTDSS1, PTDSS2, TAMM41
FAL -> FOH -> FA -> CoA -> LPA -> PA -> DG -> PC -> PS -> PE -> LPE	2.883	ABHD5, ACSBG1, ACSBG2, ACSF2, ACSL1, ACSL3, ACSL4, ACSL5, ACSL6, ACSM1, ACSM2A, ACSM2B, ACSM3, ACSM4, ACSM5, ACSM6, AGPAT1, AGPAT2, AGPAT3, AGPAT4, AGPAT5, CEPT1, CHPT1, GPAM, GPAT2, GPAT3, GPAT4, LCLAT1, LPIN1, LPIN2, LPIN3, MBOAT1, MBOAT2, PISD, PLA2G2A, PLA2G2D, PLPP1, PLPP2, PLPP3, PLPP4, PLPP5, PNPLA8, PTDSS1, PTDSS2, SLC27A1, SLC27A2, SLC27A3, SLC27A4, SLC27A5, SLC27A6
PC -> LPC -> LPA -> MG -> DG -> PE -> PS	2.881	ABHD3, CEPT1, JMJD7-PLA2G4B, PLA2G10, PLA2G12A, PLA2G12B, PLA2G15, PLA2G1B, PLA2G2A, PLA2G2C, PLA2G2D, PLA2G2E, PLA2G2F, PLA2G3, PLA2G4A, PLA2G4B, PLA2G4C, PLA2G4D, PLA2G4E, PLA2G4F, PLA2G5, PLA2G6, PLAAT1, PLAAT2, PLAAT3, PLAAT4, PLB1, PLD1, PLD2, PLD3, PLD4, PLPP1, PNPLA2, PNPLA3, PNPLA4, PNPLA8, PTDSS1, PTDSS2, SELENOI
PC -> LPC -> LPA -> MG -> DG -> PE -> LPE	2.881	ABHD3, CEPT1, JMJD7-PLA2G4B, PLA2G10, PLA2G12A, PLA2G12B, PLA2G15, PLA2G1B, PLA2G2A, PLA2G2C, PLA2G2D, PLA2G2E, PLA2G2F, PLA2G3, PLA2G4A, PLA2G4B, PLA2G4C, PLA2G4D, PLA2G4E, PLA2G4F, PLA2G5, PLA2G6, PLAAT1, PLAAT2, PLAAT3, PLAAT4, PLB1, PLD1, PLD2, PLD3, PLD4, PLPP1, PNPLA2, PNPLA3, PNPLA4, PNPLA8, SELENOI
CoA -> LPA -> PA -> PG	2.864	ABHD5, AGPAT1, AGPAT2, AGPAT3, AGPAT4, AGPAT5, CDS1, CDS2, GPAM, GPAT2, GPAT3, GPAT4, LCLAT1, MBOAT1, MBOAT2, PGS1, PTPMT1, TAMM41
FAL -> FOH -> FA -> CoA -> LPA -> PA -> PG -> LPG	2.854	ABHD5, ACSBG1, ACSBG2, ACSF2, ACSL1, ACSL3, ACSL4, ACSL5, ACSL6, ACSM1, ACSM2A, ACSM2B, ACSM3, ACSM4, ACSM5, ACSM6, AGPAT1, AGPAT2, AGPAT3, AGPAT4, AGPAT5, CDS1, CDS2, GPAM, GPAT2, GPAT3, GPAT4, LCLAT1, MBOAT1, MBOAT2, PGS1, PTPMT1, SLC27A1, SLC27A2, SLC27A3, SLC27A4, SLC27A5, SLC27A6, TAMM41
PA -> PS -> PE -> PC -> SM -> CerP	2.854	CDS1, CDS2, PEMT, PISD, SGMS1, SGMS2, TAMM41
LPA -> PA -> PI -> DG -> PE -> PC -> SM -> CerP	2.847	ABHD5, AGPAT1, AGPAT2, AGPAT3, AGPAT4, AGPAT5, CDIPT, CDS1, CDS2, CEPT1, GPAT2, GPAT3, LCLAT1, MBOAT1, MBOAT2, PEMT, SELENOI, SGMS1, SGMS2, TAMM41
CoA -> LPA -> PA -> PC -> DG -> MG	2.843	ABHD5, AGPAT1, AGPAT2, AGPAT3, AGPAT4, AGPAT5, CDS1, CDS2, GPAM, GPAT2, GPAT3, GPAT4, LCLAT1, MBOAT1, MBOAT2, SMPD1, TAMM41
CoA -> LPA -> PA -> DG -> PC -> PS -> LPS	2.837	ABHD5, AGPAT1, AGPAT2, AGPAT3, AGPAT4, AGPAT5, CEPT1, CHPT1, GPAM, GPAT2, GPAT3, GPAT4, LCLAT1, LPIN1, LPIN2, LPIN3, MBOAT1, MBOAT2, PLPP1, PLPP2, PLPP3, PLPP4, PLPP5, PTDSS1, PTDSS2
FA -> CoA -> LPA -> PA -> DG -> MG	2.837	ABHD5, ACSBG1, ACSBG2, ACSF2, ACSL1, ACSL3, ACSL4, ACSL5, ACSL6, ACSM1, ACSM2A, ACSM2B, ACSM3, ACSM4, ACSM5, ACSM6, AGPAT1, AGPAT2, AGPAT3, AGPAT4, AGPAT5, GPAM, GPAT2, GPAT3, GPAT4, LCLAT1, LPIN1, LPIN2, LPIN3, MBOAT1, MBOAT2, PLPP1, PLPP2, PLPP3, PLPP4, PLPP5, SLC27A1, SLC27A2, SLC27A3, SLC27A4, SLC27A5, SLC27A6
PS -> PE -> PC -> LPC -> LPA -> PA -> DG -> TG	2.835	ABHD3, ABHD5, AGPAT1, AGPAT2, AGPAT3, AGPAT4, AGPAT5, DGAT1, DGAT2, GPAT2, GPAT3, JMJD7-PLA2G4B, LCLAT1, LPIN1, LPIN2, LPIN3, MBOAT1, MBOAT2, MOGAT3, PEMT, PISD, PLA2G10, PLA2G12A, PLA2G12B, PLA2G15, PLA2G1B, PLA2G2A, PLA2G2C, PLA2G2D, PLA2G2E, PLA2G2F, PLA2G3, PLA2G4A, PLA2G4B, PLA2G4C, PLA2G4D, PLA2G4E, PLA2G4F, PLA2G5, PLA2G6, PLAAT1, PLAAT2, PLAAT3, PLAAT4, PLB1, PLD1, PLD2, PLD3, PLD4, PLPP1…
PE -> PC -> PA -> PI -> LPI	2.834	CDIPT, CDS1, CDS2, PEMT, PLD1, PLD2, PLD3, PLD4, TAMM41
LPC -> LPA -> PA -> DG -> PE -> PS	2.832	ABHD5, AGPAT1, AGPAT2, AGPAT3, AGPAT4, AGPAT5, CEPT1, GPAT2, GPAT3, LCLAT1, LPIN1, LPIN2, LPIN3, MBOAT1, MBOAT2, PLD1, PLD2, PLD3, PLD4, PLPP1, PLPP2, PLPP3, PLPP4, PLPP5, PTDSS1, PTDSS2, SELENOI
LPC -> LPA -> PA -> DG -> PE -> PC	2.832	ABHD5, AGPAT1, AGPAT2, AGPAT3, AGPAT4, AGPAT5, CEPT1, GPAT2, GPAT3, LCLAT1, LPIN1, LPIN2, LPIN3, MBOAT1, MBOAT2, PEMT, PLD1, PLD2, PLD3, PLD4, PLPP1, PLPP2, PLPP3, PLPP4, PLPP5, SELENOI
LPC -> LPA -> PA -> DG -> PE -> LPE	2.832	ABHD5, AGPAT1, AGPAT2, AGPAT3, AGPAT4, AGPAT5, CEPT1, GPAT2, GPAT3, LCLAT1, LPIN1, LPIN2, LPIN3, MBOAT1, MBOAT2, PLA2G2A, PLA2G2D, PLD1, PLD2, PLD3, PLD4, PLPP1, PLPP2, PLPP3, PLPP4, PLPP5, PNPLA8, SELENOI
LPS -> PS -> PE -> PC -> LPC -> LPA	2.831	ABHD3, JMJD7-PLA2G4B, LPCAT3, MBOAT1, PEMT, PISD, PLA2G10, PLA2G12A, PLA2G12B, PLA2G15, PLA2G1B, PLA2G2A, PLA2G2C, PLA2G2D, PLA2G2E, PLA2G2F, PLA2G3, PLA2G4A, PLA2G4B, PLA2G4C, PLA2G4D, PLA2G4E, PLA2G4F, PLA2G5, PLA2G6, PLAAT1, PLAAT2, PLAAT3, PLAAT4, PLB1, PLD1, PLD2, PLD3, PLD4, PNPLA2, PNPLA3, PNPLA4, PNPLA8
FA -> CoA -> LPA -> PA -> PI -> DG -> PC -> SM -> CerP	2.824	ABHD5, ACSBG1, ACSBG2, ACSF2, ACSL1, ACSL3, ACSL4, ACSL5, ACSL6, ACSM1, ACSM2A, ACSM2B, ACSM3, ACSM4, ACSM5, ACSM6, AGPAT1, AGPAT2, AGPAT3, AGPAT4, AGPAT5, CDIPT, CDS1, CDS2, CEPT1, CHPT1, GPAM, GPAT2, GPAT3, GPAT4, LCLAT1, MBOAT1, MBOAT2, SGMS1, SGMS2, SLC27A1, SLC27A2, SLC27A3, SLC27A4, SLC27A5, SLC27A6, TAMM41
LPC -> LPA -> PA -> PI -> DG -> PC -> PS -> PE	2.823	ABHD5, AGPAT1, AGPAT2, AGPAT3, AGPAT4, AGPAT5, CDIPT, CDS1, CDS2, CEPT1, CHPT1, GPAT2, GPAT3, LCLAT1, MBOAT1, MBOAT2, PISD, PLD1, PLD2, PLD3, PLD4, PTDSS1, PTDSS2, TAMM41
FAL -> FOH -> FA -> CoA -> LPA -> PA -> DG -> PE -> PC -> LPC -> MG	2.821	ABHD3, ABHD5, ACSBG1, ACSBG2, ACSF2, ACSL1, ACSL3, ACSL4, ACSL5, ACSL6, ACSM1, ACSM2A, ACSM2B, ACSM3, ACSM4, ACSM5, ACSM6, AGPAT1, AGPAT2, AGPAT3, AGPAT4, AGPAT5, CEPT1, ENPP6, GPAM, GPAT2, GPAT3, GPAT4, JMJD7-PLA2G4B, LCLAT1, LPIN1, LPIN2, LPIN3, MBOAT1, MBOAT2, PEMT, PLA2G10, PLA2G12A, PLA2G12B, PLA2G15, PLA2G1B, PLA2G2A, PLA2G2C, PLA2G2D, PLA2G2E, PLA2G2F, PLA2G3, PLA2G4A, PLA2G4B, PLA2G4C, PL…
LPA -> PA -> PI -> DG -> PC -> PS	2.819	ABHD5, AGPAT1, AGPAT2, AGPAT3, AGPAT4, AGPAT5, CDIPT, CDS1, CDS2, CEPT1, CHPT1, GPAT2, GPAT3, LCLAT1, MBOAT1, MBOAT2, PTDSS1, PTDSS2, TAMM41
CoA -> LPA -> PA -> PI -> DG -> PE -> PC -> LPC -> MG	2.816	ABHD3, ABHD5, AGPAT1, AGPAT2, AGPAT3, AGPAT4, AGPAT5, CDIPT, CDS1, CDS2, CEPT1, ENPP6, GPAM, GPAT2, GPAT3, GPAT4, JMJD7-PLA2G4B, LCLAT1, MBOAT1, MBOAT2, PEMT, PLA2G10, PLA2G12A, PLA2G12B, PLA2G15, PLA2G1B, PLA2G2A, PLA2G2C, PLA2G2D, PLA2G2E, PLA2G2F, PLA2G3, PLA2G4A, PLA2G4B, PLA2G4C, PLA2G4D, PLA2G4E, PLA2G4F, PLA2G5, PLA2G6, PLAAT1, PLAAT2, PLAAT3, PLAAT4, PLB1, PNPLA2, PNPLA3, PNPLA4, PNPLA8, …
FOH -> FA -> CoA -> LPA -> PA -> DG -> PC -> LPC -> MG	2.814	ABHD3, ABHD5, ACSBG1, ACSBG2, ACSF2, ACSL1, ACSL3, ACSL4, ACSL5, ACSL6, ACSM1, ACSM2A, ACSM2B, ACSM3, ACSM4, ACSM5, ACSM6, AGPAT1, AGPAT2, AGPAT3, AGPAT4, AGPAT5, CEPT1, CHPT1, ENPP6, GPAM, GPAT2, GPAT3, GPAT4, JMJD7-PLA2G4B, LCLAT1, LPIN1, LPIN2, LPIN3, MBOAT1, MBOAT2, PLA2G10, PLA2G12A, PLA2G12B, PLA2G15, PLA2G1B, PLA2G2A, PLA2G2C, PLA2G2D, PLA2G2E, PLA2G2F, PLA2G3, PLA2G4A, PLA2G4B, PLA2G4C, P…
SM -> PC	2.813	SGMS1, SGMS2
LPA -> PA -> DG -> PE -> PC -> SM -> Cer -> CerP	2.811	ABHD5, AGK, AGPAT1, AGPAT2, AGPAT3, AGPAT4, AGPAT5, CEPT1, CERK, ENPP7, GPAT2, GPAT3, LCLAT1, LPIN1, LPIN2, LPIN3, MBOAT1, MBOAT2, PEMT, PLPP1, PLPP2, PLPP3, PLPP4, PLPP5, SELENOI, SGMS1, SGMS2, SMPD1, SMPD2, SMPD3, SMPD4
TG -> DG -> PC -> PA -> PS	2.806	AADAC, CDS1, CDS2, CEL, CEPT1, CHPT1, LIPC, LIPF, LIPG, PLD1, PLD2, PLD3, PLD4, PNLIP, PNLIPRP1, PNLIPRP2, PNLIPRP3, PNPLA2, PNPLA3, TAMM41
PC -> LPC -> LPA -> MG -> DG -> PE -> PS -> LPS	2.806	ABHD3, CEPT1, JMJD7-PLA2G4B, PLA2G10, PLA2G12A, PLA2G12B, PLA2G15, PLA2G1B, PLA2G2A, PLA2G2C, PLA2G2D, PLA2G2E, PLA2G2F, PLA2G3, PLA2G4A, PLA2G4B, PLA2G4C, PLA2G4D, PLA2G4E, PLA2G4F, PLA2G5, PLA2G6, PLAAT1, PLAAT2, PLAAT3, PLAAT4, PLB1, PLD1, PLD2, PLD3, PLD4, PLPP1, PNPLA2, PNPLA3, PNPLA4, PNPLA8, PTDSS1, PTDSS2, SELENOI
FAL -> FA -> CoA -> LPA -> PA -> PI -> DG -> PC -> SM -> CerP	2.804	ABHD5, ACSBG1, ACSBG2, ACSF2, ACSL1, ACSL3, ACSL4, ACSL5, ACSL6, ACSM1, ACSM2A, ACSM2B, ACSM3, ACSM4, ACSM5, ACSM6, AGPAT1, AGPAT2, AGPAT3, AGPAT4, AGPAT5, CDIPT, CDS1, CDS2, CEPT1, CHPT1, GPAM, GPAT2, GPAT3, GPAT4, LCLAT1, MBOAT1, MBOAT2, SGMS1, SGMS2, SLC27A1, SLC27A2, SLC27A3, SLC27A4, SLC27A5, SLC27A6, TAMM41
SM -> PC -> LPC -> LPA -> PA -> PI -> DG -> TG	2.797	ABHD3, ABHD5, AGPAT1, AGPAT2, AGPAT3, AGPAT4, AGPAT5, CDIPT, CDS1, CDS2, DGAT1, DGAT2, GPAT2, GPAT3, JMJD7-PLA2G4B, LCLAT1, MBOAT1, MBOAT2, MOGAT3, PLA2G10, PLA2G12A, PLA2G12B, PLA2G15, PLA2G1B, PLA2G2A, PLA2G2C, PLA2G2D, PLA2G2E, PLA2G2F, PLA2G3, PLA2G4A, PLA2G4B, PLA2G4C, PLA2G4D, PLA2G4E, PLA2G4F, PLA2G5, PLA2G6, PLAAT1, PLAAT2, PLAAT3, PLAAT4, PLB1, PLD1, PLD2, PLD3, PLD4, PNPLA2, PNPLA3, PNP…
PA -> PC -> PS -> PE -> LPE	2.794	CDS1, CDS2, PISD, PLA2G2A, PLA2G2D, PNPLA8, PTDSS1, PTDSS2, TAMM41
PA -> PI -> DG -> PC -> SM -> CerP -> Cer	2.791	CDIPT, CDS1, CDS2, CEPT1, CHPT1, LPIN1, LPIN2, LPIN3, PLPP1, PLPP2, PLPP3, PLPP4, PLPP5, SGMS1, SGMS2, TAMM41
DG -> PE -> PC -> PA -> PI -> LPI	2.79	CDIPT, CDS1, CDS2, CEPT1, PEMT, PLD1, PLD2, PLD3, PLD4, SELENOI, TAMM41
FA -> CoA -> LPA -> PA -> DG -> PC -> SM -> Cer -> CerP	2.79	ABHD5, ACSBG1, ACSBG2, ACSF2, ACSL1, ACSL3, ACSL4, ACSL5, ACSL6, ACSM1, ACSM2A, ACSM2B, ACSM3, ACSM4, ACSM5, ACSM6, AGK, AGPAT1, AGPAT2, AGPAT3, AGPAT4, AGPAT5, CEPT1, CERK, CHPT1, ENPP7, GPAM, GPAT2, GPAT3, GPAT4, LCLAT1, LPIN1, LPIN2, LPIN3, MBOAT1, MBOAT2, PLPP1, PLPP2, PLPP3, PLPP4, PLPP5, SGMS1, SGMS2, SLC27A1, SLC27A2, SLC27A3, SLC27A4, SLC27A5, SLC27A6, SMPD1, SMPD2, SMPD3, SMPD4
FAL -> FA -> CoA -> LPA -> PA -> DG -> PC -> SM -> Cer -> CerP	2.773	ABHD5, ACSBG1, ACSBG2, ACSF2, ACSL1, ACSL3, ACSL4, ACSL5, ACSL6, ACSM1, ACSM2A, ACSM2B, ACSM3, ACSM4, ACSM5, ACSM6, AGK, AGPAT1, AGPAT2, AGPAT3, AGPAT4, AGPAT5, CEPT1, CERK, CHPT1, ENPP7, GPAM, GPAT2, GPAT3, GPAT4, LCLAT1, LPIN1, LPIN2, LPIN3, MBOAT1, MBOAT2, PLPP1, PLPP2, PLPP3, PLPP4, PLPP5, SGMS1, SGMS2, SLC27A1, SLC27A2, SLC27A3, SLC27A4, SLC27A5, SLC27A6, SMPD1, SMPD2, SMPD3, SMPD4
LPA -> PA -> PS -> PE -> PC	2.773	ABHD5, AGPAT1, AGPAT2, AGPAT3, AGPAT4, AGPAT5, CDS1, CDS2, GPAT2, GPAT3, LCLAT1, MBOAT1, MBOAT2, PEMT, PISD, TAMM41
LPA -> PA -> PS -> PE -> LPE	2.773	ABHD5, AGPAT1, AGPAT2, AGPAT3, AGPAT4, AGPAT5, CDS1, CDS2, GPAT2, GPAT3, LCLAT1, MBOAT1, MBOAT2, PISD, PLA2G2A, PLA2G2D, PNPLA8, TAMM41
SM -> PC -> LPC -> LPA -> MG -> DG -> PA -> PG	2.773	ABHD3, AGK, CDS1, CDS2, DGKA, DGKB, DGKD, DGKE, DGKG, DGKH, DGKI, DGKK, DGKQ, DGKZ, JMJD7-PLA2G4B, PGS1, PLA2G10, PLA2G12A, PLA2G12B, PLA2G15, PLA2G1B, PLA2G2A, PLA2G2C, PLA2G2D, PLA2G2E, PLA2G2F, PLA2G3, PLA2G4A, PLA2G4B, PLA2G4C, PLA2G4D, PLA2G4E, PLA2G4F, PLA2G5, PLA2G6, PLAAT1, PLAAT2, PLAAT3, PLAAT4, PLB1, PLD1, PLD2, PLD3, PLD4, PLPP1, PNPLA2, PNPLA3, PNPLA4, PNPLA8, PTPMT1, SGMS1, SGMS2, T…
FA -> CoA -> LPA -> PA -> PC -> LPC -> MG	2.767	ABHD3, ABHD5, ACSBG1, ACSBG2, ACSF2, ACSL1, ACSL3, ACSL4, ACSL5, ACSL6, ACSM1, ACSM2A, ACSM2B, ACSM3, ACSM4, ACSM5, ACSM6, AGPAT1, AGPAT2, AGPAT3, AGPAT4, AGPAT5, CDS1, CDS2, ENPP6, GPAM, GPAT2, GPAT3, GPAT4, JMJD7-PLA2G4B, LCLAT1, MBOAT1, MBOAT2, PLA2G10, PLA2G12A, PLA2G12B, PLA2G15, PLA2G1B, PLA2G2A, PLA2G2C, PLA2G2D, PLA2G2E, PLA2G2F, PLA2G3, PLA2G4A, PLA2G4B, PLA2G4C, PLA2G4D, PLA2G4E, PLA2G4…
LPA -> PA -> PC -> PS -> PE	2.767	ABHD5, AGPAT1, AGPAT2, AGPAT3, AGPAT4, AGPAT5, CDS1, CDS2, GPAT2, GPAT3, LCLAT1, MBOAT1, MBOAT2, PISD, PTDSS1, PTDSS2, TAMM41
FAL -> FA -> CoA -> LPA -> PA -> DG -> MG	2.764	ABHD5, ACSBG1, ACSBG2, ACSF2, ACSL1, ACSL3, ACSL4, ACSL5, ACSL6, ACSM1, ACSM2A, ACSM2B, ACSM3, ACSM4, ACSM5, ACSM6, AGPAT1, AGPAT2, AGPAT3, AGPAT4, AGPAT5, GPAM, GPAT2, GPAT3, GPAT4, LCLAT1, LPIN1, LPIN2, LPIN3, MBOAT1, MBOAT2, PLPP1, PLPP2, PLPP3, PLPP4, PLPP5, SLC27A1, SLC27A2, SLC27A3, SLC27A4, SLC27A5, SLC27A6
PE -> PC -> LPC -> LPA -> MG -> DG -> PA -> PG -> LPG	2.762	ABHD3, AGK, CDS1, CDS2, DGKA, DGKB, DGKD, DGKE, DGKG, DGKH, DGKI, DGKK, DGKQ, DGKZ, JMJD7-PLA2G4B, PEMT, PGS1, PLA2G10, PLA2G12A, PLA2G12B, PLA2G15, PLA2G1B, PLA2G2A, PLA2G2C, PLA2G2D, PLA2G2E, PLA2G2F, PLA2G3, PLA2G4A, PLA2G4B, PLA2G4C, PLA2G4D, PLA2G4E, PLA2G4F, PLA2G5, PLA2G6, PLAAT1, PLAAT2, PLAAT3, PLAAT4, PLB1, PLD1, PLD2, PLD3, PLD4, PLPP1, PNPLA2, PNPLA3, PNPLA4, PNPLA8, PTPMT1, TAMM41
CoA -> LPA -> MG -> DG -> PE -> PC -> LPC	2.761	ABHD3, CEPT1, GPAM, GPAT2, GPAT3, GPAT4, JMJD7-PLA2G4B, PEMT, PLA2G10, PLA2G12A, PLA2G12B, PLA2G15, PLA2G1B, PLA2G2A, PLA2G2C, PLA2G2D, PLA2G2E, PLA2G2F, PLA2G3, PLA2G4A, PLA2G4B, PLA2G4C, PLA2G4D, PLA2G4E, PLA2G4F, PLA2G5, PLA2G6, PLAAT1, PLAAT2, PLAAT3, PLAAT4, PLB1, PLPP1, PNPLA2, PNPLA3, PNPLA4, PNPLA8, SELENOI
MG -> DG -> PC -> LPC -> LPA -> PA	2.761	ABHD3, ABHD5, AGPAT1, AGPAT2, AGPAT3, AGPAT4, AGPAT5, CEPT1, CHPT1, GPAT2, GPAT3, JMJD7-PLA2G4B, LCLAT1, MBOAT1, MBOAT2, PLA2G10, PLA2G12A, PLA2G12B, PLA2G15, PLA2G1B, PLA2G2A, PLA2G2C, PLA2G2D, PLA2G2E, PLA2G2F, PLA2G3, PLA2G4A, PLA2G4B, PLA2G4C, PLA2G4D, PLA2G4E, PLA2G4F, PLA2G5, PLA2G6, PLAAT1, PLAAT2, PLAAT3, PLAAT4, PLB1, PLD1, PLD2, PLD3, PLD4, PNPLA2, PNPLA3, PNPLA4, PNPLA8
LPC -> LPA -> PA -> DG	2.757	ABHD5, AGPAT1, AGPAT2, AGPAT3, AGPAT4, AGPAT5, GPAT2, GPAT3, LCLAT1, LPIN1, LPIN2, LPIN3, MBOAT1, MBOAT2, PLD1, PLD2, PLD3, PLD4, PLPP1, PLPP2, PLPP3, PLPP4, PLPP5
PC -> LPC -> LPA -> MG -> DG	2.749	ABHD3, JMJD7-PLA2G4B, PLA2G10, PLA2G12A, PLA2G12B, PLA2G15, PLA2G1B, PLA2G2A, PLA2G2C, PLA2G2D, PLA2G2E, PLA2G2F, PLA2G3, PLA2G4A, PLA2G4B, PLA2G4C, PLA2G4D, PLA2G4E, PLA2G4F, PLA2G5, PLA2G6, PLAAT1, PLAAT2, PLAAT3, PLAAT4, PLB1, PLD1, PLD2, PLD3, PLD4, PLPP1, PNPLA2, PNPLA3, PNPLA4, PNPLA8
PA -> LPA -> MG	2.743	PLPP1
CE -> FA -> CoA -> LPA -> PA -> PC -> LPC	2.737	ABHD3, ABHD5, ACSBG1, ACSBG2, ACSF2, ACSL1, ACSL3, ACSL4, ACSL5, ACSL6, ACSM1, ACSM2A, ACSM2B, ACSM3, ACSM4, ACSM5, ACSM6, AGPAT1, AGPAT2, AGPAT3, AGPAT4, AGPAT5, CDS1, CDS2, CEL, CES1, GPAM, GPAT2, GPAT3, GPAT4, JMJD7-PLA2G4B, LCLAT1, LIPA, MBOAT1, MBOAT2, NCEH1, PLA2G10, PLA2G12A, PLA2G12B, PLA2G15, PLA2G1B, PLA2G2A, PLA2G2C, PLA2G2D, PLA2G2E, PLA2G2F, PLA2G3, PLA2G4A, PLA2G4B, PLA2G4C, PLA2G4D…
LPC -> LPA -> PA -> DG -> PE -> PS -> LPS	2.736	ABHD5, AGPAT1, AGPAT2, AGPAT3, AGPAT4, AGPAT5, CEPT1, GPAT2, GPAT3, LCLAT1, LPIN1, LPIN2, LPIN3, MBOAT1, MBOAT2, PLD1, PLD2, PLD3, PLD4, PLPP1, PLPP2, PLPP3, PLPP4, PLPP5, PTDSS1, PTDSS2, SELENOI
FA -> CoA -> LPA -> PA -> PG -> LPG	2.735	ABHD5, ACSBG1, ACSBG2, ACSF2, ACSL1, ACSL3, ACSL4, ACSL5, ACSL6, ACSM1, ACSM2A, ACSM2B, ACSM3, ACSM4, ACSM5, ACSM6, AGPAT1, AGPAT2, AGPAT3, AGPAT4, AGPAT5, CDS1, CDS2, GPAM, GPAT2, GPAT3, GPAT4, LCLAT1, MBOAT1, MBOAT2, PGS1, PTPMT1, SLC27A1, SLC27A2, SLC27A3, SLC27A4, SLC27A5, SLC27A6, TAMM41
LPC -> LPA -> PA -> PS -> PE -> PC -> SM -> CerP	2.729	ABHD5, AGPAT1, AGPAT2, AGPAT3, AGPAT4, AGPAT5, CDS1, CDS2, GPAT2, GPAT3, LCLAT1, MBOAT1, MBOAT2, PEMT, PISD, PLD1, PLD2, PLD3, PLD4, SGMS1, SGMS2, TAMM41
LPA -> PA -> PI -> DG -> PC -> PS -> LPS	2.724	ABHD5, AGPAT1, AGPAT2, AGPAT3, AGPAT4, AGPAT5, CDIPT, CDS1, CDS2, CEPT1, CHPT1, GPAT2, GPAT3, LCLAT1, MBOAT1, MBOAT2, PTDSS1, PTDSS2, TAMM41
FAL -> FA -> CoA -> LPA -> PA -> PC -> LPC -> MG	2.723	ABHD3, ABHD5, ACSBG1, ACSBG2, ACSF2, ACSL1, ACSL3, ACSL4, ACSL5, ACSL6, ACSM1, ACSM2A, ACSM2B, ACSM3, ACSM4, ACSM5, ACSM6, AGPAT1, AGPAT2, AGPAT3, AGPAT4, AGPAT5, CDS1, CDS2, ENPP6, GPAM, GPAT2, GPAT3, GPAT4, JMJD7-PLA2G4B, LCLAT1, MBOAT1, MBOAT2, PLA2G10, PLA2G12A, PLA2G12B, PLA2G15, PLA2G1B, PLA2G2A, PLA2G2C, PLA2G2D, PLA2G2E, PLA2G2F, PLA2G3, PLA2G4A, PLA2G4B, PLA2G4C, PLA2G4D, PLA2G4E, PLA2G4…
FAL -> FOH -> FA -> CoA -> LPA -> MG -> DG -> PC -> PA -> PI -> LPI	2.721	ACSBG1, ACSBG2, ACSF2, ACSL1, ACSL3, ACSL4, ACSL5, ACSL6, ACSM1, ACSM2A, ACSM2B, ACSM3, ACSM4, ACSM5, ACSM6, CDIPT, CDS1, CDS2, CEPT1, CHPT1, GPAM, GPAT2, GPAT3, GPAT4, PLD1, PLD2, PLD3, PLD4, PLPP1, SLC27A1, SLC27A2, SLC27A3, SLC27A4, SLC27A5, SLC27A6, TAMM41
DG -> PC -> PA -> PG -> LPG	2.719	CDS1, CDS2, CEPT1, CHPT1, PGS1, PLD1, PLD2, PLD3, PLD4, PTPMT1, TAMM41
FA -> CoA -> LPA -> PA -> DG -> PC -> PS -> PE -> LPE	2.716	ABHD5, ACSBG1, ACSBG2, ACSF2, ACSL1, ACSL3, ACSL4, ACSL5, ACSL6, ACSM1, ACSM2A, ACSM2B, ACSM3, ACSM4, ACSM5, ACSM6, AGPAT1, AGPAT2, AGPAT3, AGPAT4, AGPAT5, CEPT1, CHPT1, GPAM, GPAT2, GPAT3, GPAT4, LCLAT1, LPIN1, LPIN2, LPIN3, MBOAT1, MBOAT2, PISD, PLA2G2A, PLA2G2D, PLPP1, PLPP2, PLPP3, PLPP4, PLPP5, PNPLA8, PTDSS1, PTDSS2, SLC27A1, SLC27A2, SLC27A3, SLC27A4, SLC27A5, SLC27A6
PC -> LPC -> LPA -> MG -> DG -> PE	2.714	ABHD3, CEPT1, JMJD7-PLA2G4B, PLA2G10, PLA2G12A, PLA2G12B, PLA2G15, PLA2G1B, PLA2G2A, PLA2G2C, PLA2G2D, PLA2G2E, PLA2G2F, PLA2G3, PLA2G4A, PLA2G4B, PLA2G4C, PLA2G4D, PLA2G4E, PLA2G4F, PLA2G5, PLA2G6, PLAAT1, PLAAT2, PLAAT3, PLAAT4, PLB1, PLD1, PLD2, PLD3, PLD4, PLPP1, PNPLA2, PNPLA3, PNPLA4, PNPLA8, SELENOI
LPC -> LPA -> PA -> PI -> DG -> PC -> SM -> CerP -> Cer	2.714	ABHD5, AGPAT1, AGPAT2, AGPAT3, AGPAT4, AGPAT5, CDIPT, CDS1, CDS2, CEPT1, CHPT1, GPAT2, GPAT3, LCLAT1, LPIN1, LPIN2, LPIN3, MBOAT1, MBOAT2, PLD1, PLD2, PLD3, PLD4, PLPP1, PLPP2, PLPP3, PLPP4, PLPP5, SGMS1, SGMS2, TAMM41
CoA -> LPA -> PA -> PI -> DG -> PC -> PS -> PE	2.713	ABHD5, AGPAT1, AGPAT2, AGPAT3, AGPAT4, AGPAT5, CDIPT, CDS1, CDS2, CEPT1, CHPT1, GPAM, GPAT2, GPAT3, GPAT4, LCLAT1, MBOAT1, MBOAT2, PISD, PTDSS1, PTDSS2, TAMM41
FAL -> FOH -> FA -> CoA -> LPA -> PA -> DG -> PC -> PS -> PE	2.71	ABHD5, ACSBG1, ACSBG2, ACSF2, ACSL1, ACSL3, ACSL4, ACSL5, ACSL6, ACSM1, ACSM2A, ACSM2B, ACSM3, ACSM4, ACSM5, ACSM6, AGPAT1, AGPAT2, AGPAT3, AGPAT4, AGPAT5, CEPT1, CHPT1, GPAM, GPAT2, GPAT3, GPAT4, LCLAT1, LPIN1, LPIN2, LPIN3, MBOAT1, MBOAT2, PISD, PLPP1, PLPP2, PLPP3, PLPP4, PLPP5, PTDSS1, PTDSS2, SLC27A1, SLC27A2, SLC27A3, SLC27A4, SLC27A5, SLC27A6
LPC -> LPA -> PA -> PC -> SM -> Cer -> CerP	2.709	ABHD5, AGK, AGPAT1, AGPAT2, AGPAT3, AGPAT4, AGPAT5, CDS1, CDS2, CERK, ENPP7, GPAT2, GPAT3, LCLAT1, MBOAT1, MBOAT2, PLD1, PLD2, PLD3, PLD4, SGMS1, SGMS2, SMPD1, SMPD2, SMPD3, SMPD4, TAMM41
FAL -> FOH -> FA -> CoA -> LPA -> PA -> PI -> DG -> PC	2.705	ABHD5, ACSBG1, ACSBG2, ACSF2, ACSL1, ACSL3, ACSL4, ACSL5, ACSL6, ACSM1, ACSM2A, ACSM2B, ACSM3, ACSM4, ACSM5, ACSM6, AGPAT1, AGPAT2, AGPAT3, AGPAT4, AGPAT5, CDIPT, CDS1, CDS2, CEPT1, CHPT1, GPAM, GPAT2, GPAT3, GPAT4, LCLAT1, MBOAT1, MBOAT2, SLC27A1, SLC27A2, SLC27A3, SLC27A4, SLC27A5, SLC27A6, TAMM41
FAL -> FA -> CoA -> LPA -> PA -> DG -> PC -> PS -> PE -> LPE	2.703	ABHD5, ACSBG1, ACSBG2, ACSF2, ACSL1, ACSL3, ACSL4, ACSL5, ACSL6, ACSM1, ACSM2A, ACSM2B, ACSM3, ACSM4, ACSM5, ACSM6, AGPAT1, AGPAT2, AGPAT3, AGPAT4, AGPAT5, CEPT1, CHPT1, GPAM, GPAT2, GPAT3, GPAT4, LCLAT1, LPIN1, LPIN2, LPIN3, MBOAT1, MBOAT2, PISD, PLA2G2A, PLA2G2D, PLPP1, PLPP2, PLPP3, PLPP4, PLPP5, PNPLA8, PTDSS1, PTDSS2, SLC27A1, SLC27A2, SLC27A3, SLC27A4, SLC27A5, SLC27A6
PC -> PA -> PI -> LPI	2.702	CDIPT, CDS1, CDS2, PLD1, PLD2, PLD3, PLD4, TAMM41
CoA -> LPA -> PA -> DG -> PE -> PS	2.701	ABHD5, AGPAT1, AGPAT2, AGPAT3, AGPAT4, AGPAT5, CEPT1, GPAM, GPAT2, GPAT3, GPAT4, LCLAT1, LPIN1, LPIN2, LPIN3, MBOAT1, MBOAT2, PLPP1, PLPP2, PLPP3, PLPP4, PLPP5, PTDSS1, PTDSS2, SELENOI
CoA -> LPA -> PA -> DG -> PE -> PC	2.701	ABHD5, AGPAT1, AGPAT2, AGPAT3, AGPAT4, AGPAT5, CEPT1, GPAM, GPAT2, GPAT3, GPAT4, LCLAT1, LPIN1, LPIN2, LPIN3, MBOAT1, MBOAT2, PEMT, PLPP1, PLPP2, PLPP3, PLPP4, PLPP5, SELENOI
CoA -> LPA -> PA -> DG -> PE -> LPE	2.701	ABHD5, AGPAT1, AGPAT2, AGPAT3, AGPAT4, AGPAT5, CEPT1, GPAM, GPAT2, GPAT3, GPAT4, LCLAT1, LPIN1, LPIN2, LPIN3, MBOAT1, MBOAT2, PLA2G2A, PLA2G2D, PLPP1, PLPP2, PLPP3, PLPP4, PLPP5, PNPLA8, SELENOI
PA -> PI -> DG -> PE -> PC -> SM -> CerP	2.693	CDIPT, CDS1, CDS2, CEPT1, PEMT, SELENOI, SGMS1, SGMS2, TAMM41
FOH -> FA -> CoA -> LPA -> PA -> PS -> PE -> PC -> LPC	2.691	ABHD3, ABHD5, ACSBG1, ACSBG2, ACSF2, ACSL1, ACSL3, ACSL4, ACSL5, ACSL6, ACSM1, ACSM2A, ACSM2B, ACSM3, ACSM4, ACSM5, ACSM6, AGPAT1, AGPAT2, AGPAT3, AGPAT4, AGPAT5, CDS1, CDS2, GPAM, GPAT2, GPAT3, GPAT4, JMJD7-PLA2G4B, LCLAT1, MBOAT1, MBOAT2, PEMT, PISD, PLA2G10, PLA2G12A, PLA2G12B, PLA2G15, PLA2G1B, PLA2G2A, PLA2G2C, PLA2G2D, PLA2G2E, PLA2G2F, PLA2G3, PLA2G4A, PLA2G4B, PLA2G4C, PLA2G4D, PLA2G4E, P…
DG O- -> PC O-	2.689	CEPT1, CHPT1
PA -> PI -> DG -> PC -> PS	2.685	CDIPT, CDS1, CDS2, CEPT1, CHPT1, PTDSS1, PTDSS2, TAMM41
LPA -> PA -> PS -> PE -> PC -> DG -> MG	2.682	ABHD5, AGPAT1, AGPAT2, AGPAT3, AGPAT4, AGPAT5, CDS1, CDS2, GPAT2, GPAT3, LCLAT1, MBOAT1, MBOAT2, PEMT, PISD, SMPD1, TAMM41
PS -> PE -> PC -> LPC -> LPA -> MG -> DG -> PA -> PI	2.682	ABHD3, AGK, CDIPT, CDS1, CDS2, DGKA, DGKB, DGKD, DGKE, DGKG, DGKH, DGKI, DGKK, DGKQ, DGKZ, JMJD7-PLA2G4B, PEMT, PISD, PLA2G10, PLA2G12A, PLA2G12B, PLA2G15, PLA2G1B, PLA2G2A, PLA2G2C, PLA2G2D, PLA2G2E, PLA2G2F, PLA2G3, PLA2G4A, PLA2G4B, PLA2G4C, PLA2G4D, PLA2G4E, PLA2G4F, PLA2G5, PLA2G6, PLAAT1, PLAAT2, PLAAT3, PLAAT4, PLB1, PLD1, PLD2, PLD3, PLD4, PLPP1, PNPLA2, PNPLA3, PNPLA4, PNPLA8, TAMM41
TG -> DG -> PC -> PA -> PS -> LPS	2.675	AADAC, CDS1, CDS2, CEL, CEPT1, CHPT1, LIPC, LIPF, LIPG, PLD1, PLD2, PLD3, PLD4, PNLIP, PNLIPRP1, PNLIPRP2, PNLIPRP3, PNPLA2, PNPLA3, TAMM41
LPC -> LPA -> PA -> DG -> PE	2.673	ABHD5, AGPAT1, AGPAT2, AGPAT3, AGPAT4, AGPAT5, CEPT1, GPAT2, GPAT3, LCLAT1, LPIN1, LPIN2, LPIN3, MBOAT1, MBOAT2, PLD1, PLD2, PLD3, PLD4, PLPP1, PLPP2, PLPP3, PLPP4, PLPP5, SELENOI
LPC -> LPA -> PA -> DG -> PC -> SM	2.672	ABHD5, AGPAT1, AGPAT2, AGPAT3, AGPAT4, AGPAT5, CEPT1, CHPT1, GPAT2, GPAT3, LCLAT1, LPIN1, LPIN2, LPIN3, MBOAT1, MBOAT2, PLD1, PLD2, PLD3, PLD4, PLPP1, PLPP2, PLPP3, PLPP4, PLPP5, SGMS1, SGMS2
FAL -> FA -> CoA -> LPA -> PA -> PG -> LPG	2.671	ABHD5, ACSBG1, ACSBG2, ACSF2, ACSL1, ACSL3, ACSL4, ACSL5, ACSL6, ACSM1, ACSM2A, ACSM2B, ACSM3, ACSM4, ACSM5, ACSM6, AGPAT1, AGPAT2, AGPAT3, AGPAT4, AGPAT5, CDS1, CDS2, GPAM, GPAT2, GPAT3, GPAT4, LCLAT1, MBOAT1, MBOAT2, PGS1, PTPMT1, SLC27A1, SLC27A2, SLC27A3, SLC27A4, SLC27A5, SLC27A6, TAMM41
LPE -> PE -> PC -> LPC -> LPA -> PA	2.663	ABHD3, ABHD5, AGPAT1, AGPAT2, AGPAT3, AGPAT4, AGPAT5, GPAT2, GPAT3, JMJD7-PLA2G4B, LCLAT1, LPCAT1, LPCAT2, LPCAT3, LPCAT4, MBOAT1, MBOAT2, PEMT, PLA2G10, PLA2G12A, PLA2G12B, PLA2G15, PLA2G1B, PLA2G2A, PLA2G2C, PLA2G2D, PLA2G2E, PLA2G2F, PLA2G3, PLA2G4A, PLA2G4B, PLA2G4C, PLA2G4D, PLA2G4E, PLA2G4F, PLA2G5, PLA2G6, PLAAT1, PLAAT2, PLAAT3, PLAAT4, PLB1, PLD1, PLD2, PLD3, PLD4, PNPLA2, PNPLA3, PNPLA4…
PA -> PS -> PE -> PC	2.662	CDS1, CDS2, PEMT, PISD, TAMM41
PA -> PS -> PE -> LPE	2.662	CDS1, CDS2, PISD, PLA2G2A, PLA2G2D, PNPLA8, TAMM41
FOH -> FAL -> FA -> CoA -> LPA -> PA -> PI -> DG -> PC -> LPC	2.662	ABHD3, ABHD5, ACSBG1, ACSBG2, ACSF2, ACSL1, ACSL3, ACSL4, ACSL5, ACSL6, ACSM1, ACSM2A, ACSM2B, ACSM3, ACSM4, ACSM5, ACSM6, AGPAT1, AGPAT2, AGPAT3, AGPAT4, AGPAT5, CDIPT, CDS1, CDS2, CEPT1, CHPT1, GPAM, GPAT2, GPAT3, GPAT4, JMJD7-PLA2G4B, LCLAT1, MBOAT1, MBOAT2, PLA2G10, PLA2G12A, PLA2G12B, PLA2G15, PLA2G1B, PLA2G2A, PLA2G2C, PLA2G2D, PLA2G2E, PLA2G2F, PLA2G3, PLA2G4A, PLA2G4B, PLA2G4C, PLA2G4D, P…
PA -> PC -> PS -> PE	2.656	CDS1, CDS2, PISD, PTDSS1, PTDSS2, TAMM41
PA -> DG -> PE -> PC -> SM -> Cer -> CerP	2.655	AGK, CEPT1, CERK, ENPP7, LPIN1, LPIN2, LPIN3, PEMT, PLPP1, PLPP2, PLPP3, PLPP4, PLPP5, SELENOI, SGMS1, SGMS2, SMPD1, SMPD2, SMPD3, SMPD4
FA -> CoA -> LPA -> PA -> DG -> PE -> PC -> LPC -> MG	2.646	ABHD3, ABHD5, ACSBG1, ACSBG2, ACSF2, ACSL1, ACSL3, ACSL4, ACSL5, ACSL6, ACSM1, ACSM2A, ACSM2B, ACSM3, ACSM4, ACSM5, ACSM6, AGPAT1, AGPAT2, AGPAT3, AGPAT4, AGPAT5, CEPT1, ENPP6, GPAM, GPAT2, GPAT3, GPAT4, JMJD7-PLA2G4B, LCLAT1, LPIN1, LPIN2, LPIN3, MBOAT1, MBOAT2, PEMT, PLA2G10, PLA2G12A, PLA2G12B, PLA2G15, PLA2G1B, PLA2G2A, PLA2G2C, PLA2G2D, PLA2G2E, PLA2G2F, PLA2G3, PLA2G4A, PLA2G4B, PLA2G4C, PL…
FAL -> FA -> CoA -> LPA -> PA -> DG -> PE -> PC -> LPC -> MG	2.637	ABHD3, ABHD5, ACSBG1, ACSBG2, ACSF2, ACSL1, ACSL3, ACSL4, ACSL5, ACSL6, ACSM1, ACSM2A, ACSM2B, ACSM3, ACSM4, ACSM5, ACSM6, AGPAT1, AGPAT2, AGPAT3, AGPAT4, AGPAT5, CEPT1, ENPP6, GPAM, GPAT2, GPAT3, GPAT4, JMJD7-PLA2G4B, LCLAT1, LPIN1, LPIN2, LPIN3, MBOAT1, MBOAT2, PEMT, PLA2G10, PLA2G12A, PLA2G12B, PLA2G15, PLA2G1B, PLA2G2A, PLA2G2C, PLA2G2D, PLA2G2E, PLA2G2F, PLA2G3, PLA2G4A, PLA2G4B, PLA2G4C, PL…
FAL -> FOH -> FA -> CoA -> LPA -> PA -> DG -> PC -> SM -> CerP -> Cer	2.636	ABHD5, ACSBG1, ACSBG2, ACSF2, ACSL1, ACSL3, ACSL4, ACSL5, ACSL6, ACSM1, ACSM2A, ACSM2B, ACSM3, ACSM4, ACSM5, ACSM6, AGPAT1, AGPAT2, AGPAT3, AGPAT4, AGPAT5, CEPT1, CHPT1, GPAM, GPAT2, GPAT3, GPAT4, LCLAT1, LPIN1, LPIN2, LPIN3, MBOAT1, MBOAT2, PLPP1, PLPP2, PLPP3, PLPP4, PLPP5, SGMS1, SGMS2, SLC27A1, SLC27A2, SLC27A3, SLC27A4, SLC27A5, SLC27A6
LPA -> PA -> PS -> PE	2.632	ABHD5, AGPAT1, AGPAT2, AGPAT3, AGPAT4, AGPAT5, CDS1, CDS2, GPAT2, GPAT3, LCLAT1, MBOAT1, MBOAT2, PISD, TAMM41
LPC -> LPA -> PA -> PI -> DG -> PE -> PC -> SM -> CerP	2.629	ABHD5, AGPAT1, AGPAT2, AGPAT3, AGPAT4, AGPAT5, CDIPT, CDS1, CDS2, CEPT1, GPAT2, GPAT3, LCLAT1, MBOAT1, MBOAT2, PEMT, PLD1, PLD2, PLD3, PLD4, SELENOI, SGMS1, SGMS2, TAMM41
LPI -> PI -> DG -> PE -> PC -> LPC -> LPA -> MG	2.627	ABHD3, CEPT1, JMJD7-PLA2G4B, LCLAT1, MBOAT7, PEMT, PLA2G10, PLA2G12A, PLA2G12B, PLA2G15, PLA2G1B, PLA2G2A, PLA2G2C, PLA2G2D, PLA2G2E, PLA2G2F, PLA2G3, PLA2G4A, PLA2G4B, PLA2G4C, PLA2G4D, PLA2G4E, PLA2G4F, PLA2G5, PLA2G6, PLAAT1, PLAAT2, PLAAT3, PLAAT4, PLB1, PLD1, PLD2, PLD3, PLD4, PLPP1, PNPLA2, PNPLA3, PNPLA4, PNPLA8, SELENOI
LPC -> LPA -> MG	2.625	PLD1, PLD2, PLD3, PLD4, PLPP1
LPC -> LPA -> PA -> PC -> PS -> PE -> LPE	2.623	ABHD5, AGPAT1, AGPAT2, AGPAT3, AGPAT4, AGPAT5, CDS1, CDS2, GPAT2, GPAT3, LCLAT1, MBOAT1, MBOAT2, PISD, PLA2G2A, PLA2G2D, PLD1, PLD2, PLD3, PLD4, PNPLA8, PTDSS1, PTDSS2, TAMM41
CE -> FA -> CoA -> LPA -> PA -> DG -> PE -> PC -> LPC	2.62	ABHD3, ABHD5, ACSBG1, ACSBG2, ACSF2, ACSL1, ACSL3, ACSL4, ACSL5, ACSL6, ACSM1, ACSM2A, ACSM2B, ACSM3, ACSM4, ACSM5, ACSM6, AGPAT1, AGPAT2, AGPAT3, AGPAT4, AGPAT5, CEL, CEPT1, CES1, GPAM, GPAT2, GPAT3, GPAT4, JMJD7-PLA2G4B, LCLAT1, LIPA, LPIN1, LPIN2, LPIN3, MBOAT1, MBOAT2, NCEH1, PEMT, PLA2G10, PLA2G12A, PLA2G12B, PLA2G15, PLA2G1B, PLA2G2A, PLA2G2C, PLA2G2D, PLA2G2E, PLA2G2F, PLA2G3, PLA2G4A, PLA…
MG -> DG -> PC -> LPC -> LPA	2.619	ABHD3, CEPT1, CHPT1, JMJD7-PLA2G4B, PLA2G10, PLA2G12A, PLA2G12B, PLA2G15, PLA2G1B, PLA2G2A, PLA2G2C, PLA2G2D, PLA2G2E, PLA2G2F, PLA2G3, PLA2G4A, PLA2G4B, PLA2G4C, PLA2G4D, PLA2G4E, PLA2G4F, PLA2G5, PLA2G6, PLAAT1, PLAAT2, PLAAT3, PLAAT4, PLB1, PLD1, PLD2, PLD3, PLD4, PNPLA2, PNPLA3, PNPLA4, PNPLA8
CoA -> LPA -> PA -> PS -> PE -> PC -> SM -> CerP	2.618	ABHD5, AGPAT1, AGPAT2, AGPAT3, AGPAT4, AGPAT5, CDS1, CDS2, GPAM, GPAT2, GPAT3, GPAT4, LCLAT1, MBOAT1, MBOAT2, PEMT, PISD, SGMS1, SGMS2, TAMM41
CoA -> LPA -> PA -> DG -> PE -> PS -> LPS	2.616	ABHD5, AGPAT1, AGPAT2, AGPAT3, AGPAT4, AGPAT5, CEPT1, GPAM, GPAT2, GPAT3, GPAT4, LCLAT1, LPIN1, LPIN2, LPIN3, MBOAT1, MBOAT2, PLPP1, PLPP2, PLPP3, PLPP4, PLPP5, PTDSS1, PTDSS2, SELENOI
LPI -> PI -> DG -> PC -> LPC	2.614	ABHD3, CEPT1, CHPT1, JMJD7-PLA2G4B, LCLAT1, MBOAT7, PLA2G10, PLA2G12A, PLA2G12B, PLA2G15, PLA2G1B, PLA2G2A, PLA2G2C, PLA2G2D, PLA2G2E, PLA2G2F, PLA2G3, PLA2G4A, PLA2G4B, PLA2G4C, PLA2G4D, PLA2G4E, PLA2G4F, PLA2G5, PLA2G6, PLAAT1, PLAAT2, PLAAT3, PLAAT4, PLB1, PNPLA2, PNPLA3, PNPLA4, PNPLA8
FAL -> FOH -> FA -> CoA -> LPA -> PA -> PC -> SM -> CerP	2.613	ABHD5, ACSBG1, ACSBG2, ACSF2, ACSL1, ACSL3, ACSL4, ACSL5, ACSL6, ACSM1, ACSM2A, ACSM2B, ACSM3, ACSM4, ACSM5, ACSM6, AGPAT1, AGPAT2, AGPAT3, AGPAT4, AGPAT5, CDS1, CDS2, GPAM, GPAT2, GPAT3, GPAT4, LCLAT1, MBOAT1, MBOAT2, SGMS1, SGMS2, SLC27A1, SLC27A2, SLC27A3, SLC27A4, SLC27A5, SLC27A6, TAMM41
FAL -> FOH -> FA -> CoA -> LPA -> PA -> PI -> DG -> PC -> SM -> Cer -> CerP	2.611	ABHD5, ACSBG1, ACSBG2, ACSF2, ACSL1, ACSL3, ACSL4, ACSL5, ACSL6, ACSM1, ACSM2A, ACSM2B, ACSM3, ACSM4, ACSM5, ACSM6, AGK, AGPAT1, AGPAT2, AGPAT3, AGPAT4, AGPAT5, CDIPT, CDS1, CDS2, CEPT1, CERK, CHPT1, ENPP7, GPAM, GPAT2, GPAT3, GPAT4, LCLAT1, MBOAT1, MBOAT2, SGMS1, SGMS2, SLC27A1, SLC27A2, SLC27A3, SLC27A4, SLC27A5, SLC27A6, SMPD1, SMPD2, SMPD3, SMPD4, TAMM41
CoA -> LPA -> PA -> PI -> DG -> PC -> SM -> CerP -> Cer	2.61	ABHD5, AGPAT1, AGPAT2, AGPAT3, AGPAT4, AGPAT5, CDIPT, CDS1, CDS2, CEPT1, CHPT1, GPAM, GPAT2, GPAT3, GPAT4, LCLAT1, LPIN1, LPIN2, LPIN3, MBOAT1, MBOAT2, PLPP1, PLPP2, PLPP3, PLPP4, PLPP5, SGMS1, SGMS2, TAMM41
FOH -> FA -> CoA -> LPA -> PA -> PI -> DG -> PE -> PC -> LPC	2.609	ABHD3, ABHD5, ACSBG1, ACSBG2, ACSF2, ACSL1, ACSL3, ACSL4, ACSL5, ACSL6, ACSM1, ACSM2A, ACSM2B, ACSM3, ACSM4, ACSM5, ACSM6, AGPAT1, AGPAT2, AGPAT3, AGPAT4, AGPAT5, CDIPT, CDS1, CDS2, CEPT1, GPAM, GPAT2, GPAT3, GPAT4, JMJD7-PLA2G4B, LCLAT1, MBOAT1, MBOAT2, PEMT, PLA2G10, PLA2G12A, PLA2G12B, PLA2G15, PLA2G1B, PLA2G2A, PLA2G2C, PLA2G2D, PLA2G2E, PLA2G2F, PLA2G3, PLA2G4A, PLA2G4B, PLA2G4C, PLA2G4D, PL…
DG -> PA -> PC -> LPC	2.607	ABHD3, AGK, CDS1, CDS2, DGKA, DGKB, DGKD, DGKE, DGKG, DGKH, DGKI, DGKK, DGKQ, DGKZ, JMJD7-PLA2G4B, PLA2G10, PLA2G12A, PLA2G12B, PLA2G15, PLA2G1B, PLA2G2A, PLA2G2C, PLA2G2D, PLA2G2E, PLA2G2F, PLA2G3, PLA2G4A, PLA2G4B, PLA2G4C, PLA2G4D, PLA2G4E, PLA2G4F, PLA2G5, PLA2G6, PLAAT1, PLAAT2, PLAAT3, PLAAT4, PLB1, PNPLA2, PNPLA3, PNPLA4, PNPLA8, TAMM41
LPC -> LPA -> PA -> DG -> PE -> PC -> SM -> Cer -> CerP	2.596	ABHD5, AGK, AGPAT1, AGPAT2, AGPAT3, AGPAT4, AGPAT5, CEPT1, CERK, ENPP7, GPAT2, GPAT3, LCLAT1, LPIN1, LPIN2, LPIN3, MBOAT1, MBOAT2, PEMT, PLD1, PLD2, PLD3, PLD4, PLPP1, PLPP2, PLPP3, PLPP4, PLPP5, SELENOI, SGMS1, SGMS2, SMPD1, SMPD2, SMPD3, SMPD4
LPA -> MG -> DG -> PC -> SM -> CerP	2.591	CEPT1, CHPT1, PLPP1, SGMS1, SGMS2
CoA -> LPA -> PA -> PC -> SM -> Cer -> CerP	2.589	ABHD5, AGK, AGPAT1, AGPAT2, AGPAT3, AGPAT4, AGPAT5, CDS1, CDS2, CERK, ENPP7, GPAM, GPAT2, GPAT3, GPAT4, LCLAT1, MBOAT1, MBOAT2, SGMS1, SGMS2, SMPD1, SMPD2, SMPD3, SMPD4, TAMM41
CoA -> LPA -> PA -> DG	2.588	ABHD5, AGPAT1, AGPAT2, AGPAT3, AGPAT4, AGPAT5, GPAM, GPAT2, GPAT3, GPAT4, LCLAT1, LPIN1, LPIN2, LPIN3, MBOAT1, MBOAT2, PLPP1, PLPP2, PLPP3, PLPP4, PLPP5
PC -> LPC -> LPA -> MG -> DG -> PA -> PG -> LPG	2.58	ABHD3, AGK, CDS1, CDS2, DGKA, DGKB, DGKD, DGKE, DGKG, DGKH, DGKI, DGKK, DGKQ, DGKZ, JMJD7-PLA2G4B, PGS1, PLA2G10, PLA2G12A, PLA2G12B, PLA2G15, PLA2G1B, PLA2G2A, PLA2G2C, PLA2G2D, PLA2G2E, PLA2G2F, PLA2G3, PLA2G4A, PLA2G4B, PLA2G4C, PLA2G4D, PLA2G4E, PLA2G4F, PLA2G5, PLA2G6, PLAAT1, PLAAT2, PLAAT3, PLAAT4, PLB1, PLD1, PLD2, PLD3, PLD4, PLPP1, PNPLA2, PNPLA3, PNPLA4, PNPLA8, PTPMT1, TAMM41
LPA -> PA -> PI -> DG -> PE -> PS	2.577	ABHD5, AGPAT1, AGPAT2, AGPAT3, AGPAT4, AGPAT5, CDIPT, CDS1, CDS2, CEPT1, GPAT2, GPAT3, LCLAT1, MBOAT1, MBOAT2, PTDSS1, PTDSS2, SELENOI, TAMM41
LPA -> PA -> PI -> DG -> PE -> PC	2.577	ABHD5, AGPAT1, AGPAT2, AGPAT3, AGPAT4, AGPAT5, CDIPT, CDS1, CDS2, CEPT1, GPAT2, GPAT3, LCLAT1, MBOAT1, MBOAT2, PEMT, SELENOI, TAMM41
LPA -> PA -> PI -> DG -> PE -> LPE	2.577	ABHD5, AGPAT1, AGPAT2, AGPAT3, AGPAT4, AGPAT5, CDIPT, CDS1, CDS2, CEPT1, GPAT2, GPAT3, LCLAT1, MBOAT1, MBOAT2, PLA2G2A, PLA2G2D, PNPLA8, SELENOI, TAMM41
CE -> FA -> CoA -> LPA -> PA -> PI -> LPI	2.575	ABHD5, ACSBG1, ACSBG2, ACSF2, ACSL1, ACSL3, ACSL4, ACSL5, ACSL6, ACSM1, ACSM2A, ACSM2B, ACSM3, ACSM4, ACSM5, ACSM6, AGPAT1, AGPAT2, AGPAT3, AGPAT4, AGPAT5, CDIPT, CDS1, CDS2, CEL, CES1, GPAM, GPAT2, GPAT3, GPAT4, LCLAT1, LIPA, MBOAT1, MBOAT2, NCEH1, SLC27A1, SLC27A2, SLC27A3, SLC27A4, SLC27A5, SLC27A6, TAMM41
LPS -> PS -> PE -> PC -> LPC -> LPA -> MG -> DG	2.573	ABHD3, JMJD7-PLA2G4B, LPCAT3, MBOAT1, PEMT, PISD, PLA2G10, PLA2G12A, PLA2G12B, PLA2G15, PLA2G1B, PLA2G2A, PLA2G2C, PLA2G2D, PLA2G2E, PLA2G2F, PLA2G3, PLA2G4A, PLA2G4B, PLA2G4C, PLA2G4D, PLA2G4E, PLA2G4F, PLA2G5, PLA2G6, PLAAT1, PLAAT2, PLAAT3, PLAAT4, PLB1, PLD1, PLD2, PLD3, PLD4, PLPP1, PNPLA2, PNPLA3, PNPLA4, PNPLA8
LPS -> PS -> PE -> PC -> LPC -> LPA -> MG -> DG -> PA -> PG -> LPG	2.573	ABHD3, AGK, CDS1, CDS2, DGKA, DGKB, DGKD, DGKE, DGKG, DGKH, DGKI, DGKK, DGKQ, DGKZ, JMJD7-PLA2G4B, LPCAT3, MBOAT1, PEMT, PGS1, PISD, PLA2G10, PLA2G12A, PLA2G12B, PLA2G15, PLA2G1B, PLA2G2A, PLA2G2C, PLA2G2D, PLA2G2E, PLA2G2F, PLA2G3, PLA2G4A, PLA2G4B, PLA2G4C, PLA2G4D, PLA2G4E, PLA2G4F, PLA2G5, PLA2G6, PLAAT1, PLAAT2, PLAAT3, PLAAT4, PLB1, PLD1, PLD2, PLD3, PLD4, PLPP1, PNPLA2, PNPLA3, PNPLA4, PNP…
LPA -> PA -> PC -> SM -> CerP -> Cer	2.567	ABHD5, AGPAT1, AGPAT2, AGPAT3, AGPAT4, AGPAT5, CDS1, CDS2, GPAT2, GPAT3, LCLAT1, LPIN1, LPIN2, LPIN3, MBOAT1, MBOAT2, PLPP1, PLPP2, PLPP3, PLPP4, PLPP5, SGMS1, SGMS2, TAMM41
PA -> PI -> DG -> PC -> PS -> LPS	2.566	CDIPT, CDS1, CDS2, CEPT1, CHPT1, PTDSS1, PTDSS2, TAMM41
PA -> PS -> PE	2.563	CDS1, CDS2, PISD, TAMM41
FAL -> FOH -> FA -> CoA -> LPA -> PA -> DG -> PE -> PC -> SM -> CerP	2.561	ABHD5, ACSBG1, ACSBG2, ACSF2, ACSL1, ACSL3, ACSL4, ACSL5, ACSL6, ACSM1, ACSM2A, ACSM2B, ACSM3, ACSM4, ACSM5, ACSM6, AGPAT1, AGPAT2, AGPAT3, AGPAT4, AGPAT5, CEPT1, GPAM, GPAT2, GPAT3, GPAT4, LCLAT1, LPIN1, LPIN2, LPIN3, MBOAT1, MBOAT2, PEMT, PLPP1, PLPP2, PLPP3, PLPP4, PLPP5, SELENOI, SGMS1, SGMS2, SLC27A1, SLC27A2, SLC27A3, SLC27A4, SLC27A5, SLC27A6
PI -> DG -> PA -> PC -> LPC -> LPA -> MG	2.559	ABHD3, AGK, CDS1, CDS2, DGKA, DGKB, DGKD, DGKE, DGKG, DGKH, DGKI, DGKK, DGKQ, DGKZ, JMJD7-PLA2G4B, PLA2G10, PLA2G12A, PLA2G12B, PLA2G15, PLA2G1B, PLA2G2A, PLA2G2C, PLA2G2D, PLA2G2E, PLA2G2F, PLA2G3, PLA2G4A, PLA2G4B, PLA2G4C, PLA2G4D, PLA2G4E, PLA2G4F, PLA2G5, PLA2G6, PLAAT1, PLAAT2, PLAAT3, PLAAT4, PLB1, PLD1, PLD2, PLD3, PLD4, PLPP1, PNPLA2, PNPLA3, PNPLA4, PNPLA8, TAMM41
FAL -> FOH -> FA -> CoA -> LPA -> PA -> PI -> DG -> PC -> PS -> PE -> LPE	2.548	ABHD5, ACSBG1, ACSBG2, ACSF2, ACSL1, ACSL3, ACSL4, ACSL5, ACSL6, ACSM1, ACSM2A, ACSM2B, ACSM3, ACSM4, ACSM5, ACSM6, AGPAT1, AGPAT2, AGPAT3, AGPAT4, AGPAT5, CDIPT, CDS1, CDS2, CEPT1, CHPT1, GPAM, GPAT2, GPAT3, GPAT4, LCLAT1, MBOAT1, MBOAT2, PISD, PLA2G2A, PLA2G2D, PNPLA8, PTDSS1, PTDSS2, SLC27A1, SLC27A2, SLC27A3, SLC27A4, SLC27A5, SLC27A6, TAMM41
TG -> DG -> PA -> PC -> SM -> CerP	2.548	AADAC, AGK, CDS1, CDS2, CEL, DGKA, DGKB, DGKD, DGKE, DGKG, DGKH, DGKI, DGKK, DGKQ, DGKZ, LIPC, LIPF, LIPG, PNLIP, PNLIPRP1, PNLIPRP2, PNLIPRP3, PNPLA2, PNPLA3, SGMS1, SGMS2, TAMM41
PE -> PC -> LPC -> LPA -> PA -> DG -> TG	2.547	ABHD3, ABHD5, AGPAT1, AGPAT2, AGPAT3, AGPAT4, AGPAT5, DGAT1, DGAT2, GPAT2, GPAT3, JMJD7-PLA2G4B, LCLAT1, LPIN1, LPIN2, LPIN3, MBOAT1, MBOAT2, MOGAT3, PEMT, PLA2G10, PLA2G12A, PLA2G12B, PLA2G15, PLA2G1B, PLA2G2A, PLA2G2C, PLA2G2D, PLA2G2E, PLA2G2F, PLA2G3, PLA2G4A, PLA2G4B, PLA2G4C, PLA2G4D, PLA2G4E, PLA2G4F, PLA2G5, PLA2G6, PLAAT1, PLAAT2, PLAAT3, PLAAT4, PLB1, PLD1, PLD2, PLD3, PLD4, PLPP1, PLPP…
FAL -> FOH -> FA -> CoA -> LPA -> PA -> PS -> PE -> PC -> LPC -> MG	2.542	ABHD3, ABHD5, ACSBG1, ACSBG2, ACSF2, ACSL1, ACSL3, ACSL4, ACSL5, ACSL6, ACSM1, ACSM2A, ACSM2B, ACSM3, ACSM4, ACSM5, ACSM6, AGPAT1, AGPAT2, AGPAT3, AGPAT4, AGPAT5, CDS1, CDS2, ENPP6, GPAM, GPAT2, GPAT3, GPAT4, JMJD7-PLA2G4B, LCLAT1, MBOAT1, MBOAT2, PEMT, PISD, PLA2G10, PLA2G12A, PLA2G12B, PLA2G15, PLA2G1B, PLA2G2A, PLA2G2C, PLA2G2D, PLA2G2E, PLA2G2F, PLA2G3, PLA2G4A, PLA2G4B, PLA2G4C, PLA2G4D, PLA…
CoA -> LPA -> PA -> DG -> PC -> SM	2.541	ABHD5, AGPAT1, AGPAT2, AGPAT3, AGPAT4, AGPAT5, CEPT1, CHPT1, GPAM, GPAT2, GPAT3, GPAT4, LCLAT1, LPIN1, LPIN2, LPIN3, MBOAT1, MBOAT2, PLPP1, PLPP2, PLPP3, PLPP4, PLPP5, SGMS1, SGMS2
LPA -> MG -> DG -> PE -> PC -> PA -> PI -> LPI	2.538	CDIPT, CDS1, CDS2, CEPT1, PEMT, PLD1, PLD2, PLD3, PLD4, PLPP1, SELENOI, TAMM41
FA -> CoA -> LPA -> PA -> PI -> DG -> PC	2.538	ABHD5, ACSBG1, ACSBG2, ACSF2, ACSL1, ACSL3, ACSL4, ACSL5, ACSL6, ACSM1, ACSM2A, ACSM2B, ACSM3, ACSM4, ACSM5, ACSM6, AGPAT1, AGPAT2, AGPAT3, AGPAT4, AGPAT5, CDIPT, CDS1, CDS2, CEPT1, CHPT1, GPAM, GPAT2, GPAT3, GPAT4, LCLAT1, MBOAT1, MBOAT2, SLC27A1, SLC27A2, SLC27A3, SLC27A4, SLC27A5, SLC27A6, TAMM41
TG -> DG -> PE -> PC -> PA -> PG	2.537	AADAC, CDS1, CDS2, CEL, CEPT1, LIPC, LIPF, LIPG, PEMT, PGS1, PLD1, PLD2, PLD3, PLD4, PNLIP, PNLIPRP1, PNLIPRP2, PNLIPRP3, PNPLA2, PNPLA3, PTPMT1, SELENOI, TAMM41
FA -> CoA -> LPA -> MG -> DG -> PC -> PA -> PI -> LPI	2.535	ACSBG1, ACSBG2, ACSF2, ACSL1, ACSL3, ACSL4, ACSL5, ACSL6, ACSM1, ACSM2A, ACSM2B, ACSM3, ACSM4, ACSM5, ACSM6, CDIPT, CDS1, CDS2, CEPT1, CHPT1, GPAM, GPAT2, GPAT3, GPAT4, PLD1, PLD2, PLD3, PLD4, PLPP1, SLC27A1, SLC27A2, SLC27A3, SLC27A4, SLC27A5, SLC27A6, TAMM41
LPC -> LPA -> PA -> PI -> DG -> PC -> PS	2.535	ABHD5, AGPAT1, AGPAT2, AGPAT3, AGPAT4, AGPAT5, CDIPT, CDS1, CDS2, CEPT1, CHPT1, GPAT2, GPAT3, LCLAT1, MBOAT1, MBOAT2, PLD1, PLD2, PLD3, PLD4, PTDSS1, PTDSS2, TAMM41
FAL -> FA -> CoA -> LPA -> MG -> DG -> PC -> PA -> PI -> LPI	2.532	ACSBG1, ACSBG2, ACSF2, ACSL1, ACSL3, ACSL4, ACSL5, ACSL6, ACSM1, ACSM2A, ACSM2B, ACSM3, ACSM4, ACSM5, ACSM6, CDIPT, CDS1, CDS2, CEPT1, CHPT1, GPAM, GPAT2, GPAT3, GPAT4, PLD1, PLD2, PLD3, PLD4, PLPP1, SLC27A1, SLC27A2, SLC27A3, SLC27A4, SLC27A5, SLC27A6, TAMM41
FA -> CoA -> LPA -> PA -> DG -> PC -> PS -> PE	2.531	ABHD5, ACSBG1, ACSBG2, ACSF2, ACSL1, ACSL3, ACSL4, ACSL5, ACSL6, ACSM1, ACSM2A, ACSM2B, ACSM3, ACSM4, ACSM5, ACSM6, AGPAT1, AGPAT2, AGPAT3, AGPAT4, AGPAT5, CEPT1, CHPT1, GPAM, GPAT2, GPAT3, GPAT4, LCLAT1, LPIN1, LPIN2, LPIN3, MBOAT1, MBOAT2, PISD, PLPP1, PLPP2, PLPP3, PLPP4, PLPP5, PTDSS1, PTDSS2, SLC27A1, SLC27A2, SLC27A3, SLC27A4, SLC27A5, SLC27A6
CoA -> LPA -> PA -> DG -> PE	2.527	ABHD5, AGPAT1, AGPAT2, AGPAT3, AGPAT4, AGPAT5, CEPT1, GPAM, GPAT2, GPAT3, GPAT4, LCLAT1, LPIN1, LPIN2, LPIN3, MBOAT1, MBOAT2, PLPP1, PLPP2, PLPP3, PLPP4, PLPP5, SELENOI
CoA -> LPA -> PA -> PI -> DG -> PE -> PC -> SM -> CerP	2.526	ABHD5, AGPAT1, AGPAT2, AGPAT3, AGPAT4, AGPAT5, CDIPT, CDS1, CDS2, CEPT1, GPAM, GPAT2, GPAT3, GPAT4, LCLAT1, MBOAT1, MBOAT2, PEMT, SELENOI, SGMS1, SGMS2, TAMM41
FOH -> FA -> CoA -> LPA -> PA -> DG -> PC -> SM -> CerP	2.523	ABHD5, ACSBG1, ACSBG2, ACSF2, ACSL1, ACSL3, ACSL4, ACSL5, ACSL6, ACSM1, ACSM2A, ACSM2B, ACSM3, ACSM4, ACSM5, ACSM6, AGPAT1, AGPAT2, AGPAT3, AGPAT4, AGPAT5, CEPT1, CHPT1, GPAM, GPAT2, GPAT3, GPAT4, LCLAT1, LPIN1, LPIN2, LPIN3, MBOAT1, MBOAT2, PLPP1, PLPP2, PLPP3, PLPP4, PLPP5, SGMS1, SGMS2, SLC27A1, SLC27A2, SLC27A3, SLC27A4, SLC27A5, SLC27A6
TG -> DG -> PA -> PI	2.522	AADAC, AGK, CDIPT, CDS1, CDS2, CEL, DGKA, DGKB, DGKD, DGKE, DGKG, DGKH, DGKI, DGKK, DGKQ, DGKZ, LIPC, LIPF, LIPG, PNLIP, PNLIPRP1, PNLIPRP2, PNLIPRP3, PNPLA2, PNPLA3, TAMM41
PA -> PS -> PE -> PC -> DG -> MG	2.52	CDS1, CDS2, PEMT, PISD, SMPD1, TAMM41
FAL -> FA -> CoA -> LPA -> PA -> DG -> PC -> PS -> PE	2.518	ABHD5, ACSBG1, ACSBG2, ACSF2, ACSL1, ACSL3, ACSL4, ACSL5, ACSL6, ACSM1, ACSM2A, ACSM2B, ACSM3, ACSM4, ACSM5, ACSM6, AGPAT1, AGPAT2, AGPAT3, AGPAT4, AGPAT5, CEPT1, CHPT1, GPAM, GPAT2, GPAT3, GPAT4, LCLAT1, LPIN1, LPIN2, LPIN3, MBOAT1, MBOAT2, PISD, PLPP1, PLPP2, PLPP3, PLPP4, PLPP5, PTDSS1, PTDSS2, SLC27A1, SLC27A2, SLC27A3, SLC27A4, SLC27A5, SLC27A6
FAL -> FOH -> FA -> CoA -> LPA -> PA -> PI -> DG -> MG	2.514	ABHD5, ACSBG1, ACSBG2, ACSF2, ACSL1, ACSL3, ACSL4, ACSL5, ACSL6, ACSM1, ACSM2A, ACSM2B, ACSM3, ACSM4, ACSM5, ACSM6, AGPAT1, AGPAT2, AGPAT3, AGPAT4, AGPAT5, CDIPT, CDS1, CDS2, GPAM, GPAT2, GPAT3, GPAT4, LCLAT1, MBOAT1, MBOAT2, SLC27A1, SLC27A2, SLC27A3, SLC27A4, SLC27A5, SLC27A6, TAMM41
FAL -> FA -> CoA -> LPA -> PA -> PI -> DG -> PC	2.511	ABHD5, ACSBG1, ACSBG2, ACSF2, ACSL1, ACSL3, ACSL4, ACSL5, ACSL6, ACSM1, ACSM2A, ACSM2B, ACSM3, ACSM4, ACSM5, ACSM6, AGPAT1, AGPAT2, AGPAT3, AGPAT4, AGPAT5, CDIPT, CDS1, CDS2, CEPT1, CHPT1, GPAM, GPAT2, GPAT3, GPAT4, LCLAT1, MBOAT1, MBOAT2, SLC27A1, SLC27A2, SLC27A3, SLC27A4, SLC27A5, SLC27A6, TAMM41
SM -> PC -> LPC -> LPA -> MG -> DG -> PA -> PS -> PE -> LPE	2.511	ABHD3, AGK, CDS1, CDS2, DGKA, DGKB, DGKD, DGKE, DGKG, DGKH, DGKI, DGKK, DGKQ, DGKZ, JMJD7-PLA2G4B, PISD, PLA2G10, PLA2G12A, PLA2G12B, PLA2G15, PLA2G1B, PLA2G2A, PLA2G2C, PLA2G2D, PLA2G2E, PLA2G2F, PLA2G3, PLA2G4A, PLA2G4B, PLA2G4C, PLA2G4D, PLA2G4E, PLA2G4F, PLA2G5, PLA2G6, PLAAT1, PLAAT2, PLAAT3, PLAAT4, PLB1, PLD1, PLD2, PLD3, PLD4, PLPP1, PNPLA2, PNPLA3, PNPLA4, PNPLA8, SGMS1, SGMS2, TAMM41
LPE -> PE -> PC -> LPC -> LPA	2.51	ABHD3, JMJD7-PLA2G4B, LPCAT1, LPCAT2, LPCAT3, LPCAT4, MBOAT1, MBOAT2, PEMT, PLA2G10, PLA2G12A, PLA2G12B, PLA2G15, PLA2G1B, PLA2G2A, PLA2G2C, PLA2G2D, PLA2G2E, PLA2G2F, PLA2G3, PLA2G4A, PLA2G4B, PLA2G4C, PLA2G4D, PLA2G4E, PLA2G4F, PLA2G5, PLA2G6, PLAAT1, PLAAT2, PLAAT3, PLAAT4, PLB1, PLD1, PLD2, PLD3, PLD4, PNPLA2, PNPLA3, PNPLA4, PNPLA8
CoA -> LPA -> PA -> PC -> PS -> PE -> LPE	2.504	ABHD5, AGPAT1, AGPAT2, AGPAT3, AGPAT4, AGPAT5, CDS1, CDS2, GPAM, GPAT2, GPAT3, GPAT4, LCLAT1, MBOAT1, MBOAT2, PISD, PLA2G2A, PLA2G2D, PNPLA8, PTDSS1, PTDSS2, TAMM41
LPA -> PA -> PI -> DG -> PE -> PS -> LPS	2.503	ABHD5, AGPAT1, AGPAT2, AGPAT3, AGPAT4, AGPAT5, CDIPT, CDS1, CDS2, CEPT1, GPAT2, GPAT3, LCLAT1, MBOAT1, MBOAT2, PTDSS1, PTDSS2, SELENOI, TAMM41
TG -> DG -> PE -> PC -> SM -> CerP -> Cer	2.493	AADAC, CEL, CEPT1, LIPC, LIPF, LIPG, LPIN1, LPIN2, LPIN3, PEMT, PLPP1, PLPP2, PLPP3, PLPP4, PLPP5, PNLIP, PNLIPRP1, PNLIPRP2, PNLIPRP3, PNPLA2, PNPLA3, SELENOI, SGMS1, SGMS2
CoA -> LPA -> PA -> DG -> PE -> PC -> SM -> Cer -> CerP	2.492	ABHD5, AGK, AGPAT1, AGPAT2, AGPAT3, AGPAT4, AGPAT5, CEPT1, CERK, ENPP7, GPAM, GPAT2, GPAT3, GPAT4, LCLAT1, LPIN1, LPIN2, LPIN3, MBOAT1, MBOAT2, PEMT, PLPP1, PLPP2, PLPP3, PLPP4, PLPP5, SELENOI, SGMS1, SGMS2, SMPD1, SMPD2, SMPD3, SMPD4
FAL -> FOH -> FA -> CoA -> LPA -> PA -> PI -> DG -> PE -> PC -> LPC -> MG	2.489	ABHD3, ABHD5, ACSBG1, ACSBG2, ACSF2, ACSL1, ACSL3, ACSL4, ACSL5, ACSL6, ACSM1, ACSM2A, ACSM2B, ACSM3, ACSM4, ACSM5, ACSM6, AGPAT1, AGPAT2, AGPAT3, AGPAT4, AGPAT5, CDIPT, CDS1, CDS2, CEPT1, ENPP6, GPAM, GPAT2, GPAT3, GPAT4, JMJD7-PLA2G4B, LCLAT1, MBOAT1, MBOAT2, PEMT, PLA2G10, PLA2G12A, PLA2G12B, PLA2G15, PLA2G1B, PLA2G2A, PLA2G2C, PLA2G2D, PLA2G2E, PLA2G2F, PLA2G3, PLA2G4A, PLA2G4B, PLA2G4C, PLA2…
LPC -> LPA -> PA -> PI -> DG -> PC -> PS -> LPS	2.486	ABHD5, AGPAT1, AGPAT2, AGPAT3, AGPAT4, AGPAT5, CDIPT, CDS1, CDS2, CEPT1, CHPT1, GPAT2, GPAT3, LCLAT1, MBOAT1, MBOAT2, PLD1, PLD2, PLD3, PLD4, PTDSS1, PTDSS2, TAMM41
LPA -> PA -> PS -> PE -> PC -> SM -> Cer -> CerP	2.477	ABHD5, AGK, AGPAT1, AGPAT2, AGPAT3, AGPAT4, AGPAT5, CDS1, CDS2, CERK, ENPP7, GPAT2, GPAT3, LCLAT1, MBOAT1, MBOAT2, PEMT, PISD, SGMS1, SGMS2, SMPD1, SMPD2, SMPD3, SMPD4, TAMM41
LPI -> PI -> DG -> PC -> LPC -> LPA -> PA	2.477	ABHD3, ABHD5, AGPAT1, AGPAT2, AGPAT3, AGPAT4, AGPAT5, CEPT1, CHPT1, GPAT2, GPAT3, JMJD7-PLA2G4B, LCLAT1, MBOAT1, MBOAT2, MBOAT7, PLA2G10, PLA2G12A, PLA2G12B, PLA2G15, PLA2G1B, PLA2G2A, PLA2G2C, PLA2G2D, PLA2G2E, PLA2G2F, PLA2G3, PLA2G4A, PLA2G4B, PLA2G4C, PLA2G4D, PLA2G4E, PLA2G4F, PLA2G5, PLA2G6, PLAAT1, PLAAT2, PLAAT3, PLAAT4, PLB1, PLD1, PLD2, PLD3, PLD4, PNPLA2, PNPLA3, PNPLA4, PNPLA8
FAL -> FOH -> FA -> CoA -> LPA -> PA -> PI	2.475	ABHD5, ACSBG1, ACSBG2, ACSF2, ACSL1, ACSL3, ACSL4, ACSL5, ACSL6, ACSM1, ACSM2A, ACSM2B, ACSM3, ACSM4, ACSM5, ACSM6, AGPAT1, AGPAT2, AGPAT3, AGPAT4, AGPAT5, CDIPT, CDS1, CDS2, GPAM, GPAT2, GPAT3, GPAT4, LCLAT1, MBOAT1, MBOAT2, SLC27A1, SLC27A2, SLC27A3, SLC27A4, SLC27A5, SLC27A6, TAMM41
MG -> DG -> PE -> PC -> LPC -> LPA -> PA -> PS	2.474	ABHD3, ABHD5, AGPAT1, AGPAT2, AGPAT3, AGPAT4, AGPAT5, CDS1, CDS2, CEPT1, GPAT2, GPAT3, JMJD7-PLA2G4B, LCLAT1, MBOAT1, MBOAT2, PEMT, PLA2G10, PLA2G12A, PLA2G12B, PLA2G15, PLA2G1B, PLA2G2A, PLA2G2C, PLA2G2D, PLA2G2E, PLA2G2F, PLA2G3, PLA2G4A, PLA2G4B, PLA2G4C, PLA2G4D, PLA2G4E, PLA2G4F, PLA2G5, PLA2G6, PLAAT1, PLAAT2, PLAAT3, PLAAT4, PLB1, PLD1, PLD2, PLD3, PLD4, PNPLA2, PNPLA3, PNPLA4, PNPLA8, SEL…
LPA -> PA -> PC -> LPC -> MG -> DG -> PE -> PS	2.472	ABHD3, ABHD5, AGPAT1, AGPAT2, AGPAT3, AGPAT4, AGPAT5, CDS1, CDS2, CEPT1, ENPP6, GPAT2, GPAT3, JMJD7-PLA2G4B, LCLAT1, MBOAT1, MBOAT2, PLA2G10, PLA2G12A, PLA2G12B, PLA2G15, PLA2G1B, PLA2G2A, PLA2G2C, PLA2G2D, PLA2G2E, PLA2G2F, PLA2G3, PLA2G4A, PLA2G4B, PLA2G4C, PLA2G4D, PLA2G4E, PLA2G4F, PLA2G5, PLA2G6, PLAAT1, PLAAT2, PLAAT3, PLAAT4, PLB1, PNPLA2, PNPLA3, PNPLA4, PNPLA8, PTDSS1, PTDSS2, SELENOI, T…
LPA -> PA -> PC -> LPC -> MG -> DG -> PE -> LPE	2.472	ABHD3, ABHD5, AGPAT1, AGPAT2, AGPAT3, AGPAT4, AGPAT5, CDS1, CDS2, CEPT1, ENPP6, GPAT2, GPAT3, JMJD7-PLA2G4B, LCLAT1, MBOAT1, MBOAT2, PLA2G10, PLA2G12A, PLA2G12B, PLA2G15, PLA2G1B, PLA2G2A, PLA2G2C, PLA2G2D, PLA2G2E, PLA2G2F, PLA2G3, PLA2G4A, PLA2G4B, PLA2G4C, PLA2G4D, PLA2G4E, PLA2G4F, PLA2G5, PLA2G6, PLAAT1, PLAAT2, PLAAT3, PLAAT4, PLB1, PNPLA2, PNPLA3, PNPLA4, PNPLA8, SELENOI, TAMM41
LPA -> PA -> PC -> PS	2.467	ABHD5, AGPAT1, AGPAT2, AGPAT3, AGPAT4, AGPAT5, CDS1, CDS2, GPAT2, GPAT3, LCLAT1, MBOAT1, MBOAT2, PTDSS1, PTDSS2, TAMM41
SM -> PC -> PA -> DG -> MG	2.465	LPIN1, LPIN2, LPIN3, PLD1, PLD2, PLD3, PLD4, PLPP1, PLPP2, PLPP3, PLPP4, PLPP5, SGMS1, SGMS2
LPC -> LPA -> PA -> PS -> PE -> PC -> DG -> MG	2.447	ABHD5, AGPAT1, AGPAT2, AGPAT3, AGPAT4, AGPAT5, CDS1, CDS2, GPAT2, GPAT3, LCLAT1, MBOAT1, MBOAT2, PEMT, PISD, PLD1, PLD2, PLD3, PLD4, SMPD1, TAMM41
LPS -> PS -> PE -> PC -> PA -> PI -> LPI	2.446	CDIPT, CDS1, CDS2, LPCAT3, MBOAT1, PEMT, PISD, PLD1, PLD2, PLD3, PLD4, TAMM41
MG -> DG -> PE -> PC -> LPC -> LPA -> PA -> PS -> LPS	2.445	ABHD3, ABHD5, AGPAT1, AGPAT2, AGPAT3, AGPAT4, AGPAT5, CDS1, CDS2, CEPT1, GPAT2, GPAT3, JMJD7-PLA2G4B, LCLAT1, MBOAT1, MBOAT2, PEMT, PLA2G10, PLA2G12A, PLA2G12B, PLA2G15, PLA2G1B, PLA2G2A, PLA2G2C, PLA2G2D, PLA2G2E, PLA2G2F, PLA2G3, PLA2G4A, PLA2G4B, PLA2G4C, PLA2G4D, PLA2G4E, PLA2G4F, PLA2G5, PLA2G6, PLAAT1, PLAAT2, PLAAT3, PLAAT4, PLB1, PLD1, PLD2, PLD3, PLD4, PNPLA2, PNPLA3, PNPLA4, PNPLA8, SEL…
LPA -> PA -> PC -> LPC -> MG -> DG -> PE -> PS -> LPS	2.443	ABHD3, ABHD5, AGPAT1, AGPAT2, AGPAT3, AGPAT4, AGPAT5, CDS1, CDS2, CEPT1, ENPP6, GPAT2, GPAT3, JMJD7-PLA2G4B, LCLAT1, MBOAT1, MBOAT2, PLA2G10, PLA2G12A, PLA2G12B, PLA2G15, PLA2G1B, PLA2G2A, PLA2G2C, PLA2G2D, PLA2G2E, PLA2G2F, PLA2G3, PLA2G4A, PLA2G4B, PLA2G4C, PLA2G4D, PLA2G4E, PLA2G4F, PLA2G5, PLA2G6, PLAAT1, PLAAT2, PLAAT3, PLAAT4, PLB1, PNPLA2, PNPLA3, PNPLA4, PNPLA8, PTDSS1, PTDSS2, SELENOI, T…
FAL -> FA -> CoA -> LPA -> PA -> DG -> PC -> SM -> CerP -> Cer	2.443	ABHD5, ACSBG1, ACSBG2, ACSF2, ACSL1, ACSL3, ACSL4, ACSL5, ACSL6, ACSM1, ACSM2A, ACSM2B, ACSM3, ACSM4, ACSM5, ACSM6, AGPAT1, AGPAT2, AGPAT3, AGPAT4, AGPAT5, CEPT1, CHPT1, GPAM, GPAT2, GPAT3, GPAT4, LCLAT1, LPIN1, LPIN2, LPIN3, MBOAT1, MBOAT2, PLPP1, PLPP2, PLPP3, PLPP4, PLPP5, SGMS1, SGMS2, SLC27A1, SLC27A2, SLC27A3, SLC27A4, SLC27A5, SLC27A6
FA -> CoA -> LPA -> PA -> DG -> PC -> SM -> CerP -> Cer	2.44	ABHD5, ACSBG1, ACSBG2, ACSF2, ACSL1, ACSL3, ACSL4, ACSL5, ACSL6, ACSM1, ACSM2A, ACSM2B, ACSM3, ACSM4, ACSM5, ACSM6, AGPAT1, AGPAT2, AGPAT3, AGPAT4, AGPAT5, CEPT1, CHPT1, GPAM, GPAT2, GPAT3, GPAT4, LCLAT1, LPIN1, LPIN2, LPIN3, MBOAT1, MBOAT2, PLPP1, PLPP2, PLPP3, PLPP4, PLPP5, SGMS1, SGMS2, SLC27A1, SLC27A2, SLC27A3, SLC27A4, SLC27A5, SLC27A6
LPC -> LPA -> PA -> PS -> PE -> PC	2.438	ABHD5, AGPAT1, AGPAT2, AGPAT3, AGPAT4, AGPAT5, CDS1, CDS2, GPAT2, GPAT3, LCLAT1, MBOAT1, MBOAT2, PEMT, PISD, PLD1, PLD2, PLD3, PLD4, TAMM41
LPC -> LPA -> PA -> PS -> PE -> LPE	2.438	ABHD5, AGPAT1, AGPAT2, AGPAT3, AGPAT4, AGPAT5, CDS1, CDS2, GPAT2, GPAT3, LCLAT1, MBOAT1, MBOAT2, PISD, PLA2G2A, PLA2G2D, PLD1, PLD2, PLD3, PLD4, PNPLA8, TAMM41
LPA -> PA -> DG -> PE -> PC -> SM -> CerP -> Cer	2.437	ABHD5, AGPAT1, AGPAT2, AGPAT3, AGPAT4, AGPAT5, CEPT1, GPAT2, GPAT3, LCLAT1, LPIN1, LPIN2, LPIN3, MBOAT1, MBOAT2, PEMT, PLPP1, PLPP2, PLPP3, PLPP4, PLPP5, SELENOI, SGMS1, SGMS2
LPC -> LPA -> PA -> PC -> PS -> PE	2.432	ABHD5, AGPAT1, AGPAT2, AGPAT3, AGPAT4, AGPAT5, CDS1, CDS2, GPAT2, GPAT3, LCLAT1, MBOAT1, MBOAT2, PISD, PLD1, PLD2, PLD3, PLD4, PTDSS1, PTDSS2, TAMM41
FOH -> FA -> CoA -> LPA -> PA -> PI -> DG -> PC -> LPC -> MG	2.431	ABHD3, ABHD5, ACSBG1, ACSBG2, ACSF2, ACSL1, ACSL3, ACSL4, ACSL5, ACSL6, ACSM1, ACSM2A, ACSM2B, ACSM3, ACSM4, ACSM5, ACSM6, AGPAT1, AGPAT2, AGPAT3, AGPAT4, AGPAT5, CDIPT, CDS1, CDS2, CEPT1, CHPT1, ENPP6, GPAM, GPAT2, GPAT3, GPAT4, JMJD7-PLA2G4B, LCLAT1, MBOAT1, MBOAT2, PLA2G10, PLA2G12A, PLA2G12B, PLA2G15, PLA2G1B, PLA2G2A, PLA2G2C, PLA2G2D, PLA2G2E, PLA2G2F, PLA2G3, PLA2G4A, PLA2G4B, PLA2G4C, PLA…
FA -> CoA -> LPA -> PA -> PC -> SM -> CerP	2.431	ABHD5, ACSBG1, ACSBG2, ACSF2, ACSL1, ACSL3, ACSL4, ACSL5, ACSL6, ACSM1, ACSM2A, ACSM2B, ACSM3, ACSM4, ACSM5, ACSM6, AGPAT1, AGPAT2, AGPAT3, AGPAT4, AGPAT5, CDS1, CDS2, GPAM, GPAT2, GPAT3, GPAT4, LCLAT1, MBOAT1, MBOAT2, SGMS1, SGMS2, SLC27A1, SLC27A2, SLC27A3, SLC27A4, SLC27A5, SLC27A6, TAMM41
CE -> FA -> CoA -> LPA -> PA -> DG -> PC -> LPC -> MG	2.431	ABHD3, ABHD5, ACSBG1, ACSBG2, ACSF2, ACSL1, ACSL3, ACSL4, ACSL5, ACSL6, ACSM1, ACSM2A, ACSM2B, ACSM3, ACSM4, ACSM5, ACSM6, AGPAT1, AGPAT2, AGPAT3, AGPAT4, AGPAT5, CEL, CEPT1, CES1, CHPT1, ENPP6, GPAM, GPAT2, GPAT3, GPAT4, JMJD7-PLA2G4B, LCLAT1, LIPA, LPIN1, LPIN2, LPIN3, MBOAT1, MBOAT2, NCEH1, PLA2G10, PLA2G12A, PLA2G12B, PLA2G15, PLA2G1B, PLA2G2A, PLA2G2C, PLA2G2D, PLA2G2E, PLA2G2F, PLA2G3, PLA2…
FAL -> FOH -> FA -> CoA -> LPA -> PA -> DG -> PC -> PS	2.428	ABHD5, ACSBG1, ACSBG2, ACSF2, ACSL1, ACSL3, ACSL4, ACSL5, ACSL6, ACSM1, ACSM2A, ACSM2B, ACSM3, ACSM4, ACSM5, ACSM6, AGPAT1, AGPAT2, AGPAT3, AGPAT4, AGPAT5, CEPT1, CHPT1, GPAM, GPAT2, GPAT3, GPAT4, LCLAT1, LPIN1, LPIN2, LPIN3, MBOAT1, MBOAT2, PLPP1, PLPP2, PLPP3, PLPP4, PLPP5, PTDSS1, PTDSS2, SLC27A1, SLC27A2, SLC27A3, SLC27A4, SLC27A5, SLC27A6
LPA -> PA -> PI -> DG	2.427	ABHD5, AGPAT1, AGPAT2, AGPAT3, AGPAT4, AGPAT5, CDIPT, CDS1, CDS2, GPAT2, GPAT3, LCLAT1, MBOAT1, MBOAT2, TAMM41
PS -> PE -> PC -> LPC -> MG	2.42	ABHD3, ENPP6, JMJD7-PLA2G4B, PEMT, PISD, PLA2G10, PLA2G12A, PLA2G12B, PLA2G15, PLA2G1B, PLA2G2A, PLA2G2C, PLA2G2D, PLA2G2E, PLA2G2F, PLA2G3, PLA2G4A, PLA2G4B, PLA2G4C, PLA2G4D, PLA2G4E, PLA2G4F, PLA2G5, PLA2G6, PLAAT1, PLAAT2, PLAAT3, PLAAT4, PLB1, PNPLA2, PNPLA3, PNPLA4, PNPLA8
FAL -> FA -> CoA -> LPA -> PA -> PI -> DG -> PC -> SM -> Cer -> CerP	2.42	ABHD5, ACSBG1, ACSBG2, ACSF2, ACSL1, ACSL3, ACSL4, ACSL5, ACSL6, ACSM1, ACSM2A, ACSM2B, ACSM3, ACSM4, ACSM5, ACSM6, AGK, AGPAT1, AGPAT2, AGPAT3, AGPAT4, AGPAT5, CDIPT, CDS1, CDS2, CEPT1, CERK, CHPT1, ENPP7, GPAM, GPAT2, GPAT3, GPAT4, LCLAT1, MBOAT1, MBOAT2, SGMS1, SGMS2, SLC27A1, SLC27A2, SLC27A3, SLC27A4, SLC27A5, SLC27A6, SMPD1, SMPD2, SMPD3, SMPD4, TAMM41
CoA -> LPA -> MG	2.417	GPAM, GPAT2, GPAT3, GPAT4, PLPP1
PS -> PE -> PC -> LPC -> LPA -> PA -> PI -> DG -> TG	2.417	ABHD3, ABHD5, AGPAT1, AGPAT2, AGPAT3, AGPAT4, AGPAT5, CDIPT, CDS1, CDS2, DGAT1, DGAT2, GPAT2, GPAT3, JMJD7-PLA2G4B, LCLAT1, MBOAT1, MBOAT2, MOGAT3, PEMT, PISD, PLA2G10, PLA2G12A, PLA2G12B, PLA2G15, PLA2G1B, PLA2G2A, PLA2G2C, PLA2G2D, PLA2G2E, PLA2G2F, PLA2G3, PLA2G4A, PLA2G4B, PLA2G4C, PLA2G4D, PLA2G4E, PLA2G4F, PLA2G5, PLA2G6, PLAAT1, PLAAT2, PLAAT3, PLAAT4, PLB1, PLD1, PLD2, PLD3, PLD4, PNPLA2,…
LPA -> PA -> PI -> DG -> PC -> SM	2.417	ABHD5, AGPAT1, AGPAT2, AGPAT3, AGPAT4, AGPAT5, CDIPT, CDS1, CDS2, CEPT1, CHPT1, GPAT2, GPAT3, LCLAT1, MBOAT1, MBOAT2, SGMS1, SGMS2, TAMM41
CoA -> LPA -> PA -> PI -> DG -> PC -> PS	2.415	ABHD5, AGPAT1, AGPAT2, AGPAT3, AGPAT4, AGPAT5, CDIPT, CDS1, CDS2, CEPT1, CHPT1, GPAM, GPAT2, GPAT3, GPAT4, LCLAT1, MBOAT1, MBOAT2, PTDSS1, PTDSS2, TAMM41
LPA -> MG -> DG -> PC -> PA -> PG -> LPG	2.415	CDS1, CDS2, CEPT1, CHPT1, PGS1, PLD1, PLD2, PLD3, PLD4, PLPP1, PTPMT1, TAMM41
PA -> PI -> DG -> PE -> PS	2.414	CDIPT, CDS1, CDS2, CEPT1, PTDSS1, PTDSS2, SELENOI, TAMM41
PA -> PI -> DG -> PE -> PC	2.414	CDIPT, CDS1, CDS2, CEPT1, PEMT, SELENOI, TAMM41
PA -> PI -> DG -> PE -> LPE	2.414	CDIPT, CDS1, CDS2, CEPT1, PLA2G2A, PLA2G2D, PNPLA8, SELENOI, TAMM41
FAL -> FA -> CoA -> LPA -> PA -> PC -> SM -> CerP	2.412	ABHD5, ACSBG1, ACSBG2, ACSF2, ACSL1, ACSL3, ACSL4, ACSL5, ACSL6, ACSM1, ACSM2A, ACSM2B, ACSM3, ACSM4, ACSM5, ACSM6, AGPAT1, AGPAT2, AGPAT3, AGPAT4, AGPAT5, CDS1, CDS2, GPAM, GPAT2, GPAT3, GPAT4, LCLAT1, MBOAT1, MBOAT2, SGMS1, SGMS2, SLC27A1, SLC27A2, SLC27A3, SLC27A4, SLC27A5, SLC27A6, TAMM41
FAL -> FOH -> FA -> CoA -> LPA -> PA -> DG -> PC -> PS -> LPS	2.412	ABHD5, ACSBG1, ACSBG2, ACSF2, ACSL1, ACSL3, ACSL4, ACSL5, ACSL6, ACSM1, ACSM2A, ACSM2B, ACSM3, ACSM4, ACSM5, ACSM6, AGPAT1, AGPAT2, AGPAT3, AGPAT4, AGPAT5, CEPT1, CHPT1, GPAM, GPAT2, GPAT3, GPAT4, LCLAT1, LPIN1, LPIN2, LPIN3, MBOAT1, MBOAT2, PLPP1, PLPP2, PLPP3, PLPP4, PLPP5, PTDSS1, PTDSS2, SLC27A1, SLC27A2, SLC27A3, SLC27A4, SLC27A5, SLC27A6
FA -> CoA -> LPA -> PA -> PI -> DG -> PC -> SM -> Cer -> CerP	2.409	ABHD5, ACSBG1, ACSBG2, ACSF2, ACSL1, ACSL3, ACSL4, ACSL5, ACSL6, ACSM1, ACSM2A, ACSM2B, ACSM3, ACSM4, ACSM5, ACSM6, AGK, AGPAT1, AGPAT2, AGPAT3, AGPAT4, AGPAT5, CDIPT, CDS1, CDS2, CEPT1, CERK, CHPT1, ENPP7, GPAM, GPAT2, GPAT3, GPAT4, LCLAT1, MBOAT1, MBOAT2, SGMS1, SGMS2, SLC27A1, SLC27A2, SLC27A3, SLC27A4, SLC27A5, SLC27A6, SMPD1, SMPD2, SMPD3, SMPD4, TAMM41
PA -> PC -> SM -> CerP -> Cer	2.403	CDS1, CDS2, LPIN1, LPIN2, LPIN3, PLPP1, PLPP2, PLPP3, PLPP4, PLPP5, SGMS1, SGMS2, TAMM41
TG -> DG -> PA -> PS -> PE -> PC -> LPC -> MG	2.398	AADAC, ABHD3, AGK, CDS1, CDS2, CEL, DGKA, DGKB, DGKD, DGKE, DGKG, DGKH, DGKI, DGKK, DGKQ, DGKZ, ENPP6, JMJD7-PLA2G4B, LIPC, LIPF, LIPG, PEMT, PISD, PLA2G10, PLA2G12A, PLA2G12B, PLA2G15, PLA2G1B, PLA2G2A, PLA2G2C, PLA2G2D, PLA2G2E, PLA2G2F, PLA2G3, PLA2G4A, PLA2G4B, PLA2G4C, PLA2G4D, PLA2G4E, PLA2G4F, PLA2G5, PLA2G6, PLAAT1, PLAAT2, PLAAT3, PLAAT4, PLB1, PNLIP, PNLIPRP1, PNLIPRP2, PNLIPRP3, PNPLA2…
PA -> LPA -> MG -> DG -> PC -> SM -> CerP	2.395	CEPT1, CHPT1, PLPP1, SGMS1, SGMS2
PS -> PE -> PC -> LPC -> LPA -> MG -> DG -> PA -> PG	2.394	ABHD3, AGK, CDS1, CDS2, DGKA, DGKB, DGKD, DGKE, DGKG, DGKH, DGKI, DGKK, DGKQ, DGKZ, JMJD7-PLA2G4B, PEMT, PGS1, PISD, PLA2G10, PLA2G12A, PLA2G12B, PLA2G15, PLA2G1B, PLA2G2A, PLA2G2C, PLA2G2D, PLA2G2E, PLA2G2F, PLA2G3, PLA2G4A, PLA2G4B, PLA2G4C, PLA2G4D, PLA2G4E, PLA2G4F, PLA2G5, PLA2G6, PLAAT1, PLAAT2, PLAAT3, PLAAT4, PLB1, PLD1, PLD2, PLD3, PLD4, PLPP1, PNPLA2, PNPLA3, PNPLA4, PNPLA8, PTPMT1, TAM…
LPA -> PA -> PI -> DG -> PE -> PC -> SM -> Cer -> CerP	2.394	ABHD5, AGK, AGPAT1, AGPAT2, AGPAT3, AGPAT4, AGPAT5, CDIPT, CDS1, CDS2, CEPT1, CERK, ENPP7, GPAT2, GPAT3, LCLAT1, MBOAT1, MBOAT2, PEMT, SELENOI, SGMS1, SGMS2, SMPD1, SMPD2, SMPD3, SMPD4, TAMM41
PE -> PC -> LPC -> LPA -> MG -> DG -> PA -> PI	2.39	ABHD3, AGK, CDIPT, CDS1, CDS2, DGKA, DGKB, DGKD, DGKE, DGKG, DGKH, DGKI, DGKK, DGKQ, DGKZ, JMJD7-PLA2G4B, PEMT, PLA2G10, PLA2G12A, PLA2G12B, PLA2G15, PLA2G1B, PLA2G2A, PLA2G2C, PLA2G2D, PLA2G2E, PLA2G2F, PLA2G3, PLA2G4A, PLA2G4B, PLA2G4C, PLA2G4D, PLA2G4E, PLA2G4F, PLA2G5, PLA2G6, PLAAT1, PLAAT2, PLAAT3, PLAAT4, PLB1, PLD1, PLD2, PLD3, PLD4, PLPP1, PNPLA2, PNPLA3, PNPLA4, PNPLA8, TAMM41
LPA -> PA -> PI -> DG -> PE	2.388	ABHD5, AGPAT1, AGPAT2, AGPAT3, AGPAT4, AGPAT5, CDIPT, CDS1, CDS2, CEPT1, GPAT2, GPAT3, LCLAT1, MBOAT1, MBOAT2, SELENOI, TAMM41
DG -> PA -> PI -> LPI	2.379	AGK, CDIPT, CDS1, CDS2, DGKA, DGKB, DGKD, DGKE, DGKG, DGKH, DGKI, DGKK, DGKQ, DGKZ, TAMM41
CoA -> LPA -> PA -> PI -> DG -> PC -> PS -> LPS	2.375	ABHD5, AGPAT1, AGPAT2, AGPAT3, AGPAT4, AGPAT5, CDIPT, CDS1, CDS2, CEPT1, CHPT1, GPAM, GPAT2, GPAT3, GPAT4, LCLAT1, MBOAT1, MBOAT2, PTDSS1, PTDSS2, TAMM41
SM -> Cer -> CerP	2.374	AGK, CERK, ENPP7, SMPD1, SMPD2, SMPD3, SMPD4
LPA -> PA -> PC -> DG -> PE -> PS	2.368	ABHD5, AGPAT1, AGPAT2, AGPAT3, AGPAT4, AGPAT5, CDS1, CDS2, CEPT1, GPAT2, GPAT3, LCLAT1, MBOAT1, MBOAT2, PTDSS1, PTDSS2, SELENOI, SMPD1, TAMM41
LPA -> PA -> PC -> DG -> PE -> LPE	2.368	ABHD5, AGPAT1, AGPAT2, AGPAT3, AGPAT4, AGPAT5, CDS1, CDS2, CEPT1, GPAT2, GPAT3, LCLAT1, MBOAT1, MBOAT2, PLA2G2A, PLA2G2D, PNPLA8, SELENOI, SMPD1, TAMM41
FAL -> FA -> CoA -> LPA -> PA -> DG -> PE -> PC -> SM -> CerP	2.363	ABHD5, ACSBG1, ACSBG2, ACSF2, ACSL1, ACSL3, ACSL4, ACSL5, ACSL6, ACSM1, ACSM2A, ACSM2B, ACSM3, ACSM4, ACSM5, ACSM6, AGPAT1, AGPAT2, AGPAT3, AGPAT4, AGPAT5, CEPT1, GPAM, GPAT2, GPAT3, GPAT4, LCLAT1, LPIN1, LPIN2, LPIN3, MBOAT1, MBOAT2, PEMT, PLPP1, PLPP2, PLPP3, PLPP4, PLPP5, SELENOI, SGMS1, SGMS2, SLC27A1, SLC27A2, SLC27A3, SLC27A4, SLC27A5, SLC27A6
PA -> PS	2.363	CDS1, CDS2, TAMM41
PA -> PC -> PS	2.361	CDS1, CDS2, PTDSS1, PTDSS2, TAMM41
FAL -> FOH -> FA -> CoA -> LPA -> PA -> PI -> DG -> PC -> PS -> PE	2.36	ABHD5, ACSBG1, ACSBG2, ACSF2, ACSL1, ACSL3, ACSL4, ACSL5, ACSL6, ACSM1, ACSM2A, ACSM2B, ACSM3, ACSM4, ACSM5, ACSM6, AGPAT1, AGPAT2, AGPAT3, AGPAT4, AGPAT5, CDIPT, CDS1, CDS2, CEPT1, CHPT1, GPAM, GPAT2, GPAT3, GPAT4, LCLAT1, MBOAT1, MBOAT2, PISD, PTDSS1, PTDSS2, SLC27A1, SLC27A2, SLC27A3, SLC27A4, SLC27A5, SLC27A6, TAMM41
PI -> DG -> PE -> PC -> LPC	2.358	ABHD3, CEPT1, JMJD7-PLA2G4B, PEMT, PLA2G10, PLA2G12A, PLA2G12B, PLA2G15, PLA2G1B, PLA2G2A, PLA2G2C, PLA2G2D, PLA2G2E, PLA2G2F, PLA2G3, PLA2G4A, PLA2G4B, PLA2G4C, PLA2G4D, PLA2G4E, PLA2G4F, PLA2G5, PLA2G6, PLAAT1, PLAAT2, PLAAT3, PLAAT4, PLB1, PNPLA2, PNPLA3, PNPLA4, PNPLA8, SELENOI
FA -> CoA -> LPA -> PA -> DG -> PE -> PC -> SM -> CerP	2.355	ABHD5, ACSBG1, ACSBG2, ACSF2, ACSL1, ACSL3, ACSL4, ACSL5, ACSL6, ACSM1, ACSM2A, ACSM2B, ACSM3, ACSM4, ACSM5, ACSM6, AGPAT1, AGPAT2, AGPAT3, AGPAT4, AGPAT5, CEPT1, GPAM, GPAT2, GPAT3, GPAT4, LCLAT1, LPIN1, LPIN2, LPIN3, MBOAT1, MBOAT2, PEMT, PLPP1, PLPP2, PLPP3, PLPP4, PLPP5, SELENOI, SGMS1, SGMS2, SLC27A1, SLC27A2, SLC27A3, SLC27A4, SLC27A5, SLC27A6
FAL -> FA -> CoA -> LPA -> PA -> PI -> DG -> PC -> PS -> PE -> LPE	2.354	ABHD5, ACSBG1, ACSBG2, ACSF2, ACSL1, ACSL3, ACSL4, ACSL5, ACSL6, ACSM1, ACSM2A, ACSM2B, ACSM3, ACSM4, ACSM5, ACSM6, AGPAT1, AGPAT2, AGPAT3, AGPAT4, AGPAT5, CDIPT, CDS1, CDS2, CEPT1, CHPT1, GPAM, GPAT2, GPAT3, GPAT4, LCLAT1, MBOAT1, MBOAT2, PISD, PLA2G2A, PLA2G2D, PNPLA8, PTDSS1, PTDSS2, SLC27A1, SLC27A2, SLC27A3, SLC27A4, SLC27A5, SLC27A6, TAMM41
SM -> PC -> PA -> PG -> LPG	2.351	CDS1, CDS2, PGS1, PLD1, PLD2, PLD3, PLD4, PTPMT1, SGMS1, SGMS2, TAMM41
FAL -> FOH -> FA -> CoA -> LPA -> MG -> DG -> PE -> PC -> LPC	2.35	ABHD3, ACSBG1, ACSBG2, ACSF2, ACSL1, ACSL3, ACSL4, ACSL5, ACSL6, ACSM1, ACSM2A, ACSM2B, ACSM3, ACSM4, ACSM5, ACSM6, CEPT1, GPAM, GPAT2, GPAT3, GPAT4, JMJD7-PLA2G4B, PEMT, PLA2G10, PLA2G12A, PLA2G12B, PLA2G15, PLA2G1B, PLA2G2A, PLA2G2C, PLA2G2D, PLA2G2E, PLA2G2F, PLA2G3, PLA2G4A, PLA2G4B, PLA2G4C, PLA2G4D, PLA2G4E, PLA2G4F, PLA2G5, PLA2G6, PLAAT1, PLAAT2, PLAAT3, PLAAT4, PLB1, PLPP1, PNPLA2, PNPLA…
FAL -> FOH -> FA -> CoA -> LPA -> PA -> PC -> DG -> MG	2.349	ABHD5, ACSBG1, ACSBG2, ACSF2, ACSL1, ACSL3, ACSL4, ACSL5, ACSL6, ACSM1, ACSM2A, ACSM2B, ACSM3, ACSM4, ACSM5, ACSM6, AGPAT1, AGPAT2, AGPAT3, AGPAT4, AGPAT5, CDS1, CDS2, GPAM, GPAT2, GPAT3, GPAT4, LCLAT1, MBOAT1, MBOAT2, SLC27A1, SLC27A2, SLC27A3, SLC27A4, SLC27A5, SLC27A6, SMPD1, TAMM41
PC -> LPC -> LPA -> PA -> DG -> TG	2.349	ABHD3, ABHD5, AGPAT1, AGPAT2, AGPAT3, AGPAT4, AGPAT5, DGAT1, DGAT2, GPAT2, GPAT3, JMJD7-PLA2G4B, LCLAT1, LPIN1, LPIN2, LPIN3, MBOAT1, MBOAT2, MOGAT3, PLA2G10, PLA2G12A, PLA2G12B, PLA2G15, PLA2G1B, PLA2G2A, PLA2G2C, PLA2G2D, PLA2G2E, PLA2G2F, PLA2G3, PLA2G4A, PLA2G4B, PLA2G4C, PLA2G4D, PLA2G4E, PLA2G4F, PLA2G5, PLA2G6, PLAAT1, PLAAT2, PLAAT3, PLAAT4, PLB1, PLD1, PLD2, PLD3, PLD4, PLPP1, PLPP2, PLP…
FAL -> FA -> CoA -> LPA -> PA -> PS -> PE -> PC -> LPC -> MG	2.343	ABHD3, ABHD5, ACSBG1, ACSBG2, ACSF2, ACSL1, ACSL3, ACSL4, ACSL5, ACSL6, ACSM1, ACSM2A, ACSM2B, ACSM3, ACSM4, ACSM5, ACSM6, AGPAT1, AGPAT2, AGPAT3, AGPAT4, AGPAT5, CDS1, CDS2, ENPP6, GPAM, GPAT2, GPAT3, GPAT4, JMJD7-PLA2G4B, LCLAT1, MBOAT1, MBOAT2, PEMT, PISD, PLA2G10, PLA2G12A, PLA2G12B, PLA2G15, PLA2G1B, PLA2G2A, PLA2G2C, PLA2G2D, PLA2G2E, PLA2G2F, PLA2G3, PLA2G4A, PLA2G4B, PLA2G4C, PLA2G4D, PLA…
SM -> PC -> LPC -> MG -> DG -> PA -> PI -> LPI	2.341	ABHD3, AGK, CDIPT, CDS1, CDS2, DGKA, DGKB, DGKD, DGKE, DGKG, DGKH, DGKI, DGKK, DGKQ, DGKZ, ENPP6, JMJD7-PLA2G4B, PLA2G10, PLA2G12A, PLA2G12B, PLA2G15, PLA2G1B, PLA2G2A, PLA2G2C, PLA2G2D, PLA2G2E, PLA2G2F, PLA2G3, PLA2G4A, PLA2G4B, PLA2G4C, PLA2G4D, PLA2G4E, PLA2G4F, PLA2G5, PLA2G6, PLAAT1, PLAAT2, PLAAT3, PLAAT4, PLB1, PNPLA2, PNPLA3, PNPLA4, PNPLA8, SGMS1, SGMS2, TAMM41
LPC -> LPA -> MG -> DG -> PE -> PC -> PA -> PI -> LPI	2.341	CDIPT, CDS1, CDS2, CEPT1, PEMT, PLD1, PLD2, PLD3, PLD4, PLPP1, SELENOI, TAMM41
FA -> CoA -> LPA -> PA -> PI -> DG -> PC -> PS -> PE -> LPE	2.339	ABHD5, ACSBG1, ACSBG2, ACSF2, ACSL1, ACSL3, ACSL4, ACSL5, ACSL6, ACSM1, ACSM2A, ACSM2B, ACSM3, ACSM4, ACSM5, ACSM6, AGPAT1, AGPAT2, AGPAT3, AGPAT4, AGPAT5, CDIPT, CDS1, CDS2, CEPT1, CHPT1, GPAM, GPAT2, GPAT3, GPAT4, LCLAT1, MBOAT1, MBOAT2, PISD, PLA2G2A, PLA2G2D, PNPLA8, PTDSS1, PTDSS2, SLC27A1, SLC27A2, SLC27A3, SLC27A4, SLC27A5, SLC27A6, TAMM41
CoA -> LPA -> PA -> PS -> PE -> PC -> DG -> MG	2.336	ABHD5, AGPAT1, AGPAT2, AGPAT3, AGPAT4, AGPAT5, CDS1, CDS2, GPAM, GPAT2, GPAT3, GPAT4, LCLAT1, MBOAT1, MBOAT2, PEMT, PISD, SMPD1, TAMM41
FA -> CoA -> LPA -> PA -> PS -> PE -> PC -> LPC -> MG	2.334	ABHD3, ABHD5, ACSBG1, ACSBG2, ACSF2, ACSL1, ACSL3, ACSL4, ACSL5, ACSL6, ACSM1, ACSM2A, ACSM2B, ACSM3, ACSM4, ACSM5, ACSM6, AGPAT1, AGPAT2, AGPAT3, AGPAT4, AGPAT5, CDS1, CDS2, ENPP6, GPAM, GPAT2, GPAT3, GPAT4, JMJD7-PLA2G4B, LCLAT1, MBOAT1, MBOAT2, PEMT, PISD, PLA2G10, PLA2G12A, PLA2G12B, PLA2G15, PLA2G1B, PLA2G2A, PLA2G2C, PLA2G2D, PLA2G2E, PLA2G2F, PLA2G3, PLA2G4A, PLA2G4B, PLA2G4C, PLA2G4D, PLA…
LPA -> PA -> PS	2.332	ABHD5, AGPAT1, AGPAT2, AGPAT3, AGPAT4, AGPAT5, CDS1, CDS2, GPAT2, GPAT3, LCLAT1, MBOAT1, MBOAT2, TAMM41
LPC -> LPA -> MG -> DG -> PC -> SM -> CerP	2.327	CEPT1, CHPT1, PLD1, PLD2, PLD3, PLD4, PLPP1, SGMS1, SGMS2
PA -> PI -> DG -> PE -> PS -> LPS	2.324	CDIPT, CDS1, CDS2, CEPT1, PTDSS1, PTDSS2, SELENOI, TAMM41
LPA -> MG -> DG -> PC	2.324	CEPT1, CHPT1, PLPP1
LPA -> PA -> PC -> PS -> LPS	2.321	ABHD5, AGPAT1, AGPAT2, AGPAT3, AGPAT4, AGPAT5, CDS1, CDS2, GPAT2, GPAT3, LCLAT1, MBOAT1, MBOAT2, PTDSS1, PTDSS2, TAMM41
LPS -> PS -> PE -> PC -> LPC -> LPA -> PA -> DG -> TG	2.32	ABHD3, ABHD5, AGPAT1, AGPAT2, AGPAT3, AGPAT4, AGPAT5, DGAT1, DGAT2, GPAT2, GPAT3, JMJD7-PLA2G4B, LCLAT1, LPCAT3, LPIN1, LPIN2, LPIN3, MBOAT1, MBOAT2, MOGAT3, PEMT, PISD, PLA2G10, PLA2G12A, PLA2G12B, PLA2G15, PLA2G1B, PLA2G2A, PLA2G2C, PLA2G2D, PLA2G2E, PLA2G2F, PLA2G3, PLA2G4A, PLA2G4B, PLA2G4C, PLA2G4D, PLA2G4E, PLA2G4F, PLA2G5, PLA2G6, PLAAT1, PLAAT2, PLAAT3, PLAAT4, PLB1, PLD1, PLD2, PLD3, PLD…
TG -> DG -> PE -> PC -> PS	2.319	AADAC, CEL, CEPT1, LIPC, LIPF, LIPG, PEMT, PNLIP, PNLIPRP1, PNLIPRP2, PNLIPRP3, PNPLA2, PNPLA3, PTDSS1, PTDSS2, SELENOI
FA -> CoA -> LPA -> PA -> PI -> DG -> MG	2.318	ABHD5, ACSBG1, ACSBG2, ACSF2, ACSL1, ACSL3, ACSL4, ACSL5, ACSL6, ACSM1, ACSM2A, ACSM2B, ACSM3, ACSM4, ACSM5, ACSM6, AGPAT1, AGPAT2, AGPAT3, AGPAT4, AGPAT5, CDIPT, CDS1, CDS2, GPAM, GPAT2, GPAT3, GPAT4, LCLAT1, MBOAT1, MBOAT2, SLC27A1, SLC27A2, SLC27A3, SLC27A4, SLC27A5, SLC27A6, TAMM41
SM -> PC -> LPC -> LPA -> MG -> DG -> PA -> PS -> PE	2.314	ABHD3, AGK, CDS1, CDS2, DGKA, DGKB, DGKD, DGKE, DGKG, DGKH, DGKI, DGKK, DGKQ, DGKZ, JMJD7-PLA2G4B, PISD, PLA2G10, PLA2G12A, PLA2G12B, PLA2G15, PLA2G1B, PLA2G2A, PLA2G2C, PLA2G2D, PLA2G2E, PLA2G2F, PLA2G3, PLA2G4A, PLA2G4B, PLA2G4C, PLA2G4D, PLA2G4E, PLA2G4F, PLA2G5, PLA2G6, PLAAT1, PLAAT2, PLAAT3, PLAAT4, PLB1, PLD1, PLD2, PLD3, PLD4, PLPP1, PNPLA2, PNPLA3, PNPLA4, PNPLA8, SGMS1, SGMS2, TAMM41
LPC -> LPA -> PA -> PI -> DG -> PE -> PS	2.314	ABHD5, AGPAT1, AGPAT2, AGPAT3, AGPAT4, AGPAT5, CDIPT, CDS1, CDS2, CEPT1, GPAT2, GPAT3, LCLAT1, MBOAT1, MBOAT2, PLD1, PLD2, PLD3, PLD4, PTDSS1, PTDSS2, SELENOI, TAMM41
LPC -> LPA -> PA -> PI -> DG -> PE -> PC	2.314	ABHD5, AGPAT1, AGPAT2, AGPAT3, AGPAT4, AGPAT5, CDIPT, CDS1, CDS2, CEPT1, GPAT2, GPAT3, LCLAT1, MBOAT1, MBOAT2, PEMT, PLD1, PLD2, PLD3, PLD4, SELENOI, TAMM41
LPC -> LPA -> PA -> PI -> DG -> PE -> LPE	2.314	ABHD5, AGPAT1, AGPAT2, AGPAT3, AGPAT4, AGPAT5, CDIPT, CDS1, CDS2, CEPT1, GPAT2, GPAT3, LCLAT1, MBOAT1, MBOAT2, PLA2G2A, PLA2G2D, PLD1, PLD2, PLD3, PLD4, PNPLA8, SELENOI, TAMM41
FA -> CoA -> LPA -> PA -> PI	2.314	ABHD5, ACSBG1, ACSBG2, ACSF2, ACSL1, ACSL3, ACSL4, ACSL5, ACSL6, ACSM1, ACSM2A, ACSM2B, ACSM3, ACSM4, ACSM5, ACSM6, AGPAT1, AGPAT2, AGPAT3, AGPAT4, AGPAT5, CDIPT, CDS1, CDS2, GPAM, GPAT2, GPAT3, GPAT4, LCLAT1, MBOAT1, MBOAT2, SLC27A1, SLC27A2, SLC27A3, SLC27A4, SLC27A5, SLC27A6, TAMM41
FAL -> FOH -> FA -> CoA -> LPA -> PA -> PI -> DG -> PC -> SM -> CerP -> Cer	2.313	ABHD5, ACSBG1, ACSBG2, ACSF2, ACSL1, ACSL3, ACSL4, ACSL5, ACSL6, ACSM1, ACSM2A, ACSM2B, ACSM3, ACSM4, ACSM5, ACSM6, AGPAT1, AGPAT2, AGPAT3, AGPAT4, AGPAT5, CDIPT, CDS1, CDS2, CEPT1, CHPT1, GPAM, GPAT2, GPAT3, GPAT4, LCLAT1, LPIN1, LPIN2, LPIN3, MBOAT1, MBOAT2, PLPP1, PLPP2, PLPP3, PLPP4, PLPP5, SGMS1, SGMS2, SLC27A1, SLC27A2, SLC27A3, SLC27A4, SLC27A5, SLC27A6, TAMM41
LPA -> PA -> PC -> DG -> PE -> PS -> LPS	2.312	ABHD5, AGPAT1, AGPAT2, AGPAT3, AGPAT4, AGPAT5, CDS1, CDS2, CEPT1, GPAT2, GPAT3, LCLAT1, MBOAT1, MBOAT2, PTDSS1, PTDSS2, SELENOI, SMPD1, TAMM41
PA -> PI -> DG	2.312	CDIPT, CDS1, CDS2, TAMM41
CE -> FA -> CoA -> LPA -> PA -> PS -> PE -> PC -> LPC	2.308	ABHD3, ABHD5, ACSBG1, ACSBG2, ACSF2, ACSL1, ACSL3, ACSL4, ACSL5, ACSL6, ACSM1, ACSM2A, ACSM2B, ACSM3, ACSM4, ACSM5, ACSM6, AGPAT1, AGPAT2, AGPAT3, AGPAT4, AGPAT5, CDS1, CDS2, CEL, CES1, GPAM, GPAT2, GPAT3, GPAT4, JMJD7-PLA2G4B, LCLAT1, LIPA, MBOAT1, MBOAT2, NCEH1, PEMT, PISD, PLA2G10, PLA2G12A, PLA2G12B, PLA2G15, PLA2G1B, PLA2G2A, PLA2G2C, PLA2G2D, PLA2G2E, PLA2G2F, PLA2G3, PLA2G4A, PLA2G4B, PLA2…
FAL -> FA -> CoA -> LPA -> PA -> PI -> DG -> MG	2.307	ABHD5, ACSBG1, ACSBG2, ACSF2, ACSL1, ACSL3, ACSL4, ACSL5, ACSL6, ACSM1, ACSM2A, ACSM2B, ACSM3, ACSM4, ACSM5, ACSM6, AGPAT1, AGPAT2, AGPAT3, AGPAT4, AGPAT5, CDIPT, CDS1, CDS2, GPAM, GPAT2, GPAT3, GPAT4, LCLAT1, MBOAT1, MBOAT2, SLC27A1, SLC27A2, SLC27A3, SLC27A4, SLC27A5, SLC27A6, TAMM41
CoA -> LPA -> PA -> PS -> PE -> PC	2.306	ABHD5, AGPAT1, AGPAT2, AGPAT3, AGPAT4, AGPAT5, CDS1, CDS2, GPAM, GPAT2, GPAT3, GPAT4, LCLAT1, MBOAT1, MBOAT2, PEMT, PISD, TAMM41
CoA -> LPA -> PA -> PS -> PE -> LPE	2.306	ABHD5, AGPAT1, AGPAT2, AGPAT3, AGPAT4, AGPAT5, CDS1, CDS2, GPAM, GPAT2, GPAT3, GPAT4, LCLAT1, MBOAT1, MBOAT2, PISD, PLA2G2A, PLA2G2D, PNPLA8, TAMM41
PA -> PC -> LPC -> LPA -> MG -> DG -> TG	2.305	ABHD3, CDS1, CDS2, DGAT1, DGAT2, JMJD7-PLA2G4B, MOGAT3, PLA2G10, PLA2G12A, PLA2G12B, PLA2G15, PLA2G1B, PLA2G2A, PLA2G2C, PLA2G2D, PLA2G2E, PLA2G2F, PLA2G3, PLA2G4A, PLA2G4B, PLA2G4C, PLA2G4D, PLA2G4E, PLA2G4F, PLA2G5, PLA2G6, PLAAT1, PLAAT2, PLAAT3, PLAAT4, PLB1, PLD1, PLD2, PLD3, PLD4, PLPP1, PNPLA2, PNPLA3, PNPLA4, PNPLA8, TAMM41
LPC -> LPA -> PA -> PC -> SM -> CerP -> Cer	2.304	ABHD5, AGPAT1, AGPAT2, AGPAT3, AGPAT4, AGPAT5, CDS1, CDS2, GPAT2, GPAT3, LCLAT1, LPIN1, LPIN2, LPIN3, MBOAT1, MBOAT2, PLD1, PLD2, PLD3, PLD4, PLPP1, PLPP2, PLPP3, PLPP4, PLPP5, SGMS1, SGMS2, TAMM41
PG -> LPG	2.304	NA
FOH -> FA -> CoA -> LPA -> MG -> DG -> PC -> LPC	2.302	ABHD3, ACSBG1, ACSBG2, ACSF2, ACSL1, ACSL3, ACSL4, ACSL5, ACSL6, ACSM1, ACSM2A, ACSM2B, ACSM3, ACSM4, ACSM5, ACSM6, CEPT1, CHPT1, GPAM, GPAT2, GPAT3, GPAT4, JMJD7-PLA2G4B, PLA2G10, PLA2G12A, PLA2G12B, PLA2G15, PLA2G1B, PLA2G2A, PLA2G2C, PLA2G2D, PLA2G2E, PLA2G2F, PLA2G3, PLA2G4A, PLA2G4B, PLA2G4C, PLA2G4D, PLA2G4E, PLA2G4F, PLA2G5, PLA2G6, PLAAT1, PLAAT2, PLAAT3, PLAAT4, PLB1, PLPP1, PNPLA2, PNPL…
CoA -> LPA -> PA -> PC -> PS -> PE	2.301	ABHD5, AGPAT1, AGPAT2, AGPAT3, AGPAT4, AGPAT5, CDS1, CDS2, GPAM, GPAT2, GPAT3, GPAT4, LCLAT1, MBOAT1, MBOAT2, PISD, PTDSS1, PTDSS2, TAMM41
LPI -> PI -> DG -> PC -> LPC -> LPA	2.296	ABHD3, CEPT1, CHPT1, JMJD7-PLA2G4B, LCLAT1, MBOAT7, PLA2G10, PLA2G12A, PLA2G12B, PLA2G15, PLA2G1B, PLA2G2A, PLA2G2C, PLA2G2D, PLA2G2E, PLA2G2F, PLA2G3, PLA2G4A, PLA2G4B, PLA2G4C, PLA2G4D, PLA2G4E, PLA2G4F, PLA2G5, PLA2G6, PLAAT1, PLAAT2, PLAAT3, PLAAT4, PLB1, PLD1, PLD2, PLD3, PLD4, PNPLA2, PNPLA3, PNPLA4, PNPLA8
FAL -> FOH -> FA -> CoA -> LPA -> PA -> PC	2.295	ABHD5, ACSBG1, ACSBG2, ACSF2, ACSL1, ACSL3, ACSL4, ACSL5, ACSL6, ACSM1, ACSM2A, ACSM2B, ACSM3, ACSM4, ACSM5, ACSM6, AGPAT1, AGPAT2, AGPAT3, AGPAT4, AGPAT5, CDS1, CDS2, GPAM, GPAT2, GPAT3, GPAT4, LCLAT1, MBOAT1, MBOAT2, SLC27A1, SLC27A2, SLC27A3, SLC27A4, SLC27A5, SLC27A6, TAMM41
PA -> PS -> PE -> PC -> SM -> Cer -> CerP	2.294	AGK, CDS1, CDS2, CERK, ENPP7, PEMT, PISD, SGMS1, SGMS2, SMPD1, SMPD2, SMPD3, SMPD4, TAMM41
FAL -> FA -> CoA -> LPA -> PA -> PI -> DG -> PE -> PC -> LPC -> MG	2.291	ABHD3, ABHD5, ACSBG1, ACSBG2, ACSF2, ACSL1, ACSL3, ACSL4, ACSL5, ACSL6, ACSM1, ACSM2A, ACSM2B, ACSM3, ACSM4, ACSM5, ACSM6, AGPAT1, AGPAT2, AGPAT3, AGPAT4, AGPAT5, CDIPT, CDS1, CDS2, CEPT1, ENPP6, GPAM, GPAT2, GPAT3, GPAT4, JMJD7-PLA2G4B, LCLAT1, MBOAT1, MBOAT2, PEMT, PLA2G10, PLA2G12A, PLA2G12B, PLA2G15, PLA2G1B, PLA2G2A, PLA2G2C, PLA2G2D, PLA2G2E, PLA2G2F, PLA2G3, PLA2G4A, PLA2G4B, PLA2G4C, PLA2…
PA -> PC -> LPC -> MG -> DG -> PE -> PS	2.289	ABHD3, CDS1, CDS2, CEPT1, ENPP6, JMJD7-PLA2G4B, PLA2G10, PLA2G12A, PLA2G12B, PLA2G15, PLA2G1B, PLA2G2A, PLA2G2C, PLA2G2D, PLA2G2E, PLA2G2F, PLA2G3, PLA2G4A, PLA2G4B, PLA2G4C, PLA2G4D, PLA2G4E, PLA2G4F, PLA2G5, PLA2G6, PLAAT1, PLAAT2, PLAAT3, PLAAT4, PLB1, PNPLA2, PNPLA3, PNPLA4, PNPLA8, PTDSS1, PTDSS2, SELENOI, TAMM41
PA -> PC -> LPC -> MG -> DG -> PE -> LPE	2.289	ABHD3, CDS1, CDS2, CEPT1, ENPP6, JMJD7-PLA2G4B, PLA2G10, PLA2G12A, PLA2G12B, PLA2G15, PLA2G1B, PLA2G2A, PLA2G2C, PLA2G2D, PLA2G2E, PLA2G2F, PLA2G3, PLA2G4A, PLA2G4B, PLA2G4C, PLA2G4D, PLA2G4E, PLA2G4F, PLA2G5, PLA2G6, PLAAT1, PLAAT2, PLAAT3, PLAAT4, PLB1, PNPLA2, PNPLA3, PNPLA4, PNPLA8, SELENOI, TAMM41
LPC -> LPA -> PA -> PS -> PE -> PC -> SM -> Cer -> CerP	2.284	ABHD5, AGK, AGPAT1, AGPAT2, AGPAT3, AGPAT4, AGPAT5, CDS1, CDS2, CERK, ENPP7, GPAT2, GPAT3, LCLAT1, MBOAT1, MBOAT2, PEMT, PISD, PLD1, PLD2, PLD3, PLD4, SGMS1, SGMS2, SMPD1, SMPD2, SMPD3, SMPD4, TAMM41
FAL -> FOH -> FA -> CoA -> LPA -> PA -> PS -> PE -> PC -> SM -> CerP	2.281	ABHD5, ACSBG1, ACSBG2, ACSF2, ACSL1, ACSL3, ACSL4, ACSL5, ACSL6, ACSM1, ACSM2A, ACSM2B, ACSM3, ACSM4, ACSM5, ACSM6, AGPAT1, AGPAT2, AGPAT3, AGPAT4, AGPAT5, CDS1, CDS2, GPAM, GPAT2, GPAT3, GPAT4, LCLAT1, MBOAT1, MBOAT2, PEMT, PISD, SGMS1, SGMS2, SLC27A1, SLC27A2, SLC27A3, SLC27A4, SLC27A5, SLC27A6, TAMM41
LPC -> LPA -> PA -> PI -> DG -> PE -> PS -> LPS	2.281	ABHD5, AGPAT1, AGPAT2, AGPAT3, AGPAT4, AGPAT5, CDIPT, CDS1, CDS2, CEPT1, GPAT2, GPAT3, LCLAT1, MBOAT1, MBOAT2, PLD1, PLD2, PLD3, PLD4, PTDSS1, PTDSS2, SELENOI, TAMM41
DG -> PC -> PA -> PI	2.28	CDIPT, CDS1, CDS2, CEPT1, CHPT1, PLD1, PLD2, PLD3, PLD4, TAMM41
DG -> PC -> SM -> Cer -> CerP	2.279	AGK, CEPT1, CERK, CHPT1, ENPP7, SGMS1, SGMS2, SMPD1, SMPD2, SMPD3, SMPD4
LPI -> PI -> DG -> PE -> PC -> LPC -> LPA -> PA -> PS	2.277	ABHD3, ABHD5, AGPAT1, AGPAT2, AGPAT3, AGPAT4, AGPAT5, CDS1, CDS2, CEPT1, GPAT2, GPAT3, JMJD7-PLA2G4B, LCLAT1, MBOAT1, MBOAT2, MBOAT7, PEMT, PLA2G10, PLA2G12A, PLA2G12B, PLA2G15, PLA2G1B, PLA2G2A, PLA2G2C, PLA2G2D, PLA2G2E, PLA2G2F, PLA2G3, PLA2G4A, PLA2G4B, PLA2G4C, PLA2G4D, PLA2G4E, PLA2G4F, PLA2G5, PLA2G6, PLAAT1, PLAAT2, PLAAT3, PLAAT4, PLB1, PLD1, PLD2, PLD3, PLD4, PNPLA2, PNPLA3, PNPLA4, PNP…
LPE -> PE -> PC -> LPC -> LPA -> MG -> DG -> PA -> PG -> LPG	2.275	ABHD3, AGK, CDS1, CDS2, DGKA, DGKB, DGKD, DGKE, DGKG, DGKH, DGKI, DGKK, DGKQ, DGKZ, JMJD7-PLA2G4B, LPCAT1, LPCAT2, LPCAT3, LPCAT4, MBOAT1, MBOAT2, PEMT, PGS1, PLA2G10, PLA2G12A, PLA2G12B, PLA2G15, PLA2G1B, PLA2G2A, PLA2G2C, PLA2G2D, PLA2G2E, PLA2G2F, PLA2G3, PLA2G4A, PLA2G4B, PLA2G4C, PLA2G4D, PLA2G4E, PLA2G4F, PLA2G5, PLA2G6, PLAAT1, PLAAT2, PLAAT3, PLAAT4, PLB1, PLD1, PLD2, PLD3, PLD4, PLPP1, P…
FA -> CoA -> LPA -> PA -> PI -> DG -> PE -> PC -> LPC -> MG	2.273	ABHD3, ABHD5, ACSBG1, ACSBG2, ACSF2, ACSL1, ACSL3, ACSL4, ACSL5, ACSL6, ACSM1, ACSM2A, ACSM2B, ACSM3, ACSM4, ACSM5, ACSM6, AGPAT1, AGPAT2, AGPAT3, AGPAT4, AGPAT5, CDIPT, CDS1, CDS2, CEPT1, ENPP6, GPAM, GPAT2, GPAT3, GPAT4, JMJD7-PLA2G4B, LCLAT1, MBOAT1, MBOAT2, PEMT, PLA2G10, PLA2G12A, PLA2G12B, PLA2G15, PLA2G1B, PLA2G2A, PLA2G2C, PLA2G2D, PLA2G2E, PLA2G2F, PLA2G3, PLA2G4A, PLA2G4B, PLA2G4C, PLA2…
LPI -> PI -> DG -> PE -> PC -> LPC -> LPA -> PA -> PS -> LPS	2.27	ABHD3, ABHD5, AGPAT1, AGPAT2, AGPAT3, AGPAT4, AGPAT5, CDS1, CDS2, CEPT1, GPAT2, GPAT3, JMJD7-PLA2G4B, LCLAT1, MBOAT1, MBOAT2, MBOAT7, PEMT, PLA2G10, PLA2G12A, PLA2G12B, PLA2G15, PLA2G1B, PLA2G2A, PLA2G2C, PLA2G2D, PLA2G2E, PLA2G2F, PLA2G3, PLA2G4A, PLA2G4B, PLA2G4C, PLA2G4D, PLA2G4E, PLA2G4F, PLA2G5, PLA2G6, PLAAT1, PLAAT2, PLAAT3, PLAAT4, PLB1, PLD1, PLD2, PLD3, PLD4, PNPLA2, PNPLA3, PNPLA4, PNP…
PI -> DG -> PE -> PC -> LPC -> LPA -> PA	2.268	ABHD3, ABHD5, AGPAT1, AGPAT2, AGPAT3, AGPAT4, AGPAT5, CEPT1, GPAT2, GPAT3, JMJD7-PLA2G4B, LCLAT1, MBOAT1, MBOAT2, PEMT, PLA2G10, PLA2G12A, PLA2G12B, PLA2G15, PLA2G1B, PLA2G2A, PLA2G2C, PLA2G2D, PLA2G2E, PLA2G2F, PLA2G3, PLA2G4A, PLA2G4B, PLA2G4C, PLA2G4D, PLA2G4E, PLA2G4F, PLA2G5, PLA2G6, PLAAT1, PLAAT2, PLAAT3, PLAAT4, PLB1, PLD1, PLD2, PLD3, PLD4, PNPLA2, PNPLA3, PNPLA4, PNPLA8, SELENOI
TG -> DG -> PA -> PC	2.268	AADAC, AGK, CDS1, CDS2, CEL, DGKA, DGKB, DGKD, DGKE, DGKG, DGKH, DGKI, DGKK, DGKQ, DGKZ, LIPC, LIPF, LIPG, PNLIP, PNLIPRP1, PNLIPRP2, PNLIPRP3, PNPLA2, PNPLA3, TAMM41
LPA -> PA -> PC -> LPC -> MG -> DG -> PE	2.268	ABHD3, ABHD5, AGPAT1, AGPAT2, AGPAT3, AGPAT4, AGPAT5, CDS1, CDS2, CEPT1, ENPP6, GPAT2, GPAT3, JMJD7-PLA2G4B, LCLAT1, MBOAT1, MBOAT2, PLA2G10, PLA2G12A, PLA2G12B, PLA2G15, PLA2G1B, PLA2G2A, PLA2G2C, PLA2G2D, PLA2G2E, PLA2G2F, PLA2G3, PLA2G4A, PLA2G4B, PLA2G4C, PLA2G4D, PLA2G4E, PLA2G4F, PLA2G5, PLA2G6, PLAAT1, PLAAT2, PLAAT3, PLAAT4, PLB1, PNPLA2, PNPLA3, PNPLA4, PNPLA8, SELENOI, TAMM41
FAL -> FA -> CoA -> LPA -> PA -> PI	2.26	ABHD5, ACSBG1, ACSBG2, ACSF2, ACSL1, ACSL3, ACSL4, ACSL5, ACSL6, ACSM1, ACSM2A, ACSM2B, ACSM3, ACSM4, ACSM5, ACSM6, AGPAT1, AGPAT2, AGPAT3, AGPAT4, AGPAT5, CDIPT, CDS1, CDS2, GPAM, GPAT2, GPAT3, GPAT4, LCLAT1, MBOAT1, MBOAT2, SLC27A1, SLC27A2, SLC27A3, SLC27A4, SLC27A5, SLC27A6, TAMM41
PA -> PC -> LPC -> MG -> DG -> PE -> PS -> LPS	2.259	ABHD3, CDS1, CDS2, CEPT1, ENPP6, JMJD7-PLA2G4B, PLA2G10, PLA2G12A, PLA2G12B, PLA2G15, PLA2G1B, PLA2G2A, PLA2G2C, PLA2G2D, PLA2G2E, PLA2G2F, PLA2G3, PLA2G4A, PLA2G4B, PLA2G4C, PLA2G4D, PLA2G4E, PLA2G4F, PLA2G5, PLA2G6, PLAAT1, PLAAT2, PLAAT3, PLAAT4, PLB1, PNPLA2, PNPLA3, PNPLA4, PNPLA8, PTDSS1, PTDSS2, SELENOI, TAMM41
FOH -> FAL -> FA -> CoA -> LPA -> PA -> PC -> LPC	2.251	ABHD3, ABHD5, ACSBG1, ACSBG2, ACSF2, ACSL1, ACSL3, ACSL4, ACSL5, ACSL6, ACSM1, ACSM2A, ACSM2B, ACSM3, ACSM4, ACSM5, ACSM6, AGPAT1, AGPAT2, AGPAT3, AGPAT4, AGPAT5, CDS1, CDS2, GPAM, GPAT2, GPAT3, GPAT4, JMJD7-PLA2G4B, LCLAT1, MBOAT1, MBOAT2, PLA2G10, PLA2G12A, PLA2G12B, PLA2G15, PLA2G1B, PLA2G2A, PLA2G2C, PLA2G2D, PLA2G2E, PLA2G2F, PLA2G3, PLA2G4A, PLA2G4B, PLA2G4C, PLA2G4D, PLA2G4E, PLA2G4F, PLA2…
PA -> DG -> PE -> PC -> SM -> CerP -> Cer	2.25	CEPT1, LPIN1, LPIN2, LPIN3, PEMT, PLPP1, PLPP2, PLPP3, PLPP4, PLPP5, SELENOI, SGMS1, SGMS2
CE -> FA -> CoA -> LPA -> PA -> PI -> DG -> PE -> PC -> LPC	2.248	ABHD3, ABHD5, ACSBG1, ACSBG2, ACSF2, ACSL1, ACSL3, ACSL4, ACSL5, ACSL6, ACSM1, ACSM2A, ACSM2B, ACSM3, ACSM4, ACSM5, ACSM6, AGPAT1, AGPAT2, AGPAT3, AGPAT4, AGPAT5, CDIPT, CDS1, CDS2, CEL, CEPT1, CES1, GPAM, GPAT2, GPAT3, GPAT4, JMJD7-PLA2G4B, LCLAT1, LIPA, MBOAT1, MBOAT2, NCEH1, PEMT, PLA2G10, PLA2G12A, PLA2G12B, PLA2G15, PLA2G1B, PLA2G2A, PLA2G2C, PLA2G2D, PLA2G2E, PLA2G2F, PLA2G3, PLA2G4A, PLA2G…
TG -> DG -> PC -> SM -> Cer	2.247	AADAC, CEL, CEPT1, CHPT1, ENPP7, LIPC, LIPF, LIPG, PNLIP, PNLIPRP1, PNLIPRP2, PNLIPRP3, PNPLA2, PNPLA3, SGMS1, SGMS2, SMPD1, SMPD2, SMPD3, SMPD4
LPC -> LPA -> PA -> DG -> PE -> PC -> SM -> CerP -> Cer	2.246	ABHD5, AGPAT1, AGPAT2, AGPAT3, AGPAT4, AGPAT5, CEPT1, GPAT2, GPAT3, LCLAT1, LPIN1, LPIN2, LPIN3, MBOAT1, MBOAT2, PEMT, PLD1, PLD2, PLD3, PLD4, PLPP1, PLPP2, PLPP3, PLPP4, PLPP5, SELENOI, SGMS1, SGMS2
LPE -> PE -> PC -> LPC -> LPA -> MG -> DG	2.244	ABHD3, JMJD7-PLA2G4B, LPCAT1, LPCAT2, LPCAT3, LPCAT4, MBOAT1, MBOAT2, PEMT, PLA2G10, PLA2G12A, PLA2G12B, PLA2G15, PLA2G1B, PLA2G2A, PLA2G2C, PLA2G2D, PLA2G2E, PLA2G2F, PLA2G3, PLA2G4A, PLA2G4B, PLA2G4C, PLA2G4D, PLA2G4E, PLA2G4F, PLA2G5, PLA2G6, PLAAT1, PLAAT2, PLAAT3, PLAAT4, PLB1, PLD1, PLD2, PLD3, PLD4, PLPP1, PNPLA2, PNPLA3, PNPLA4, PNPLA8
FAL -> FOH -> FA -> CoA -> LPA -> PA -> PI -> DG -> PE -> PC -> SM -> CerP	2.241	ABHD5, ACSBG1, ACSBG2, ACSF2, ACSL1, ACSL3, ACSL4, ACSL5, ACSL6, ACSM1, ACSM2A, ACSM2B, ACSM3, ACSM4, ACSM5, ACSM6, AGPAT1, AGPAT2, AGPAT3, AGPAT4, AGPAT5, CDIPT, CDS1, CDS2, CEPT1, GPAM, GPAT2, GPAT3, GPAT4, LCLAT1, MBOAT1, MBOAT2, PEMT, SELENOI, SGMS1, SGMS2, SLC27A1, SLC27A2, SLC27A3, SLC27A4, SLC27A5, SLC27A6, TAMM41
TG -> DG -> PE -> PC -> PS -> LPS	2.239	AADAC, CEL, CEPT1, LIPC, LIPF, LIPG, PEMT, PNLIP, PNLIPRP1, PNLIPRP2, PNLIPRP3, PNPLA2, PNPLA3, PTDSS1, PTDSS2, SELENOI
FAL -> FOH -> FA -> CoA -> LPA -> PA -> DG -> PE -> PS	2.237	ABHD5, ACSBG1, ACSBG2, ACSF2, ACSL1, ACSL3, ACSL4, ACSL5, ACSL6, ACSM1, ACSM2A, ACSM2B, ACSM3, ACSM4, ACSM5, ACSM6, AGPAT1, AGPAT2, AGPAT3, AGPAT4, AGPAT5, CEPT1, GPAM, GPAT2, GPAT3, GPAT4, LCLAT1, LPIN1, LPIN2, LPIN3, MBOAT1, MBOAT2, PLPP1, PLPP2, PLPP3, PLPP4, PLPP5, PTDSS1, PTDSS2, SELENOI, SLC27A1, SLC27A2, SLC27A3, SLC27A4, SLC27A5, SLC27A6
FAL -> FOH -> FA -> CoA -> LPA -> PA -> DG -> PE -> PC	2.237	ABHD5, ACSBG1, ACSBG2, ACSF2, ACSL1, ACSL3, ACSL4, ACSL5, ACSL6, ACSM1, ACSM2A, ACSM2B, ACSM3, ACSM4, ACSM5, ACSM6, AGPAT1, AGPAT2, AGPAT3, AGPAT4, AGPAT5, CEPT1, GPAM, GPAT2, GPAT3, GPAT4, LCLAT1, LPIN1, LPIN2, LPIN3, MBOAT1, MBOAT2, PEMT, PLPP1, PLPP2, PLPP3, PLPP4, PLPP5, SELENOI, SLC27A1, SLC27A2, SLC27A3, SLC27A4, SLC27A5, SLC27A6
FAL -> FOH -> FA -> CoA -> LPA -> PA -> DG -> PE -> LPE	2.237	ABHD5, ACSBG1, ACSBG2, ACSF2, ACSL1, ACSL3, ACSL4, ACSL5, ACSL6, ACSM1, ACSM2A, ACSM2B, ACSM3, ACSM4, ACSM5, ACSM6, AGPAT1, AGPAT2, AGPAT3, AGPAT4, AGPAT5, CEPT1, GPAM, GPAT2, GPAT3, GPAT4, LCLAT1, LPIN1, LPIN2, LPIN3, MBOAT1, MBOAT2, PLA2G2A, PLA2G2D, PLPP1, PLPP2, PLPP3, PLPP4, PLPP5, PNPLA8, SELENOI, SLC27A1, SLC27A2, SLC27A3, SLC27A4, SLC27A5, SLC27A6
CoA -> LPA -> MG -> DG -> PE -> PC -> PA -> PI -> LPI	2.237	CDIPT, CDS1, CDS2, CEPT1, GPAM, GPAT2, GPAT3, GPAT4, PEMT, PLD1, PLD2, PLD3, PLD4, PLPP1, SELENOI, TAMM41
PA -> PI -> DG -> PC -> SM	2.235	CDIPT, CDS1, CDS2, CEPT1, CHPT1, SGMS1, SGMS2, TAMM41
LPA -> MG -> DG -> PA -> PC -> LPC	2.232	ABHD3, AGK, CDS1, CDS2, DGKA, DGKB, DGKD, DGKE, DGKG, DGKH, DGKI, DGKK, DGKQ, DGKZ, JMJD7-PLA2G4B, PLA2G10, PLA2G12A, PLA2G12B, PLA2G15, PLA2G1B, PLA2G2A, PLA2G2C, PLA2G2D, PLA2G2E, PLA2G2F, PLA2G3, PLA2G4A, PLA2G4B, PLA2G4C, PLA2G4D, PLA2G4E, PLA2G4F, PLA2G5, PLA2G6, PLAAT1, PLAAT2, PLAAT3, PLAAT4, PLB1, PLPP1, PNPLA2, PNPLA3, PNPLA4, PNPLA8, TAMM41
FAL -> FOH -> FA -> CoA -> LPA -> PA -> DG -> PE -> PS -> LPS	2.232	ABHD5, ACSBG1, ACSBG2, ACSF2, ACSL1, ACSL3, ACSL4, ACSL5, ACSL6, ACSM1, ACSM2A, ACSM2B, ACSM3, ACSM4, ACSM5, ACSM6, AGPAT1, AGPAT2, AGPAT3, AGPAT4, AGPAT5, CEPT1, GPAM, GPAT2, GPAT3, GPAT4, LCLAT1, LPIN1, LPIN2, LPIN3, MBOAT1, MBOAT2, PLPP1, PLPP2, PLPP3, PLPP4, PLPP5, PTDSS1, PTDSS2, SELENOI, SLC27A1, SLC27A2, SLC27A3, SLC27A4, SLC27A5, SLC27A6
LPC -> LPA -> PA -> PS -> PE	2.232	ABHD5, AGPAT1, AGPAT2, AGPAT3, AGPAT4, AGPAT5, CDS1, CDS2, GPAT2, GPAT3, LCLAT1, MBOAT1, MBOAT2, PISD, PLD1, PLD2, PLD3, PLD4, TAMM41
LPA -> PA -> PC -> LPC -> MG -> DG	2.229	ABHD3, ABHD5, AGPAT1, AGPAT2, AGPAT3, AGPAT4, AGPAT5, CDS1, CDS2, ENPP6, GPAT2, GPAT3, JMJD7-PLA2G4B, LCLAT1, MBOAT1, MBOAT2, PLA2G10, PLA2G12A, PLA2G12B, PLA2G15, PLA2G1B, PLA2G2A, PLA2G2C, PLA2G2D, PLA2G2E, PLA2G2F, PLA2G3, PLA2G4A, PLA2G4B, PLA2G4C, PLA2G4D, PLA2G4E, PLA2G4F, PLA2G5, PLA2G6, PLAAT1, PLAAT2, PLAAT3, PLAAT4, PLB1, PNPLA2, PNPLA3, PNPLA4, PNPLA8, TAMM41
LPA -> PA -> DG -> PE -> PC -> PS	2.227	ABHD5, AGPAT1, AGPAT2, AGPAT3, AGPAT4, AGPAT5, CEPT1, GPAT2, GPAT3, LCLAT1, LPIN1, LPIN2, LPIN3, MBOAT1, MBOAT2, PEMT, PLPP1, PLPP2, PLPP3, PLPP4, PLPP5, PTDSS1, PTDSS2, SELENOI
LPC -> LPA -> PA -> PI -> DG -> PE -> PC -> SM -> Cer -> CerP	2.225	ABHD5, AGK, AGPAT1, AGPAT2, AGPAT3, AGPAT4, AGPAT5, CDIPT, CDS1, CDS2, CEPT1, CERK, ENPP7, GPAT2, GPAT3, LCLAT1, MBOAT1, MBOAT2, PEMT, PLD1, PLD2, PLD3, PLD4, SELENOI, SGMS1, SGMS2, SMPD1, SMPD2, SMPD3, SMPD4, TAMM41
FOH -> FAL -> FA -> CoA -> LPA -> PA -> DG -> PE -> PC -> LPC	2.221	ABHD3, ABHD5, ACSBG1, ACSBG2, ACSF2, ACSL1, ACSL3, ACSL4, ACSL5, ACSL6, ACSM1, ACSM2A, ACSM2B, ACSM3, ACSM4, ACSM5, ACSM6, AGPAT1, AGPAT2, AGPAT3, AGPAT4, AGPAT5, CEPT1, GPAM, GPAT2, GPAT3, GPAT4, JMJD7-PLA2G4B, LCLAT1, LPIN1, LPIN2, LPIN3, MBOAT1, MBOAT2, PEMT, PLA2G10, PLA2G12A, PLA2G12B, PLA2G15, PLA2G1B, PLA2G2A, PLA2G2C, PLA2G2D, PLA2G2E, PLA2G2F, PLA2G3, PLA2G4A, PLA2G4B, PLA2G4C, PLA2G4D, …
FA -> CoA -> LPA -> PA -> DG -> PC -> PS	2.218	ABHD5, ACSBG1, ACSBG2, ACSF2, ACSL1, ACSL3, ACSL4, ACSL5, ACSL6, ACSM1, ACSM2A, ACSM2B, ACSM3, ACSM4, ACSM5, ACSM6, AGPAT1, AGPAT2, AGPAT3, AGPAT4, AGPAT5, CEPT1, CHPT1, GPAM, GPAT2, GPAT3, GPAT4, LCLAT1, LPIN1, LPIN2, LPIN3, MBOAT1, MBOAT2, PLPP1, PLPP2, PLPP3, PLPP4, PLPP5, PTDSS1, PTDSS2, SLC27A1, SLC27A2, SLC27A3, SLC27A4, SLC27A5, SLC27A6
PA -> PI -> DG -> PE	2.218	CDIPT, CDS1, CDS2, CEPT1, SELENOI, TAMM41
LPS -> PS -> PE -> PC -> LPC -> LPA -> MG -> DG -> PA -> PI	2.216	ABHD3, AGK, CDIPT, CDS1, CDS2, DGKA, DGKB, DGKD, DGKE, DGKG, DGKH, DGKI, DGKK, DGKQ, DGKZ, JMJD7-PLA2G4B, LPCAT3, MBOAT1, PEMT, PISD, PLA2G10, PLA2G12A, PLA2G12B, PLA2G15, PLA2G1B, PLA2G2A, PLA2G2C, PLA2G2D, PLA2G2E, PLA2G2F, PLA2G3, PLA2G4A, PLA2G4B, PLA2G4C, PLA2G4D, PLA2G4E, PLA2G4F, PLA2G5, PLA2G6, PLAAT1, PLAAT2, PLAAT3, PLAAT4, PLB1, PLD1, PLD2, PLD3, PLD4, PLPP1, PNPLA2, PNPLA3, PNPLA4, PN…
FAL -> FA -> CoA -> LPA -> PA -> DG -> PC -> PS	2.215	ABHD5, ACSBG1, ACSBG2, ACSF2, ACSL1, ACSL3, ACSL4, ACSL5, ACSL6, ACSM1, ACSM2A, ACSM2B, ACSM3, ACSM4, ACSM5, ACSM6, AGPAT1, AGPAT2, AGPAT3, AGPAT4, AGPAT5, CEPT1, CHPT1, GPAM, GPAT2, GPAT3, GPAT4, LCLAT1, LPIN1, LPIN2, LPIN3, MBOAT1, MBOAT2, PLPP1, PLPP2, PLPP3, PLPP4, PLPP5, PTDSS1, PTDSS2, SLC27A1, SLC27A2, SLC27A3, SLC27A4, SLC27A5, SLC27A6
SM -> PC -> DG -> MG	2.215	SGMS1, SGMS2, SMPD1
SM -> PC -> DG -> PA -> PI -> LPI	2.213	AGK, CDIPT, CDS1, CDS2, DGKA, DGKB, DGKD, DGKE, DGKG, DGKH, DGKI, DGKK, DGKQ, DGKZ, SGMS1, SGMS2, SMPD1, TAMM41
FAL -> FOH -> FA -> CoA -> LPA -> PA -> DG -> PE -> PC -> SM -> Cer -> CerP	2.212	ABHD5, ACSBG1, ACSBG2, ACSF2, ACSL1, ACSL3, ACSL4, ACSL5, ACSL6, ACSM1, ACSM2A, ACSM2B, ACSM3, ACSM4, ACSM5, ACSM6, AGK, AGPAT1, AGPAT2, AGPAT3, AGPAT4, AGPAT5, CEPT1, CERK, ENPP7, GPAM, GPAT2, GPAT3, GPAT4, LCLAT1, LPIN1, LPIN2, LPIN3, MBOAT1, MBOAT2, PEMT, PLPP1, PLPP2, PLPP3, PLPP4, PLPP5, SELENOI, SGMS1, SGMS2, SLC27A1, SLC27A2, SLC27A3, SLC27A4, SLC27A5, SLC27A6, SMPD1, SMPD2, SMPD3, SMPD4
DG -> PA -> PC -> LPC -> LPA	2.21	ABHD3, AGK, CDS1, CDS2, DGKA, DGKB, DGKD, DGKE, DGKG, DGKH, DGKI, DGKK, DGKQ, DGKZ, JMJD7-PLA2G4B, PLA2G10, PLA2G12A, PLA2G12B, PLA2G15, PLA2G1B, PLA2G2A, PLA2G2C, PLA2G2D, PLA2G2E, PLA2G2F, PLA2G3, PLA2G4A, PLA2G4B, PLA2G4C, PLA2G4D, PLA2G4E, PLA2G4F, PLA2G5, PLA2G6, PLAAT1, PLAAT2, PLAAT3, PLAAT4, PLB1, PLD1, PLD2, PLD3, PLD4, PNPLA2, PNPLA3, PNPLA4, PNPLA8, TAMM41
FAL -> FOH -> FA -> CoA -> LPA -> PA -> PC -> SM -> Cer -> CerP	2.21	ABHD5, ACSBG1, ACSBG2, ACSF2, ACSL1, ACSL3, ACSL4, ACSL5, ACSL6, ACSM1, ACSM2A, ACSM2B, ACSM3, ACSM4, ACSM5, ACSM6, AGK, AGPAT1, AGPAT2, AGPAT3, AGPAT4, AGPAT5, CDS1, CDS2, CERK, ENPP7, GPAM, GPAT2, GPAT3, GPAT4, LCLAT1, MBOAT1, MBOAT2, SGMS1, SGMS2, SLC27A1, SLC27A2, SLC27A3, SLC27A4, SLC27A5, SLC27A6, SMPD1, SMPD2, SMPD3, SMPD4, TAMM41
CoA -> LPA -> MG -> DG -> PC -> SM -> CerP	2.207	CEPT1, CHPT1, GPAM, GPAT2, GPAT3, GPAT4, PLPP1, SGMS1, SGMS2
PA -> PI -> DG -> PE -> PC -> SM -> Cer -> CerP	2.206	AGK, CDIPT, CDS1, CDS2, CEPT1, CERK, ENPP7, PEMT, SELENOI, SGMS1, SGMS2, SMPD1, SMPD2, SMPD3, SMPD4, TAMM41
FAL -> FA -> CoA -> LPA -> PA -> DG -> PC -> PS -> LPS	2.202	ABHD5, ACSBG1, ACSBG2, ACSF2, ACSL1, ACSL3, ACSL4, ACSL5, ACSL6, ACSM1, ACSM2A, ACSM2B, ACSM3, ACSM4, ACSM5, ACSM6, AGPAT1, AGPAT2, AGPAT3, AGPAT4, AGPAT5, CEPT1, CHPT1, GPAM, GPAT2, GPAT3, GPAT4, LCLAT1, LPIN1, LPIN2, LPIN3, MBOAT1, MBOAT2, PLPP1, PLPP2, PLPP3, PLPP4, PLPP5, PTDSS1, PTDSS2, SLC27A1, SLC27A2, SLC27A3, SLC27A4, SLC27A5, SLC27A6
LPC -> LPA -> MG -> DG -> PC -> PA -> PG -> LPG	2.199	CDS1, CDS2, CEPT1, CHPT1, PGS1, PLD1, PLD2, PLD3, PLD4, PLPP1, PTPMT1, TAMM41
CoA -> LPA -> PA -> PI -> DG -> PE -> PS	2.194	ABHD5, AGPAT1, AGPAT2, AGPAT3, AGPAT4, AGPAT5, CDIPT, CDS1, CDS2, CEPT1, GPAM, GPAT2, GPAT3, GPAT4, LCLAT1, MBOAT1, MBOAT2, PTDSS1, PTDSS2, SELENOI, TAMM41
CoA -> LPA -> PA -> PI -> DG -> PE -> PC	2.194	ABHD5, AGPAT1, AGPAT2, AGPAT3, AGPAT4, AGPAT5, CDIPT, CDS1, CDS2, CEPT1, GPAM, GPAT2, GPAT3, GPAT4, LCLAT1, MBOAT1, MBOAT2, PEMT, SELENOI, TAMM41
CoA -> LPA -> PA -> PI -> DG -> PE -> LPE	2.194	ABHD5, AGPAT1, AGPAT2, AGPAT3, AGPAT4, AGPAT5, CDIPT, CDS1, CDS2, CEPT1, GPAM, GPAT2, GPAT3, GPAT4, LCLAT1, MBOAT1, MBOAT2, PLA2G2A, PLA2G2D, PNPLA8, SELENOI, TAMM41
FA -> CoA -> LPA -> PA -> DG -> PC -> PS -> LPS	2.193	ABHD5, ACSBG1, ACSBG2, ACSF2, ACSL1, ACSL3, ACSL4, ACSL5, ACSL6, ACSM1, ACSM2A, ACSM2B, ACSM3, ACSM4, ACSM5, ACSM6, AGPAT1, AGPAT2, AGPAT3, AGPAT4, AGPAT5, CEPT1, CHPT1, GPAM, GPAT2, GPAT3, GPAT4, LCLAT1, LPIN1, LPIN2, LPIN3, MBOAT1, MBOAT2, PLPP1, PLPP2, PLPP3, PLPP4, PLPP5, PTDSS1, PTDSS2, SLC27A1, SLC27A2, SLC27A3, SLC27A4, SLC27A5, SLC27A6
FOH -> FA -> CoA -> LPA -> PA -> DG -> PC	2.192	ABHD5, ACSBG1, ACSBG2, ACSF2, ACSL1, ACSL3, ACSL4, ACSL5, ACSL6, ACSM1, ACSM2A, ACSM2B, ACSM3, ACSM4, ACSM5, ACSM6, AGPAT1, AGPAT2, AGPAT3, AGPAT4, AGPAT5, CEPT1, CHPT1, GPAM, GPAT2, GPAT3, GPAT4, LCLAT1, LPIN1, LPIN2, LPIN3, MBOAT1, MBOAT2, PLPP1, PLPP2, PLPP3, PLPP4, PLPP5, SLC27A1, SLC27A2, SLC27A3, SLC27A4, SLC27A5, SLC27A6
MG -> DG -> PC -> PA -> PI -> LPI	2.191	CDIPT, CDS1, CDS2, CEPT1, CHPT1, PLD1, PLD2, PLD3, PLD4, TAMM41
CoA -> LPA -> PA -> PC -> SM -> CerP -> Cer	2.185	ABHD5, AGPAT1, AGPAT2, AGPAT3, AGPAT4, AGPAT5, CDS1, CDS2, GPAM, GPAT2, GPAT3, GPAT4, LCLAT1, LPIN1, LPIN2, LPIN3, MBOAT1, MBOAT2, PLPP1, PLPP2, PLPP3, PLPP4, PLPP5, SGMS1, SGMS2, TAMM41
LPA -> PA -> DG -> PE -> PC -> PS -> LPS	2.183	ABHD5, AGPAT1, AGPAT2, AGPAT3, AGPAT4, AGPAT5, CEPT1, GPAT2, GPAT3, LCLAT1, LPIN1, LPIN2, LPIN3, MBOAT1, MBOAT2, PEMT, PLPP1, PLPP2, PLPP3, PLPP4, PLPP5, PTDSS1, PTDSS2, SELENOI
PA -> PC -> DG -> PE -> PS	2.181	CDS1, CDS2, CEPT1, PTDSS1, PTDSS2, SELENOI, SMPD1, TAMM41
PA -> PC -> DG -> PE -> LPE	2.181	CDS1, CDS2, CEPT1, PLA2G2A, PLA2G2D, PNPLA8, SELENOI, SMPD1, TAMM41
CoA -> LPA -> PA -> PS -> PE -> PC -> SM -> Cer -> CerP	2.18	ABHD5, AGK, AGPAT1, AGPAT2, AGPAT3, AGPAT4, AGPAT5, CDS1, CDS2, CERK, ENPP7, GPAM, GPAT2, GPAT3, GPAT4, LCLAT1, MBOAT1, MBOAT2, PEMT, PISD, SGMS1, SGMS2, SMPD1, SMPD2, SMPD3, SMPD4, TAMM41
PC -> LPC -> LPA -> MG -> DG -> PA -> PI	2.179	ABHD3, AGK, CDIPT, CDS1, CDS2, DGKA, DGKB, DGKD, DGKE, DGKG, DGKH, DGKI, DGKK, DGKQ, DGKZ, JMJD7-PLA2G4B, PLA2G10, PLA2G12A, PLA2G12B, PLA2G15, PLA2G1B, PLA2G2A, PLA2G2C, PLA2G2D, PLA2G2E, PLA2G2F, PLA2G3, PLA2G4A, PLA2G4B, PLA2G4C, PLA2G4D, PLA2G4E, PLA2G4F, PLA2G5, PLA2G6, PLAAT1, PLAAT2, PLAAT3, PLAAT4, PLB1, PLD1, PLD2, PLD3, PLD4, PLPP1, PNPLA2, PNPLA3, PNPLA4, PNPLA8, TAMM41
CoA -> LPA -> PA -> PC -> LPC -> MG -> DG -> PE -> PS	2.175	ABHD3, ABHD5, AGPAT1, AGPAT2, AGPAT3, AGPAT4, AGPAT5, CDS1, CDS2, CEPT1, ENPP6, GPAM, GPAT2, GPAT3, GPAT4, JMJD7-PLA2G4B, LCLAT1, MBOAT1, MBOAT2, PLA2G10, PLA2G12A, PLA2G12B, PLA2G15, PLA2G1B, PLA2G2A, PLA2G2C, PLA2G2D, PLA2G2E, PLA2G2F, PLA2G3, PLA2G4A, PLA2G4B, PLA2G4C, PLA2G4D, PLA2G4E, PLA2G4F, PLA2G5, PLA2G6, PLAAT1, PLAAT2, PLAAT3, PLAAT4, PLB1, PNPLA2, PNPLA3, PNPLA4, PNPLA8, PTDSS1, PTDSS…
CoA -> LPA -> PA -> PC -> LPC -> MG -> DG -> PE -> LPE	2.175	ABHD3, ABHD5, AGPAT1, AGPAT2, AGPAT3, AGPAT4, AGPAT5, CDS1, CDS2, CEPT1, ENPP6, GPAM, GPAT2, GPAT3, GPAT4, JMJD7-PLA2G4B, LCLAT1, MBOAT1, MBOAT2, PLA2G10, PLA2G12A, PLA2G12B, PLA2G15, PLA2G1B, PLA2G2A, PLA2G2C, PLA2G2D, PLA2G2E, PLA2G2F, PLA2G3, PLA2G4A, PLA2G4B, PLA2G4C, PLA2G4D, PLA2G4E, PLA2G4F, PLA2G5, PLA2G6, PLAAT1, PLAAT2, PLAAT3, PLAAT4, PLB1, PNPLA2, PNPLA3, PNPLA4, PNPLA8, SELENOI, TAMM…
DG -> PC -> PS -> PE -> LPE	2.174	CEPT1, CHPT1, PISD, PLA2G2A, PLA2G2D, PNPLA8, PTDSS1, PTDSS2
CoA -> LPA -> PA -> PC -> LPC -> MG -> DG -> PE -> PS -> LPS	2.174	ABHD3, ABHD5, AGPAT1, AGPAT2, AGPAT3, AGPAT4, AGPAT5, CDS1, CDS2, CEPT1, ENPP6, GPAM, GPAT2, GPAT3, GPAT4, JMJD7-PLA2G4B, LCLAT1, MBOAT1, MBOAT2, PLA2G10, PLA2G12A, PLA2G12B, PLA2G15, PLA2G1B, PLA2G2A, PLA2G2C, PLA2G2D, PLA2G2E, PLA2G2F, PLA2G3, PLA2G4A, PLA2G4B, PLA2G4C, PLA2G4D, PLA2G4E, PLA2G4F, PLA2G5, PLA2G6, PLAAT1, PLAAT2, PLAAT3, PLAAT4, PLB1, PNPLA2, PNPLA3, PNPLA4, PNPLA8, PTDSS1, PTDSS…
CoA -> LPA -> PA -> PI -> DG -> PE -> PS -> LPS	2.17	ABHD5, AGPAT1, AGPAT2, AGPAT3, AGPAT4, AGPAT5, CDIPT, CDS1, CDS2, CEPT1, GPAM, GPAT2, GPAT3, GPAT4, LCLAT1, MBOAT1, MBOAT2, PTDSS1, PTDSS2, SELENOI, TAMM41
LPC -> LPA -> PA -> PI -> DG -> PC -> SM	2.167	ABHD5, AGPAT1, AGPAT2, AGPAT3, AGPAT4, AGPAT5, CDIPT, CDS1, CDS2, CEPT1, CHPT1, GPAT2, GPAT3, LCLAT1, MBOAT1, MBOAT2, PLD1, PLD2, PLD3, PLD4, SGMS1, SGMS2, TAMM41
LPA -> PA -> DG -> PC -> SM -> Cer	2.162	ABHD5, AGPAT1, AGPAT2, AGPAT3, AGPAT4, AGPAT5, CEPT1, CHPT1, ENPP7, GPAT2, GPAT3, LCLAT1, LPIN1, LPIN2, LPIN3, MBOAT1, MBOAT2, PLPP1, PLPP2, PLPP3, PLPP4, PLPP5, SGMS1, SGMS2, SMPD1, SMPD2, SMPD3, SMPD4
LPA -> PA -> PC -> DG	2.158	ABHD5, AGPAT1, AGPAT2, AGPAT3, AGPAT4, AGPAT5, CDS1, CDS2, GPAT2, GPAT3, LCLAT1, MBOAT1, MBOAT2, SMPD1, TAMM41
FOH -> FA -> CoA -> LPA -> PA -> PI -> DG -> PC -> SM -> CerP	2.157	ABHD5, ACSBG1, ACSBG2, ACSF2, ACSL1, ACSL3, ACSL4, ACSL5, ACSL6, ACSM1, ACSM2A, ACSM2B, ACSM3, ACSM4, ACSM5, ACSM6, AGPAT1, AGPAT2, AGPAT3, AGPAT4, AGPAT5, CDIPT, CDS1, CDS2, CEPT1, CHPT1, GPAM, GPAT2, GPAT3, GPAT4, LCLAT1, MBOAT1, MBOAT2, SGMS1, SGMS2, SLC27A1, SLC27A2, SLC27A3, SLC27A4, SLC27A5, SLC27A6, TAMM41
LPA -> PA -> PC -> DG -> PE	2.154	ABHD5, AGPAT1, AGPAT2, AGPAT3, AGPAT4, AGPAT5, CDS1, CDS2, CEPT1, GPAT2, GPAT3, LCLAT1, MBOAT1, MBOAT2, SELENOI, SMPD1, TAMM41
PI -> DG -> PA -> PS -> PE -> PC -> LPC -> LPA -> MG	2.154	ABHD3, AGK, CDS1, CDS2, DGKA, DGKB, DGKD, DGKE, DGKG, DGKH, DGKI, DGKK, DGKQ, DGKZ, JMJD7-PLA2G4B, PEMT, PISD, PLA2G10, PLA2G12A, PLA2G12B, PLA2G15, PLA2G1B, PLA2G2A, PLA2G2C, PLA2G2D, PLA2G2E, PLA2G2F, PLA2G3, PLA2G4A, PLA2G4B, PLA2G4C, PLA2G4D, PLA2G4E, PLA2G4F, PLA2G5, PLA2G6, PLAAT1, PLAAT2, PLAAT3, PLAAT4, PLB1, PLD1, PLD2, PLD3, PLD4, PLPP1, PNPLA2, PNPLA3, PNPLA4, PNPLA8, TAMM41
FAL -> FA -> CoA -> LPA -> PA -> PI -> DG -> PC -> PS -> PE	2.152	ABHD5, ACSBG1, ACSBG2, ACSF2, ACSL1, ACSL3, ACSL4, ACSL5, ACSL6, ACSM1, ACSM2A, ACSM2B, ACSM3, ACSM4, ACSM5, ACSM6, AGPAT1, AGPAT2, AGPAT3, AGPAT4, AGPAT5, CDIPT, CDS1, CDS2, CEPT1, CHPT1, GPAM, GPAT2, GPAT3, GPAT4, LCLAT1, MBOAT1, MBOAT2, PISD, PTDSS1, PTDSS2, SLC27A1, SLC27A2, SLC27A3, SLC27A4, SLC27A5, SLC27A6, TAMM41
FAL -> FOH -> FA -> CoA -> LPA -> PA -> PG	2.142	ABHD5, ACSBG1, ACSBG2, ACSF2, ACSL1, ACSL3, ACSL4, ACSL5, ACSL6, ACSM1, ACSM2A, ACSM2B, ACSM3, ACSM4, ACSM5, ACSM6, AGPAT1, AGPAT2, AGPAT3, AGPAT4, AGPAT5, CDS1, CDS2, GPAM, GPAT2, GPAT3, GPAT4, LCLAT1, MBOAT1, MBOAT2, PGS1, PTPMT1, SLC27A1, SLC27A2, SLC27A3, SLC27A4, SLC27A5, SLC27A6, TAMM41
CoA -> LPA -> PA -> DG -> PE -> PC -> SM -> CerP -> Cer	2.142	ABHD5, AGPAT1, AGPAT2, AGPAT3, AGPAT4, AGPAT5, CEPT1, GPAM, GPAT2, GPAT3, GPAT4, LCLAT1, LPIN1, LPIN2, LPIN3, MBOAT1, MBOAT2, PEMT, PLPP1, PLPP2, PLPP3, PLPP4, PLPP5, SELENOI, SGMS1, SGMS2
CE -> FA -> CoA -> LPA -> PA -> DG -> PC -> SM -> CerP	2.14	ABHD5, ACSBG1, ACSBG2, ACSF2, ACSL1, ACSL3, ACSL4, ACSL5, ACSL6, ACSM1, ACSM2A, ACSM2B, ACSM3, ACSM4, ACSM5, ACSM6, AGPAT1, AGPAT2, AGPAT3, AGPAT4, AGPAT5, CEL, CEPT1, CES1, CHPT1, GPAM, GPAT2, GPAT3, GPAT4, LCLAT1, LIPA, LPIN1, LPIN2, LPIN3, MBOAT1, MBOAT2, NCEH1, PLPP1, PLPP2, PLPP3, PLPP4, PLPP5, SGMS1, SGMS2, SLC27A1, SLC27A2, SLC27A3, SLC27A4, SLC27A5, SLC27A6
FAL -> FOH -> FA -> CoA -> LPA -> PA -> PC -> PS -> PE -> LPE	2.14	ABHD5, ACSBG1, ACSBG2, ACSF2, ACSL1, ACSL3, ACSL4, ACSL5, ACSL6, ACSM1, ACSM2A, ACSM2B, ACSM3, ACSM4, ACSM5, ACSM6, AGPAT1, AGPAT2, AGPAT3, AGPAT4, AGPAT5, CDS1, CDS2, GPAM, GPAT2, GPAT3, GPAT4, LCLAT1, MBOAT1, MBOAT2, PISD, PLA2G2A, PLA2G2D, PNPLA8, PTDSS1, PTDSS2, SLC27A1, SLC27A2, SLC27A3, SLC27A4, SLC27A5, SLC27A6, TAMM41
PA -> PC -> PS -> LPS	2.14	CDS1, CDS2, PTDSS1, PTDSS2, TAMM41
FAL -> FA -> CoA -> LPA -> MG -> DG -> PE -> PC -> LPC	2.136	ABHD3, ACSBG1, ACSBG2, ACSF2, ACSL1, ACSL3, ACSL4, ACSL5, ACSL6, ACSM1, ACSM2A, ACSM2B, ACSM3, ACSM4, ACSM5, ACSM6, CEPT1, GPAM, GPAT2, GPAT3, GPAT4, JMJD7-PLA2G4B, PEMT, PLA2G10, PLA2G12A, PLA2G12B, PLA2G15, PLA2G1B, PLA2G2A, PLA2G2C, PLA2G2D, PLA2G2E, PLA2G2F, PLA2G3, PLA2G4A, PLA2G4B, PLA2G4C, PLA2G4D, PLA2G4E, PLA2G4F, PLA2G5, PLA2G6, PLAAT1, PLAAT2, PLAAT3, PLAAT4, PLB1, PLPP1, PNPLA2, PNPLA…
FA -> CoA -> LPA -> PA -> PI -> DG -> PC -> PS -> PE	2.132	ABHD5, ACSBG1, ACSBG2, ACSF2, ACSL1, ACSL3, ACSL4, ACSL5, ACSL6, ACSM1, ACSM2A, ACSM2B, ACSM3, ACSM4, ACSM5, ACSM6, AGPAT1, AGPAT2, AGPAT3, AGPAT4, AGPAT5, CDIPT, CDS1, CDS2, CEPT1, CHPT1, GPAM, GPAT2, GPAT3, GPAT4, LCLAT1, MBOAT1, MBOAT2, PISD, PTDSS1, PTDSS2, SLC27A1, SLC27A2, SLC27A3, SLC27A4, SLC27A5, SLC27A6, TAMM41
FAL -> FA -> CoA -> LPA -> PA -> PC -> DG -> MG	2.131	ABHD5, ACSBG1, ACSBG2, ACSF2, ACSL1, ACSL3, ACSL4, ACSL5, ACSL6, ACSM1, ACSM2A, ACSM2B, ACSM3, ACSM4, ACSM5, ACSM6, AGPAT1, AGPAT2, AGPAT3, AGPAT4, AGPAT5, CDS1, CDS2, GPAM, GPAT2, GPAT3, GPAT4, LCLAT1, MBOAT1, MBOAT2, SLC27A1, SLC27A2, SLC27A3, SLC27A4, SLC27A5, SLC27A6, SMPD1, TAMM41
CoA -> LPA -> PA -> PI -> DG -> PE -> PC -> SM -> Cer -> CerP	2.128	ABHD5, AGK, AGPAT1, AGPAT2, AGPAT3, AGPAT4, AGPAT5, CDIPT, CDS1, CDS2, CEPT1, CERK, ENPP7, GPAM, GPAT2, GPAT3, GPAT4, LCLAT1, MBOAT1, MBOAT2, PEMT, SELENOI, SGMS1, SGMS2, SMPD1, SMPD2, SMPD3, SMPD4, TAMM41
FA -> CoA -> LPA -> PA -> PC -> DG -> MG	2.127	ABHD5, ACSBG1, ACSBG2, ACSF2, ACSL1, ACSL3, ACSL4, ACSL5, ACSL6, ACSM1, ACSM2A, ACSM2B, ACSM3, ACSM4, ACSM5, ACSM6, AGPAT1, AGPAT2, AGPAT3, AGPAT4, AGPAT5, CDS1, CDS2, GPAM, GPAT2, GPAT3, GPAT4, LCLAT1, MBOAT1, MBOAT2, SLC27A1, SLC27A2, SLC27A3, SLC27A4, SLC27A5, SLC27A6, SMPD1, TAMM41
FOH -> FA -> CoA -> LPA -> PA -> DG -> PC -> SM -> Cer -> CerP	2.126	ABHD5, ACSBG1, ACSBG2, ACSF2, ACSL1, ACSL3, ACSL4, ACSL5, ACSL6, ACSM1, ACSM2A, ACSM2B, ACSM3, ACSM4, ACSM5, ACSM6, AGK, AGPAT1, AGPAT2, AGPAT3, AGPAT4, AGPAT5, CEPT1, CERK, CHPT1, ENPP7, GPAM, GPAT2, GPAT3, GPAT4, LCLAT1, LPIN1, LPIN2, LPIN3, MBOAT1, MBOAT2, PLPP1, PLPP2, PLPP3, PLPP4, PLPP5, SGMS1, SGMS2, SLC27A1, SLC27A2, SLC27A3, SLC27A4, SLC27A5, SLC27A6, SMPD1, SMPD2, SMPD3, SMPD4
LPC -> LPA -> PA -> PC -> DG -> PE -> PS	2.123	ABHD5, AGPAT1, AGPAT2, AGPAT3, AGPAT4, AGPAT5, CDS1, CDS2, CEPT1, GPAT2, GPAT3, LCLAT1, MBOAT1, MBOAT2, PLD1, PLD2, PLD3, PLD4, PTDSS1, PTDSS2, SELENOI, SMPD1, TAMM41
LPC -> LPA -> PA -> PC -> DG -> PE -> LPE	2.123	ABHD5, AGPAT1, AGPAT2, AGPAT3, AGPAT4, AGPAT5, CDS1, CDS2, CEPT1, GPAT2, GPAT3, LCLAT1, MBOAT1, MBOAT2, PLA2G2A, PLA2G2D, PLD1, PLD2, PLD3, PLD4, PNPLA8, SELENOI, SMPD1, TAMM41
FA -> CoA -> LPA -> MG -> DG -> PE -> PC -> LPC	2.122	ABHD3, ACSBG1, ACSBG2, ACSF2, ACSL1, ACSL3, ACSL4, ACSL5, ACSL6, ACSM1, ACSM2A, ACSM2B, ACSM3, ACSM4, ACSM5, ACSM6, CEPT1, GPAM, GPAT2, GPAT3, GPAT4, JMJD7-PLA2G4B, PEMT, PLA2G10, PLA2G12A, PLA2G12B, PLA2G15, PLA2G1B, PLA2G2A, PLA2G2C, PLA2G2D, PLA2G2E, PLA2G2F, PLA2G3, PLA2G4A, PLA2G4B, PLA2G4C, PLA2G4D, PLA2G4E, PLA2G4F, PLA2G5, PLA2G6, PLAAT1, PLAAT2, PLAAT3, PLAAT4, PLB1, PLPP1, PNPLA2, PNPLA…
LPA -> PA -> PS -> LPS	2.116	ABHD5, AGPAT1, AGPAT2, AGPAT3, AGPAT4, AGPAT5, CDS1, CDS2, GPAT2, GPAT3, LCLAT1, MBOAT1, MBOAT2, TAMM41
PA -> PC -> DG -> PE -> PS -> LPS	2.115	CDS1, CDS2, CEPT1, PTDSS1, PTDSS2, SELENOI, SMPD1, TAMM41
FAL -> FOH -> FA -> CoA -> LPA -> PA -> DG -> PC -> SM	2.11	ABHD5, ACSBG1, ACSBG2, ACSF2, ACSL1, ACSL3, ACSL4, ACSL5, ACSL6, ACSM1, ACSM2A, ACSM2B, ACSM3, ACSM4, ACSM5, ACSM6, AGPAT1, AGPAT2, AGPAT3, AGPAT4, AGPAT5, CEPT1, CHPT1, GPAM, GPAT2, GPAT3, GPAT4, LCLAT1, LPIN1, LPIN2, LPIN3, MBOAT1, MBOAT2, PLPP1, PLPP2, PLPP3, PLPP4, PLPP5, SGMS1, SGMS2, SLC27A1, SLC27A2, SLC27A3, SLC27A4, SLC27A5, SLC27A6
FAL -> FA -> CoA -> LPA -> PA -> PI -> DG -> PC -> SM -> CerP -> Cer	2.107	ABHD5, ACSBG1, ACSBG2, ACSF2, ACSL1, ACSL3, ACSL4, ACSL5, ACSL6, ACSM1, ACSM2A, ACSM2B, ACSM3, ACSM4, ACSM5, ACSM6, AGPAT1, AGPAT2, AGPAT3, AGPAT4, AGPAT5, CDIPT, CDS1, CDS2, CEPT1, CHPT1, GPAM, GPAT2, GPAT3, GPAT4, LCLAT1, LPIN1, LPIN2, LPIN3, MBOAT1, MBOAT2, PLPP1, PLPP2, PLPP3, PLPP4, PLPP5, SGMS1, SGMS2, SLC27A1, SLC27A2, SLC27A3, SLC27A4, SLC27A5, SLC27A6, TAMM41
PE -> PC -> LPC -> LPA -> PA -> PI -> DG -> TG	2.107	ABHD3, ABHD5, AGPAT1, AGPAT2, AGPAT3, AGPAT4, AGPAT5, CDIPT, CDS1, CDS2, DGAT1, DGAT2, GPAT2, GPAT3, JMJD7-PLA2G4B, LCLAT1, MBOAT1, MBOAT2, MOGAT3, PEMT, PLA2G10, PLA2G12A, PLA2G12B, PLA2G15, PLA2G1B, PLA2G2A, PLA2G2C, PLA2G2D, PLA2G2E, PLA2G2F, PLA2G3, PLA2G4A, PLA2G4B, PLA2G4C, PLA2G4D, PLA2G4E, PLA2G4F, PLA2G5, PLA2G6, PLAAT1, PLAAT2, PLAAT3, PLAAT4, PLB1, PLD1, PLD2, PLD3, PLD4, PNPLA2, PNPLA…
LPC -> LPA -> PA -> PC -> DG -> PE -> PS -> LPS	2.105	ABHD5, AGPAT1, AGPAT2, AGPAT3, AGPAT4, AGPAT5, CDS1, CDS2, CEPT1, GPAT2, GPAT3, LCLAT1, MBOAT1, MBOAT2, PLD1, PLD2, PLD3, PLD4, PTDSS1, PTDSS2, SELENOI, SMPD1, TAMM41
LPA -> PA -> PS -> PE -> PC -> SM -> CerP -> Cer	2.103	ABHD5, AGPAT1, AGPAT2, AGPAT3, AGPAT4, AGPAT5, CDS1, CDS2, GPAT2, GPAT3, LCLAT1, LPIN1, LPIN2, LPIN3, MBOAT1, MBOAT2, PEMT, PISD, PLPP1, PLPP2, PLPP3, PLPP4, PLPP5, SGMS1, SGMS2, TAMM41
FOH -> FAL -> FA -> CoA -> LPA -> PA -> PI -> LPI	2.102	ABHD5, ACSBG1, ACSBG2, ACSF2, ACSL1, ACSL3, ACSL4, ACSL5, ACSL6, ACSM1, ACSM2A, ACSM2B, ACSM3, ACSM4, ACSM5, ACSM6, AGPAT1, AGPAT2, AGPAT3, AGPAT4, AGPAT5, CDIPT, CDS1, CDS2, GPAM, GPAT2, GPAT3, GPAT4, LCLAT1, MBOAT1, MBOAT2, SLC27A1, SLC27A2, SLC27A3, SLC27A4, SLC27A5, SLC27A6, TAMM41
TG -> DG -> PE -> PC -> PA -> LPA -> MG	2.098	AADAC, CEL, CEPT1, LIPC, LIPF, LIPG, PEMT, PLD1, PLD2, PLD3, PLD4, PLPP1, PNLIP, PNLIPRP1, PNLIPRP2, PNLIPRP3, PNPLA2, PNPLA3, SELENOI
LPC -> LPA -> PA -> PI -> DG -> PE	2.093	ABHD5, AGPAT1, AGPAT2, AGPAT3, AGPAT4, AGPAT5, CDIPT, CDS1, CDS2, CEPT1, GPAT2, GPAT3, LCLAT1, MBOAT1, MBOAT2, PLD1, PLD2, PLD3, PLD4, SELENOI, TAMM41
FA -> CoA -> LPA -> PA -> PC	2.093	ABHD5, ACSBG1, ACSBG2, ACSF2, ACSL1, ACSL3, ACSL4, ACSL5, ACSL6, ACSM1, ACSM2A, ACSM2B, ACSM3, ACSM4, ACSM5, ACSM6, AGPAT1, AGPAT2, AGPAT3, AGPAT4, AGPAT5, CDS1, CDS2, GPAM, GPAT2, GPAT3, GPAT4, LCLAT1, MBOAT1, MBOAT2, SLC27A1, SLC27A2, SLC27A3, SLC27A4, SLC27A5, SLC27A6, TAMM41
LPE -> PE -> PC -> PA -> PI -> LPI	2.093	CDIPT, CDS1, CDS2, LPCAT1, LPCAT2, LPCAT3, LPCAT4, MBOAT1, MBOAT2, PEMT, PLD1, PLD2, PLD3, PLD4, TAMM41
PI -> DG -> PC -> LPC -> MG	2.091	ABHD3, CEPT1, CHPT1, ENPP6, JMJD7-PLA2G4B, PLA2G10, PLA2G12A, PLA2G12B, PLA2G15, PLA2G1B, PLA2G2A, PLA2G2C, PLA2G2D, PLA2G2E, PLA2G2F, PLA2G3, PLA2G4A, PLA2G4B, PLA2G4C, PLA2G4D, PLA2G4E, PLA2G4F, PLA2G5, PLA2G6, PLAAT1, PLAAT2, PLAAT3, PLAAT4, PLB1, PNPLA2, PNPLA3, PNPLA4, PNPLA8
LPC -> LPA -> PA -> PC -> PS	2.089	ABHD5, AGPAT1, AGPAT2, AGPAT3, AGPAT4, AGPAT5, CDS1, CDS2, GPAT2, GPAT3, LCLAT1, MBOAT1, MBOAT2, PLD1, PLD2, PLD3, PLD4, PTDSS1, PTDSS2, TAMM41
CoA -> LPA -> MG -> DG -> PC -> PA -> PG -> LPG	2.089	CDS1, CDS2, CEPT1, CHPT1, GPAM, GPAT2, GPAT3, GPAT4, PGS1, PLD1, PLD2, PLD3, PLD4, PLPP1, PTPMT1, TAMM41
TG -> DG -> PA -> PS -> PE -> PC -> SM -> CerP	2.087	AADAC, AGK, CDS1, CDS2, CEL, DGKA, DGKB, DGKD, DGKE, DGKG, DGKH, DGKI, DGKK, DGKQ, DGKZ, LIPC, LIPF, LIPG, PEMT, PISD, PNLIP, PNLIPRP1, PNLIPRP2, PNLIPRP3, PNPLA2, PNPLA3, SGMS1, SGMS2, TAMM41
CoA -> LPA -> PA -> PS -> PE	2.085	ABHD5, AGPAT1, AGPAT2, AGPAT3, AGPAT4, AGPAT5, CDS1, CDS2, GPAM, GPAT2, GPAT3, GPAT4, LCLAT1, MBOAT1, MBOAT2, PISD, TAMM41
PE -> PC -> LPC -> LPA -> MG -> DG -> PA -> PG	2.083	ABHD3, AGK, CDS1, CDS2, DGKA, DGKB, DGKD, DGKE, DGKG, DGKH, DGKI, DGKK, DGKQ, DGKZ, JMJD7-PLA2G4B, PEMT, PGS1, PLA2G10, PLA2G12A, PLA2G12B, PLA2G15, PLA2G1B, PLA2G2A, PLA2G2C, PLA2G2D, PLA2G2E, PLA2G2F, PLA2G3, PLA2G4A, PLA2G4B, PLA2G4C, PLA2G4D, PLA2G4E, PLA2G4F, PLA2G5, PLA2G6, PLAAT1, PLAAT2, PLAAT3, PLAAT4, PLB1, PLD1, PLD2, PLD3, PLD4, PLPP1, PNPLA2, PNPLA3, PNPLA4, PNPLA8, PTPMT1, TAMM41
FA -> CoA -> LPA -> PA -> PI -> DG -> PC -> SM -> CerP -> Cer	2.078	ABHD5, ACSBG1, ACSBG2, ACSF2, ACSL1, ACSL3, ACSL4, ACSL5, ACSL6, ACSM1, ACSM2A, ACSM2B, ACSM3, ACSM4, ACSM5, ACSM6, AGPAT1, AGPAT2, AGPAT3, AGPAT4, AGPAT5, CDIPT, CDS1, CDS2, CEPT1, CHPT1, GPAM, GPAT2, GPAT3, GPAT4, LCLAT1, LPIN1, LPIN2, LPIN3, MBOAT1, MBOAT2, PLPP1, PLPP2, PLPP3, PLPP4, PLPP5, SGMS1, SGMS2, SLC27A1, SLC27A2, SLC27A3, SLC27A4, SLC27A5, SLC27A6, TAMM41
FAL -> FOH -> FA -> CoA -> LPA -> PA -> PI -> DG -> PC -> PS -> LPS	2.078	ABHD5, ACSBG1, ACSBG2, ACSF2, ACSL1, ACSL3, ACSL4, ACSL5, ACSL6, ACSM1, ACSM2A, ACSM2B, ACSM3, ACSM4, ACSM5, ACSM6, AGPAT1, AGPAT2, AGPAT3, AGPAT4, AGPAT5, CDIPT, CDS1, CDS2, CEPT1, CHPT1, GPAM, GPAT2, GPAT3, GPAT4, LCLAT1, MBOAT1, MBOAT2, PTDSS1, PTDSS2, SLC27A1, SLC27A2, SLC27A3, SLC27A4, SLC27A5, SLC27A6, TAMM41
DG -> PE -> PC -> LPC -> MG	2.075	ABHD3, CEPT1, ENPP6, JMJD7-PLA2G4B, PEMT, PLA2G10, PLA2G12A, PLA2G12B, PLA2G15, PLA2G1B, PLA2G2A, PLA2G2C, PLA2G2D, PLA2G2E, PLA2G2F, PLA2G3, PLA2G4A, PLA2G4B, PLA2G4C, PLA2G4D, PLA2G4E, PLA2G4F, PLA2G5, PLA2G6, PLAAT1, PLAAT2, PLAAT3, PLAAT4, PLB1, PNPLA2, PNPLA3, PNPLA4, PNPLA8, SELENOI
CE -> FA -> CoA -> LPA -> PA -> PI -> DG -> PC -> LPC -> MG	2.07	ABHD3, ABHD5, ACSBG1, ACSBG2, ACSF2, ACSL1, ACSL3, ACSL4, ACSL5, ACSL6, ACSM1, ACSM2A, ACSM2B, ACSM3, ACSM4, ACSM5, ACSM6, AGPAT1, AGPAT2, AGPAT3, AGPAT4, AGPAT5, CDIPT, CDS1, CDS2, CEL, CEPT1, CES1, CHPT1, ENPP6, GPAM, GPAT2, GPAT3, GPAT4, JMJD7-PLA2G4B, LCLAT1, LIPA, MBOAT1, MBOAT2, NCEH1, PLA2G10, PLA2G12A, PLA2G12B, PLA2G15, PLA2G1B, PLA2G2A, PLA2G2C, PLA2G2D, PLA2G2E, PLA2G2F, PLA2G3, PLA2G4…
FAL -> FA -> CoA -> LPA -> PA -> PS -> PE -> PC -> SM -> CerP	2.069	ABHD5, ACSBG1, ACSBG2, ACSF2, ACSL1, ACSL3, ACSL4, ACSL5, ACSL6, ACSM1, ACSM2A, ACSM2B, ACSM3, ACSM4, ACSM5, ACSM6, AGPAT1, AGPAT2, AGPAT3, AGPAT4, AGPAT5, CDS1, CDS2, GPAM, GPAT2, GPAT3, GPAT4, LCLAT1, MBOAT1, MBOAT2, PEMT, PISD, SGMS1, SGMS2, SLC27A1, SLC27A2, SLC27A3, SLC27A4, SLC27A5, SLC27A6, TAMM41
FAL -> FOH -> FA -> CoA -> LPA -> PA -> PI -> DG -> PC -> PS	2.068	ABHD5, ACSBG1, ACSBG2, ACSF2, ACSL1, ACSL3, ACSL4, ACSL5, ACSL6, ACSM1, ACSM2A, ACSM2B, ACSM3, ACSM4, ACSM5, ACSM6, AGPAT1, AGPAT2, AGPAT3, AGPAT4, AGPAT5, CDIPT, CDS1, CDS2, CEPT1, CHPT1, GPAM, GPAT2, GPAT3, GPAT4, LCLAT1, MBOAT1, MBOAT2, PTDSS1, PTDSS2, SLC27A1, SLC27A2, SLC27A3, SLC27A4, SLC27A5, SLC27A6, TAMM41
PC P- -> LPC P-	2.067	PNPLA8
PI -> DG -> PE -> PC -> LPC -> LPA	2.067	ABHD3, CEPT1, JMJD7-PLA2G4B, PEMT, PLA2G10, PLA2G12A, PLA2G12B, PLA2G15, PLA2G1B, PLA2G2A, PLA2G2C, PLA2G2D, PLA2G2E, PLA2G2F, PLA2G3, PLA2G4A, PLA2G4B, PLA2G4C, PLA2G4D, PLA2G4E, PLA2G4F, PLA2G5, PLA2G6, PLAAT1, PLAAT2, PLAAT3, PLAAT4, PLB1, PLD1, PLD2, PLD3, PLD4, PNPLA2, PNPLA3, PNPLA4, PNPLA8, SELENOI
PE -> PC -> LPC -> MG	2.066	ABHD3, ENPP6, JMJD7-PLA2G4B, PEMT, PLA2G10, PLA2G12A, PLA2G12B, PLA2G15, PLA2G1B, PLA2G2A, PLA2G2C, PLA2G2D, PLA2G2E, PLA2G2F, PLA2G3, PLA2G4A, PLA2G4B, PLA2G4C, PLA2G4D, PLA2G4E, PLA2G4F, PLA2G5, PLA2G6, PLAAT1, PLAAT2, PLAAT3, PLAAT4, PLB1, PNPLA2, PNPLA3, PNPLA4, PNPLA8
PA -> PC -> LPC -> MG -> DG -> PE	2.066	ABHD3, CDS1, CDS2, CEPT1, ENPP6, JMJD7-PLA2G4B, PLA2G10, PLA2G12A, PLA2G12B, PLA2G15, PLA2G1B, PLA2G2A, PLA2G2C, PLA2G2D, PLA2G2E, PLA2G2F, PLA2G3, PLA2G4A, PLA2G4B, PLA2G4C, PLA2G4D, PLA2G4E, PLA2G4F, PLA2G5, PLA2G6, PLAAT1, PLAAT2, PLAAT3, PLAAT4, PLB1, PNPLA2, PNPLA3, PNPLA4, PNPLA8, SELENOI, TAMM41
FAL -> FA -> CoA -> LPA -> PA -> PC	2.063	ABHD5, ACSBG1, ACSBG2, ACSF2, ACSL1, ACSL3, ACSL4, ACSL5, ACSL6, ACSM1, ACSM2A, ACSM2B, ACSM3, ACSM4, ACSM5, ACSM6, AGPAT1, AGPAT2, AGPAT3, AGPAT4, AGPAT5, CDS1, CDS2, GPAM, GPAT2, GPAT3, GPAT4, LCLAT1, MBOAT1, MBOAT2, SLC27A1, SLC27A2, SLC27A3, SLC27A4, SLC27A5, SLC27A6, TAMM41
FOH -> FA -> CoA -> LPA -> PA -> DG -> PC -> PS -> PE -> LPE	2.056	ABHD5, ACSBG1, ACSBG2, ACSF2, ACSL1, ACSL3, ACSL4, ACSL5, ACSL6, ACSM1, ACSM2A, ACSM2B, ACSM3, ACSM4, ACSM5, ACSM6, AGPAT1, AGPAT2, AGPAT3, AGPAT4, AGPAT5, CEPT1, CHPT1, GPAM, GPAT2, GPAT3, GPAT4, LCLAT1, LPIN1, LPIN2, LPIN3, MBOAT1, MBOAT2, PISD, PLA2G2A, PLA2G2D, PLPP1, PLPP2, PLPP3, PLPP4, PLPP5, PNPLA8, PTDSS1, PTDSS2, SLC27A1, SLC27A2, SLC27A3, SLC27A4, SLC27A5, SLC27A6
LPA -> MG -> DG -> PA -> PI -> LPI	2.056	AGK, CDIPT, CDS1, CDS2, DGKA, DGKB, DGKD, DGKE, DGKG, DGKH, DGKI, DGKK, DGKQ, DGKZ, PLPP1, TAMM41
LPA -> MG -> DG -> PC -> SM -> Cer -> CerP	2.055	AGK, CEPT1, CERK, CHPT1, ENPP7, PLPP1, SGMS1, SGMS2, SMPD1, SMPD2, SMPD3, SMPD4
LPC -> LPA -> PA -> PI -> DG	2.055	ABHD5, AGPAT1, AGPAT2, AGPAT3, AGPAT4, AGPAT5, CDIPT, CDS1, CDS2, GPAT2, GPAT3, LCLAT1, MBOAT1, MBOAT2, PLD1, PLD2, PLD3, PLD4, TAMM41
TG -> DG -> PA -> PG	2.052	AADAC, AGK, CDS1, CDS2, CEL, DGKA, DGKB, DGKD, DGKE, DGKG, DGKH, DGKI, DGKK, DGKQ, DGKZ, LIPC, LIPF, LIPG, PGS1, PNLIP, PNLIPRP1, PNLIPRP2, PNLIPRP3, PNPLA2, PNPLA3, PTPMT1, TAMM41
PA -> LPA -> MG -> DG -> PC	2.048	CEPT1, CHPT1, PLPP1
CoA -> LPA -> PA -> PI -> DG -> PC -> SM	2.047	ABHD5, AGPAT1, AGPAT2, AGPAT3, AGPAT4, AGPAT5, CDIPT, CDS1, CDS2, CEPT1, CHPT1, GPAM, GPAT2, GPAT3, GPAT4, LCLAT1, MBOAT1, MBOAT2, SGMS1, SGMS2, TAMM41
FAL -> FOH -> FA -> CoA -> LPA -> PA -> PS -> PE -> PC -> DG -> MG	2.046	ABHD5, ACSBG1, ACSBG2, ACSF2, ACSL1, ACSL3, ACSL4, ACSL5, ACSL6, ACSM1, ACSM2A, ACSM2B, ACSM3, ACSM4, ACSM5, ACSM6, AGPAT1, AGPAT2, AGPAT3, AGPAT4, AGPAT5, CDS1, CDS2, GPAM, GPAT2, GPAT3, GPAT4, LCLAT1, MBOAT1, MBOAT2, PEMT, PISD, SLC27A1, SLC27A2, SLC27A3, SLC27A4, SLC27A5, SLC27A6, SMPD1, TAMM41
LPA -> PA -> PI -> DG -> PE -> PC -> SM -> CerP -> Cer	2.044	ABHD5, AGPAT1, AGPAT2, AGPAT3, AGPAT4, AGPAT5, CDIPT, CDS1, CDS2, CEPT1, GPAT2, GPAT3, LCLAT1, LPIN1, LPIN2, LPIN3, MBOAT1, MBOAT2, PEMT, PLPP1, PLPP2, PLPP3, PLPP4, PLPP5, SELENOI, SGMS1, SGMS2, TAMM41
FA -> CoA -> LPA -> PA -> PS -> PE -> PC -> SM -> CerP	2.043	ABHD5, ACSBG1, ACSBG2, ACSF2, ACSL1, ACSL3, ACSL4, ACSL5, ACSL6, ACSM1, ACSM2A, ACSM2B, ACSM3, ACSM4, ACSM5, ACSM6, AGPAT1, AGPAT2, AGPAT3, AGPAT4, AGPAT5, CDS1, CDS2, GPAM, GPAT2, GPAT3, GPAT4, LCLAT1, MBOAT1, MBOAT2, PEMT, PISD, SGMS1, SGMS2, SLC27A1, SLC27A2, SLC27A3, SLC27A4, SLC27A5, SLC27A6, TAMM41
FOH -> FAL -> FA -> CoA -> LPA -> PA -> DG -> PC -> LPC -> MG	2.043	ABHD3, ABHD5, ACSBG1, ACSBG2, ACSF2, ACSL1, ACSL3, ACSL4, ACSL5, ACSL6, ACSM1, ACSM2A, ACSM2B, ACSM3, ACSM4, ACSM5, ACSM6, AGPAT1, AGPAT2, AGPAT3, AGPAT4, AGPAT5, CEPT1, CHPT1, ENPP6, GPAM, GPAT2, GPAT3, GPAT4, JMJD7-PLA2G4B, LCLAT1, LPIN1, LPIN2, LPIN3, MBOAT1, MBOAT2, PLA2G10, PLA2G12A, PLA2G12B, PLA2G15, PLA2G1B, PLA2G2A, PLA2G2C, PLA2G2D, PLA2G2E, PLA2G2F, PLA2G3, PLA2G4A, PLA2G4B, PLA2G4C, P…
LPC -> LPA -> PA -> PC -> PS -> LPS	2.033	ABHD5, AGPAT1, AGPAT2, AGPAT3, AGPAT4, AGPAT5, CDS1, CDS2, GPAT2, GPAT3, LCLAT1, MBOAT1, MBOAT2, PLD1, PLD2, PLD3, PLD4, PTDSS1, PTDSS2, TAMM41
FAL -> FA -> CoA -> LPA -> PA -> PI -> DG -> PE -> PC -> SM -> CerP	2.031	ABHD5, ACSBG1, ACSBG2, ACSF2, ACSL1, ACSL3, ACSL4, ACSL5, ACSL6, ACSM1, ACSM2A, ACSM2B, ACSM3, ACSM4, ACSM5, ACSM6, AGPAT1, AGPAT2, AGPAT3, AGPAT4, AGPAT5, CDIPT, CDS1, CDS2, CEPT1, GPAM, GPAT2, GPAT3, GPAT4, LCLAT1, MBOAT1, MBOAT2, PEMT, SELENOI, SGMS1, SGMS2, SLC27A1, SLC27A2, SLC27A3, SLC27A4, SLC27A5, SLC27A6, TAMM41
PA -> PC -> LPC -> MG -> DG	2.024	ABHD3, CDS1, CDS2, ENPP6, JMJD7-PLA2G4B, PLA2G10, PLA2G12A, PLA2G12B, PLA2G15, PLA2G1B, PLA2G2A, PLA2G2C, PLA2G2D, PLA2G2E, PLA2G2F, PLA2G3, PLA2G4A, PLA2G4B, PLA2G4C, PLA2G4D, PLA2G4E, PLA2G4F, PLA2G5, PLA2G6, PLAAT1, PLAAT2, PLAAT3, PLAAT4, PLB1, PNPLA2, PNPLA3, PNPLA4, PNPLA8, TAMM41
PA -> DG -> PE -> PC -> PS	2.023	CEPT1, LPIN1, LPIN2, LPIN3, PEMT, PLPP1, PLPP2, PLPP3, PLPP4, PLPP5, PTDSS1, PTDSS2, SELENOI
FAL -> FOH -> FA -> CoA -> LPA -> PA -> DG -> PE	2.019	ABHD5, ACSBG1, ACSBG2, ACSF2, ACSL1, ACSL3, ACSL4, ACSL5, ACSL6, ACSM1, ACSM2A, ACSM2B, ACSM3, ACSM4, ACSM5, ACSM6, AGPAT1, AGPAT2, AGPAT3, AGPAT4, AGPAT5, CEPT1, GPAM, GPAT2, GPAT3, GPAT4, LCLAT1, LPIN1, LPIN2, LPIN3, MBOAT1, MBOAT2, PLPP1, PLPP2, PLPP3, PLPP4, PLPP5, SELENOI, SLC27A1, SLC27A2, SLC27A3, SLC27A4, SLC27A5, SLC27A6
TG -> DG -> PA -> PC -> SM -> Cer -> CerP	2.015	AADAC, AGK, CDS1, CDS2, CEL, CERK, DGKA, DGKB, DGKD, DGKE, DGKG, DGKH, DGKI, DGKK, DGKQ, DGKZ, ENPP7, LIPC, LIPF, LIPG, PNLIP, PNLIPRP1, PNLIPRP2, PNLIPRP3, PNPLA2, PNPLA3, SGMS1, SGMS2, SMPD1, SMPD2, SMPD3, SMPD4, TAMM41
FAL -> FA -> CoA -> LPA -> PA -> DG -> PE -> PS -> LPS	2.011	ABHD5, ACSBG1, ACSBG2, ACSF2, ACSL1, ACSL3, ACSL4, ACSL5, ACSL6, ACSM1, ACSM2A, ACSM2B, ACSM3, ACSM4, ACSM5, ACSM6, AGPAT1, AGPAT2, AGPAT3, AGPAT4, AGPAT5, CEPT1, GPAM, GPAT2, GPAT3, GPAT4, LCLAT1, LPIN1, LPIN2, LPIN3, MBOAT1, MBOAT2, PLPP1, PLPP2, PLPP3, PLPP4, PLPP5, PTDSS1, PTDSS2, SELENOI, SLC27A1, SLC27A2, SLC27A3, SLC27A4, SLC27A5, SLC27A6
FAL -> FA -> CoA -> LPA -> PA -> DG -> PE -> PS	2.011	ABHD5, ACSBG1, ACSBG2, ACSF2, ACSL1, ACSL3, ACSL4, ACSL5, ACSL6, ACSM1, ACSM2A, ACSM2B, ACSM3, ACSM4, ACSM5, ACSM6, AGPAT1, AGPAT2, AGPAT3, AGPAT4, AGPAT5, CEPT1, GPAM, GPAT2, GPAT3, GPAT4, LCLAT1, LPIN1, LPIN2, LPIN3, MBOAT1, MBOAT2, PLPP1, PLPP2, PLPP3, PLPP4, PLPP5, PTDSS1, PTDSS2, SELENOI, SLC27A1, SLC27A2, SLC27A3, SLC27A4, SLC27A5, SLC27A6
FAL -> FA -> CoA -> LPA -> PA -> DG -> PE -> PC	2.011	ABHD5, ACSBG1, ACSBG2, ACSF2, ACSL1, ACSL3, ACSL4, ACSL5, ACSL6, ACSM1, ACSM2A, ACSM2B, ACSM3, ACSM4, ACSM5, ACSM6, AGPAT1, AGPAT2, AGPAT3, AGPAT4, AGPAT5, CEPT1, GPAM, GPAT2, GPAT3, GPAT4, LCLAT1, LPIN1, LPIN2, LPIN3, MBOAT1, MBOAT2, PEMT, PLPP1, PLPP2, PLPP3, PLPP4, PLPP5, SELENOI, SLC27A1, SLC27A2, SLC27A3, SLC27A4, SLC27A5, SLC27A6
FAL -> FA -> CoA -> LPA -> PA -> DG -> PE -> LPE	2.011	ABHD5, ACSBG1, ACSBG2, ACSF2, ACSL1, ACSL3, ACSL4, ACSL5, ACSL6, ACSM1, ACSM2A, ACSM2B, ACSM3, ACSM4, ACSM5, ACSM6, AGPAT1, AGPAT2, AGPAT3, AGPAT4, AGPAT5, CEPT1, GPAM, GPAT2, GPAT3, GPAT4, LCLAT1, LPIN1, LPIN2, LPIN3, MBOAT1, MBOAT2, PLA2G2A, PLA2G2D, PLPP1, PLPP2, PLPP3, PLPP4, PLPP5, PNPLA8, SELENOI, SLC27A1, SLC27A2, SLC27A3, SLC27A4, SLC27A5, SLC27A6
PS -> PE -> PC -> SM -> CerP	2.009	PEMT, PISD, SGMS1, SGMS2
CoA -> LPA -> PA -> PC -> DG -> PE -> PS	2.003	ABHD5, AGPAT1, AGPAT2, AGPAT3, AGPAT4, AGPAT5, CDS1, CDS2, CEPT1, GPAM, GPAT2, GPAT3, GPAT4, LCLAT1, MBOAT1, MBOAT2, PTDSS1, PTDSS2, SELENOI, SMPD1, TAMM41
CoA -> LPA -> PA -> PC -> DG -> PE -> LPE	2.003	ABHD5, AGPAT1, AGPAT2, AGPAT3, AGPAT4, AGPAT5, CDS1, CDS2, CEPT1, GPAM, GPAT2, GPAT3, GPAT4, LCLAT1, MBOAT1, MBOAT2, PLA2G2A, PLA2G2D, PNPLA8, SELENOI, SMPD1, TAMM41
FAL -> FA -> CoA -> LPA -> PA -> DG -> PE -> PC -> SM -> Cer -> CerP	2.001	ABHD5, ACSBG1, ACSBG2, ACSF2, ACSL1, ACSL3, ACSL4, ACSL5, ACSL6, ACSM1, ACSM2A, ACSM2B, ACSM3, ACSM4, ACSM5, ACSM6, AGK, AGPAT1, AGPAT2, AGPAT3, AGPAT4, AGPAT5, CEPT1, CERK, ENPP7, GPAM, GPAT2, GPAT3, GPAT4, LCLAT1, LPIN1, LPIN2, LPIN3, MBOAT1, MBOAT2, PEMT, PLPP1, PLPP2, PLPP3, PLPP4, PLPP5, SELENOI, SGMS1, SGMS2, SLC27A1, SLC27A2, SLC27A3, SLC27A4, SLC27A5, SLC27A6, SMPD1, SMPD2, SMPD3, SMPD4
FA -> CoA -> LPA -> PA -> PI -> DG -> PE -> PC -> SM -> CerP	1.999	ABHD5, ACSBG1, ACSBG2, ACSF2, ACSL1, ACSL3, ACSL4, ACSL5, ACSL6, ACSM1, ACSM2A, ACSM2B, ACSM3, ACSM4, ACSM5, ACSM6, AGPAT1, AGPAT2, AGPAT3, AGPAT4, AGPAT5, CDIPT, CDS1, CDS2, CEPT1, GPAM, GPAT2, GPAT3, GPAT4, LCLAT1, MBOAT1, MBOAT2, PEMT, SELENOI, SGMS1, SGMS2, SLC27A1, SLC27A2, SLC27A3, SLC27A4, SLC27A5, SLC27A6, TAMM41
SM -> PC -> LPC -> LPA -> MG -> DG -> PA -> PS -> LPS	1.999	ABHD3, AGK, CDS1, CDS2, DGKA, DGKB, DGKD, DGKE, DGKG, DGKH, DGKI, DGKK, DGKQ, DGKZ, JMJD7-PLA2G4B, PLA2G10, PLA2G12A, PLA2G12B, PLA2G15, PLA2G1B, PLA2G2A, PLA2G2C, PLA2G2D, PLA2G2E, PLA2G2F, PLA2G3, PLA2G4A, PLA2G4B, PLA2G4C, PLA2G4D, PLA2G4E, PLA2G4F, PLA2G5, PLA2G6, PLAAT1, PLAAT2, PLAAT3, PLAAT4, PLB1, PLD1, PLD2, PLD3, PLD4, PLPP1, PNPLA2, PNPLA3, PNPLA4, PNPLA8, SGMS1, SGMS2, TAMM41
FA -> CoA -> LPA -> PA -> DG -> PE -> PS	1.998	ABHD5, ACSBG1, ACSBG2, ACSF2, ACSL1, ACSL3, ACSL4, ACSL5, ACSL6, ACSM1, ACSM2A, ACSM2B, ACSM3, ACSM4, ACSM5, ACSM6, AGPAT1, AGPAT2, AGPAT3, AGPAT4, AGPAT5, CEPT1, GPAM, GPAT2, GPAT3, GPAT4, LCLAT1, LPIN1, LPIN2, LPIN3, MBOAT1, MBOAT2, PLPP1, PLPP2, PLPP3, PLPP4, PLPP5, PTDSS1, PTDSS2, SELENOI, SLC27A1, SLC27A2, SLC27A3, SLC27A4, SLC27A5, SLC27A6
FA -> CoA -> LPA -> PA -> DG -> PE -> PC	1.998	ABHD5, ACSBG1, ACSBG2, ACSF2, ACSL1, ACSL3, ACSL4, ACSL5, ACSL6, ACSM1, ACSM2A, ACSM2B, ACSM3, ACSM4, ACSM5, ACSM6, AGPAT1, AGPAT2, AGPAT3, AGPAT4, AGPAT5, CEPT1, GPAM, GPAT2, GPAT3, GPAT4, LCLAT1, LPIN1, LPIN2, LPIN3, MBOAT1, MBOAT2, PEMT, PLPP1, PLPP2, PLPP3, PLPP4, PLPP5, SELENOI, SLC27A1, SLC27A2, SLC27A3, SLC27A4, SLC27A5, SLC27A6
FA -> CoA -> LPA -> PA -> DG -> PE -> LPE	1.998	ABHD5, ACSBG1, ACSBG2, ACSF2, ACSL1, ACSL3, ACSL4, ACSL5, ACSL6, ACSM1, ACSM2A, ACSM2B, ACSM3, ACSM4, ACSM5, ACSM6, AGPAT1, AGPAT2, AGPAT3, AGPAT4, AGPAT5, CEPT1, GPAM, GPAT2, GPAT3, GPAT4, LCLAT1, LPIN1, LPIN2, LPIN3, MBOAT1, MBOAT2, PLA2G2A, PLA2G2D, PLPP1, PLPP2, PLPP3, PLPP4, PLPP5, PNPLA8, SELENOI, SLC27A1, SLC27A2, SLC27A3, SLC27A4, SLC27A5, SLC27A6
SM -> PC -> LPC -> LPA -> MG -> DG -> PA -> PS	1.997	ABHD3, AGK, CDS1, CDS2, DGKA, DGKB, DGKD, DGKE, DGKG, DGKH, DGKI, DGKK, DGKQ, DGKZ, JMJD7-PLA2G4B, PLA2G10, PLA2G12A, PLA2G12B, PLA2G15, PLA2G1B, PLA2G2A, PLA2G2C, PLA2G2D, PLA2G2E, PLA2G2F, PLA2G3, PLA2G4A, PLA2G4B, PLA2G4C, PLA2G4D, PLA2G4E, PLA2G4F, PLA2G5, PLA2G6, PLAAT1, PLAAT2, PLAAT3, PLAAT4, PLB1, PLD1, PLD2, PLD3, PLD4, PLPP1, PNPLA2, PNPLA3, PNPLA4, PNPLA8, SGMS1, SGMS2, TAMM41
FAL -> FOH -> FA -> CoA -> LPA -> MG -> DG -> PE -> PC -> PA -> PI -> LPI	1.994	ACSBG1, ACSBG2, ACSF2, ACSL1, ACSL3, ACSL4, ACSL5, ACSL6, ACSM1, ACSM2A, ACSM2B, ACSM3, ACSM4, ACSM5, ACSM6, CDIPT, CDS1, CDS2, CEPT1, GPAM, GPAT2, GPAT3, GPAT4, PEMT, PLD1, PLD2, PLD3, PLD4, PLPP1, SELENOI, SLC27A1, SLC27A2, SLC27A3, SLC27A4, SLC27A5, SLC27A6, TAMM41
LPC -> LPA -> PA -> DG -> PE -> PC -> PS	1.994	ABHD5, AGPAT1, AGPAT2, AGPAT3, AGPAT4, AGPAT5, CEPT1, GPAT2, GPAT3, LCLAT1, LPIN1, LPIN2, LPIN3, MBOAT1, MBOAT2, PEMT, PLD1, PLD2, PLD3, PLD4, PLPP1, PLPP2, PLPP3, PLPP4, PLPP5, PTDSS1, PTDSS2, SELENOI
CoA -> LPA -> PA -> PC -> DG -> PE -> PS -> LPS	1.994	ABHD5, AGPAT1, AGPAT2, AGPAT3, AGPAT4, AGPAT5, CDS1, CDS2, CEPT1, GPAM, GPAT2, GPAT3, GPAT4, LCLAT1, MBOAT1, MBOAT2, PTDSS1, PTDSS2, SELENOI, SMPD1, TAMM41
PS -> PE -> PC -> LPC -> MG -> DG -> PA -> PI -> LPI	1.99	ABHD3, AGK, CDIPT, CDS1, CDS2, DGKA, DGKB, DGKD, DGKE, DGKG, DGKH, DGKI, DGKK, DGKQ, DGKZ, ENPP6, JMJD7-PLA2G4B, PEMT, PISD, PLA2G10, PLA2G12A, PLA2G12B, PLA2G15, PLA2G1B, PLA2G2A, PLA2G2C, PLA2G2D, PLA2G2E, PLA2G2F, PLA2G3, PLA2G4A, PLA2G4B, PLA2G4C, PLA2G4D, PLA2G4E, PLA2G4F, PLA2G5, PLA2G6, PLAAT1, PLAAT2, PLAAT3, PLAAT4, PLB1, PNPLA2, PNPLA3, PNPLA4, PNPLA8, TAMM41
FOH -> FA -> CoA -> LPA -> PA -> DG -> PE -> PC -> LPC -> MG	1.99	ABHD3, ABHD5, ACSBG1, ACSBG2, ACSF2, ACSL1, ACSL3, ACSL4, ACSL5, ACSL6, ACSM1, ACSM2A, ACSM2B, ACSM3, ACSM4, ACSM5, ACSM6, AGPAT1, AGPAT2, AGPAT3, AGPAT4, AGPAT5, CEPT1, ENPP6, GPAM, GPAT2, GPAT3, GPAT4, JMJD7-PLA2G4B, LCLAT1, LPIN1, LPIN2, LPIN3, MBOAT1, MBOAT2, PEMT, PLA2G10, PLA2G12A, PLA2G12B, PLA2G15, PLA2G1B, PLA2G2A, PLA2G2C, PLA2G2D, PLA2G2E, PLA2G2F, PLA2G3, PLA2G4A, PLA2G4B, PLA2G4C, PL…
FOH -> FA -> CoA -> LPA -> PA -> PC -> LPC -> MG	1.989	ABHD3, ABHD5, ACSBG1, ACSBG2, ACSF2, ACSL1, ACSL3, ACSL4, ACSL5, ACSL6, ACSM1, ACSM2A, ACSM2B, ACSM3, ACSM4, ACSM5, ACSM6, AGPAT1, AGPAT2, AGPAT3, AGPAT4, AGPAT5, CDS1, CDS2, ENPP6, GPAM, GPAT2, GPAT3, GPAT4, JMJD7-PLA2G4B, LCLAT1, MBOAT1, MBOAT2, PLA2G10, PLA2G12A, PLA2G12B, PLA2G15, PLA2G1B, PLA2G2A, PLA2G2C, PLA2G2D, PLA2G2E, PLA2G2F, PLA2G3, PLA2G4A, PLA2G4B, PLA2G4C, PLA2G4D, PLA2G4E, PLA2G4…
FA -> CoA -> LPA -> PA -> DG -> PE -> PS -> LPS	1.989	ABHD5, ACSBG1, ACSBG2, ACSF2, ACSL1, ACSL3, ACSL4, ACSL5, ACSL6, ACSM1, ACSM2A, ACSM2B, ACSM3, ACSM4, ACSM5, ACSM6, AGPAT1, AGPAT2, AGPAT3, AGPAT4, AGPAT5, CEPT1, GPAM, GPAT2, GPAT3, GPAT4, LCLAT1, LPIN1, LPIN2, LPIN3, MBOAT1, MBOAT2, PLPP1, PLPP2, PLPP3, PLPP4, PLPP5, PTDSS1, PTDSS2, SELENOI, SLC27A1, SLC27A2, SLC27A3, SLC27A4, SLC27A5, SLC27A6
FAL -> FA -> CoA -> LPA -> PA -> PC -> SM -> Cer -> CerP	1.988	ABHD5, ACSBG1, ACSBG2, ACSF2, ACSL1, ACSL3, ACSL4, ACSL5, ACSL6, ACSM1, ACSM2A, ACSM2B, ACSM3, ACSM4, ACSM5, ACSM6, AGK, AGPAT1, AGPAT2, AGPAT3, AGPAT4, AGPAT5, CDS1, CDS2, CERK, ENPP7, GPAM, GPAT2, GPAT3, GPAT4, LCLAT1, MBOAT1, MBOAT2, SGMS1, SGMS2, SLC27A1, SLC27A2, SLC27A3, SLC27A4, SLC27A5, SLC27A6, SMPD1, SMPD2, SMPD3, SMPD4, TAMM41
LPC -> LPA -> PA -> DG -> PE -> PC -> PS -> LPS	1.985	ABHD5, AGPAT1, AGPAT2, AGPAT3, AGPAT4, AGPAT5, CEPT1, GPAT2, GPAT3, LCLAT1, LPIN1, LPIN2, LPIN3, MBOAT1, MBOAT2, PEMT, PLD1, PLD2, PLD3, PLD4, PLPP1, PLPP2, PLPP3, PLPP4, PLPP5, PTDSS1, PTDSS2, SELENOI
LPE -> PE -> PC -> LPC -> LPA -> PA -> DG -> TG	1.985	ABHD3, ABHD5, AGPAT1, AGPAT2, AGPAT3, AGPAT4, AGPAT5, DGAT1, DGAT2, GPAT2, GPAT3, JMJD7-PLA2G4B, LCLAT1, LPCAT1, LPCAT2, LPCAT3, LPCAT4, LPIN1, LPIN2, LPIN3, MBOAT1, MBOAT2, MOGAT3, PEMT, PLA2G10, PLA2G12A, PLA2G12B, PLA2G15, PLA2G1B, PLA2G2A, PLA2G2C, PLA2G2D, PLA2G2E, PLA2G2F, PLA2G3, PLA2G4A, PLA2G4B, PLA2G4C, PLA2G4D, PLA2G4E, PLA2G4F, PLA2G5, PLA2G6, PLAAT1, PLAAT2, PLAAT3, PLAAT4, PLB1, PLD…
PA -> PC -> DG	1.982	CDS1, CDS2, SMPD1, TAMM41
LPA -> MG -> DG -> PC -> PA -> PI	1.979	CDIPT, CDS1, CDS2, CEPT1, CHPT1, PLD1, PLD2, PLD3, PLD4, PLPP1, TAMM41
PA -> DG -> PE -> PC -> PS -> LPS	1.974	CEPT1, LPIN1, LPIN2, LPIN3, PEMT, PLPP1, PLPP2, PLPP3, PLPP4, PLPP5, PTDSS1, PTDSS2, SELENOI
FOH -> FA -> CoA -> LPA -> PA -> DG -> MG	1.971	ABHD5, ACSBG1, ACSBG2, ACSF2, ACSL1, ACSL3, ACSL4, ACSL5, ACSL6, ACSM1, ACSM2A, ACSM2B, ACSM3, ACSM4, ACSM5, ACSM6, AGPAT1, AGPAT2, AGPAT3, AGPAT4, AGPAT5, GPAM, GPAT2, GPAT3, GPAT4, LCLAT1, LPIN1, LPIN2, LPIN3, MBOAT1, MBOAT2, PLPP1, PLPP2, PLPP3, PLPP4, PLPP5, SLC27A1, SLC27A2, SLC27A3, SLC27A4, SLC27A5, SLC27A6
LPA -> MG -> DG -> PC -> PS -> PE -> LPE	1.97	CEPT1, CHPT1, PISD, PLA2G2A, PLA2G2D, PLPP1, PNPLA8, PTDSS1, PTDSS2
FA -> CoA -> LPA -> PA -> DG -> PE -> PC -> SM -> Cer -> CerP	1.967	ABHD5, ACSBG1, ACSBG2, ACSF2, ACSL1, ACSL3, ACSL4, ACSL5, ACSL6, ACSM1, ACSM2A, ACSM2B, ACSM3, ACSM4, ACSM5, ACSM6, AGK, AGPAT1, AGPAT2, AGPAT3, AGPAT4, AGPAT5, CEPT1, CERK, ENPP7, GPAM, GPAT2, GPAT3, GPAT4, LCLAT1, LPIN1, LPIN2, LPIN3, MBOAT1, MBOAT2, PEMT, PLPP1, PLPP2, PLPP3, PLPP4, PLPP5, SELENOI, SGMS1, SGMS2, SLC27A1, SLC27A2, SLC27A3, SLC27A4, SLC27A5, SLC27A6, SMPD1, SMPD2, SMPD3, SMPD4
FAL -> FOH -> FA -> CoA -> LPA -> PA -> PC -> LPC -> MG -> DG -> PE -> PS -> LPS	1.966	ABHD3, ABHD5, ACSBG1, ACSBG2, ACSF2, ACSL1, ACSL3, ACSL4, ACSL5, ACSL6, ACSM1, ACSM2A, ACSM2B, ACSM3, ACSM4, ACSM5, ACSM6, AGPAT1, AGPAT2, AGPAT3, AGPAT4, AGPAT5, CDS1, CDS2, CEPT1, ENPP6, GPAM, GPAT2, GPAT3, GPAT4, JMJD7-PLA2G4B, LCLAT1, MBOAT1, MBOAT2, PLA2G10, PLA2G12A, PLA2G12B, PLA2G15, PLA2G1B, PLA2G2A, PLA2G2C, PLA2G2D, PLA2G2E, PLA2G2F, PLA2G3, PLA2G4A, PLA2G4B, PLA2G4C, PLA2G4D, PLA2G4E,…
LPS -> PS -> PE -> PC -> LPC -> LPA -> PA -> PI -> DG -> TG	1.966	ABHD3, ABHD5, AGPAT1, AGPAT2, AGPAT3, AGPAT4, AGPAT5, CDIPT, CDS1, CDS2, DGAT1, DGAT2, GPAT2, GPAT3, JMJD7-PLA2G4B, LCLAT1, LPCAT3, MBOAT1, MBOAT2, MOGAT3, PEMT, PISD, PLA2G10, PLA2G12A, PLA2G12B, PLA2G15, PLA2G1B, PLA2G2A, PLA2G2C, PLA2G2D, PLA2G2E, PLA2G2F, PLA2G3, PLA2G4A, PLA2G4B, PLA2G4C, PLA2G4D, PLA2G4E, PLA2G4F, PLA2G5, PLA2G6, PLAAT1, PLAAT2, PLAAT3, PLAAT4, PLB1, PLD1, PLD2, PLD3, PLD4,…
LPC -> LPA -> MG -> DG -> PC	1.965	CEPT1, CHPT1, PLD1, PLD2, PLD3, PLD4, PLPP1
FA -> CoA -> LPA -> PA -> PC -> SM -> Cer -> CerP	1.963	ABHD5, ACSBG1, ACSBG2, ACSF2, ACSL1, ACSL3, ACSL4, ACSL5, ACSL6, ACSM1, ACSM2A, ACSM2B, ACSM3, ACSM4, ACSM5, ACSM6, AGK, AGPAT1, AGPAT2, AGPAT3, AGPAT4, AGPAT5, CDS1, CDS2, CERK, ENPP7, GPAM, GPAT2, GPAT3, GPAT4, LCLAT1, MBOAT1, MBOAT2, SGMS1, SGMS2, SLC27A1, SLC27A2, SLC27A3, SLC27A4, SLC27A5, SLC27A6, SMPD1, SMPD2, SMPD3, SMPD4, TAMM41
CoA -> LPA -> PA -> PI -> DG -> PE	1.962	ABHD5, AGPAT1, AGPAT2, AGPAT3, AGPAT4, AGPAT5, CDIPT, CDS1, CDS2, CEPT1, GPAM, GPAT2, GPAT3, GPAT4, LCLAT1, MBOAT1, MBOAT2, SELENOI, TAMM41
CoA -> LPA -> PA -> PC -> LPC -> MG -> DG -> PE	1.953	ABHD3, ABHD5, AGPAT1, AGPAT2, AGPAT3, AGPAT4, AGPAT5, CDS1, CDS2, CEPT1, ENPP6, GPAM, GPAT2, GPAT3, GPAT4, JMJD7-PLA2G4B, LCLAT1, MBOAT1, MBOAT2, PLA2G10, PLA2G12A, PLA2G12B, PLA2G15, PLA2G1B, PLA2G2A, PLA2G2C, PLA2G2D, PLA2G2E, PLA2G2F, PLA2G3, PLA2G4A, PLA2G4B, PLA2G4C, PLA2G4D, PLA2G4E, PLA2G4F, PLA2G5, PLA2G6, PLAAT1, PLAAT2, PLAAT3, PLAAT4, PLB1, PNPLA2, PNPLA3, PNPLA4, PNPLA8, SELENOI, TAMM…
PS -> PE -> PC -> PA -> DG -> MG	1.952	LPIN1, LPIN2, LPIN3, PEMT, PISD, PLD1, PLD2, PLD3, PLD4, PLPP1, PLPP2, PLPP3, PLPP4, PLPP5
PA -> DG -> PC -> SM -> Cer	1.95	CEPT1, CHPT1, ENPP7, LPIN1, LPIN2, LPIN3, PLPP1, PLPP2, PLPP3, PLPP4, PLPP5, SGMS1, SGMS2, SMPD1, SMPD2, SMPD3, SMPD4
PA -> PC -> DG -> PE	1.948	CDS1, CDS2, CEPT1, SELENOI, SMPD1, TAMM41
LPA -> PA -> PC -> SM	1.947	ABHD5, AGPAT1, AGPAT2, AGPAT3, AGPAT4, AGPAT5, CDS1, CDS2, GPAT2, GPAT3, LCLAT1, MBOAT1, MBOAT2, SGMS1, SGMS2, TAMM41
FAL -> FOH -> FA -> CoA -> LPA -> PA -> DG	1.947	ABHD5, ACSBG1, ACSBG2, ACSF2, ACSL1, ACSL3, ACSL4, ACSL5, ACSL6, ACSM1, ACSM2A, ACSM2B, ACSM3, ACSM4, ACSM5, ACSM6, AGPAT1, AGPAT2, AGPAT3, AGPAT4, AGPAT5, GPAM, GPAT2, GPAT3, GPAT4, LCLAT1, LPIN1, LPIN2, LPIN3, MBOAT1, MBOAT2, PLPP1, PLPP2, PLPP3, PLPP4, PLPP5, SLC27A1, SLC27A2, SLC27A3, SLC27A4, SLC27A5, SLC27A6
FAL -> FOH -> FA -> CoA -> LPA -> PA -> PS -> PE -> PC -> SM -> Cer -> CerP	1.946	ABHD5, ACSBG1, ACSBG2, ACSF2, ACSL1, ACSL3, ACSL4, ACSL5, ACSL6, ACSM1, ACSM2A, ACSM2B, ACSM3, ACSM4, ACSM5, ACSM6, AGK, AGPAT1, AGPAT2, AGPAT3, AGPAT4, AGPAT5, CDS1, CDS2, CERK, ENPP7, GPAM, GPAT2, GPAT3, GPAT4, LCLAT1, MBOAT1, MBOAT2, PEMT, PISD, SGMS1, SGMS2, SLC27A1, SLC27A2, SLC27A3, SLC27A4, SLC27A5, SLC27A6, SMPD1, SMPD2, SMPD3, SMPD4, TAMM41
LPS -> PS -> PE -> PC -> LPC -> LPA -> MG -> DG -> PA -> PG	1.944	ABHD3, AGK, CDS1, CDS2, DGKA, DGKB, DGKD, DGKE, DGKG, DGKH, DGKI, DGKK, DGKQ, DGKZ, JMJD7-PLA2G4B, LPCAT3, MBOAT1, PEMT, PGS1, PISD, PLA2G10, PLA2G12A, PLA2G12B, PLA2G15, PLA2G1B, PLA2G2A, PLA2G2C, PLA2G2D, PLA2G2E, PLA2G2F, PLA2G3, PLA2G4A, PLA2G4B, PLA2G4C, PLA2G4D, PLA2G4E, PLA2G4F, PLA2G5, PLA2G6, PLAAT1, PLAAT2, PLAAT3, PLAAT4, PLB1, PLD1, PLD2, PLD3, PLD4, PLPP1, PNPLA2, PNPLA3, PNPLA4, PNP…
CoA -> LPA -> PA -> PC -> PS	1.942	ABHD5, AGPAT1, AGPAT2, AGPAT3, AGPAT4, AGPAT5, CDS1, CDS2, GPAM, GPAT2, GPAT3, GPAT4, LCLAT1, MBOAT1, MBOAT2, PTDSS1, PTDSS2, TAMM41
FAL -> FOH -> FA -> CoA -> LPA -> PA -> PC -> LPC -> MG -> DG -> PE -> PS	1.942	ABHD3, ABHD5, ACSBG1, ACSBG2, ACSF2, ACSL1, ACSL3, ACSL4, ACSL5, ACSL6, ACSM1, ACSM2A, ACSM2B, ACSM3, ACSM4, ACSM5, ACSM6, AGPAT1, AGPAT2, AGPAT3, AGPAT4, AGPAT5, CDS1, CDS2, CEPT1, ENPP6, GPAM, GPAT2, GPAT3, GPAT4, JMJD7-PLA2G4B, LCLAT1, MBOAT1, MBOAT2, PLA2G10, PLA2G12A, PLA2G12B, PLA2G15, PLA2G1B, PLA2G2A, PLA2G2C, PLA2G2D, PLA2G2E, PLA2G2F, PLA2G3, PLA2G4A, PLA2G4B, PLA2G4C, PLA2G4D, PLA2G4E,…
FAL -> FOH -> FA -> CoA -> LPA -> PA -> PC -> LPC -> MG -> DG -> PE -> LPE	1.942	ABHD3, ABHD5, ACSBG1, ACSBG2, ACSF2, ACSL1, ACSL3, ACSL4, ACSL5, ACSL6, ACSM1, ACSM2A, ACSM2B, ACSM3, ACSM4, ACSM5, ACSM6, AGPAT1, AGPAT2, AGPAT3, AGPAT4, AGPAT5, CDS1, CDS2, CEPT1, ENPP6, GPAM, GPAT2, GPAT3, GPAT4, JMJD7-PLA2G4B, LCLAT1, MBOAT1, MBOAT2, PLA2G10, PLA2G12A, PLA2G12B, PLA2G15, PLA2G1B, PLA2G2A, PLA2G2C, PLA2G2D, PLA2G2E, PLA2G2F, PLA2G3, PLA2G4A, PLA2G4B, PLA2G4C, PLA2G4D, PLA2G4E,…
DG -> PA -> PS -> PE -> PC -> LPC	1.941	ABHD3, AGK, CDS1, CDS2, DGKA, DGKB, DGKD, DGKE, DGKG, DGKH, DGKI, DGKK, DGKQ, DGKZ, JMJD7-PLA2G4B, PEMT, PISD, PLA2G10, PLA2G12A, PLA2G12B, PLA2G15, PLA2G1B, PLA2G2A, PLA2G2C, PLA2G2D, PLA2G2E, PLA2G2F, PLA2G3, PLA2G4A, PLA2G4B, PLA2G4C, PLA2G4D, PLA2G4E, PLA2G4F, PLA2G5, PLA2G6, PLAAT1, PLAAT2, PLAAT3, PLAAT4, PLB1, PNPLA2, PNPLA3, PNPLA4, PNPLA8, TAMM41
DG -> PC -> PS -> PE	1.94	CEPT1, CHPT1, PISD, PTDSS1, PTDSS2
LPC -> LPA -> PA -> DG -> PC -> SM -> Cer	1.935	ABHD5, AGPAT1, AGPAT2, AGPAT3, AGPAT4, AGPAT5, CEPT1, CHPT1, ENPP7, GPAT2, GPAT3, LCLAT1, LPIN1, LPIN2, LPIN3, MBOAT1, MBOAT2, PLD1, PLD2, PLD3, PLD4, PLPP1, PLPP2, PLPP3, PLPP4, PLPP5, SGMS1, SGMS2, SMPD1, SMPD2, SMPD3, SMPD4
PA -> PS -> PE -> PC -> LPC -> LPA -> MG -> DG -> TG	1.934	ABHD3, CDS1, CDS2, DGAT1, DGAT2, JMJD7-PLA2G4B, MOGAT3, PEMT, PISD, PLA2G10, PLA2G12A, PLA2G12B, PLA2G15, PLA2G1B, PLA2G2A, PLA2G2C, PLA2G2D, PLA2G2E, PLA2G2F, PLA2G3, PLA2G4A, PLA2G4B, PLA2G4C, PLA2G4D, PLA2G4E, PLA2G4F, PLA2G5, PLA2G6, PLAAT1, PLAAT2, PLAAT3, PLAAT4, PLB1, PLD1, PLD2, PLD3, PLD4, PLPP1, PNPLA2, PNPLA3, PNPLA4, PNPLA8, TAMM41
LPC -> LPA -> PA -> PS -> PE -> PC -> SM -> CerP -> Cer	1.933	ABHD5, AGPAT1, AGPAT2, AGPAT3, AGPAT4, AGPAT5, CDS1, CDS2, GPAT2, GPAT3, LCLAT1, LPIN1, LPIN2, LPIN3, MBOAT1, MBOAT2, PEMT, PISD, PLD1, PLD2, PLD3, PLD4, PLPP1, PLPP2, PLPP3, PLPP4, PLPP5, SGMS1, SGMS2, TAMM41
PA -> PS -> LPS	1.931	CDS1, CDS2, TAMM41
TG -> DG -> PA -> PC -> PS -> PE -> LPE	1.93	AADAC, AGK, CDS1, CDS2, CEL, DGKA, DGKB, DGKD, DGKE, DGKG, DGKH, DGKI, DGKK, DGKQ, DGKZ, LIPC, LIPF, LIPG, PISD, PLA2G2A, PLA2G2D, PNLIP, PNLIPRP1, PNLIPRP2, PNLIPRP3, PNPLA2, PNPLA3, PNPLA8, PTDSS1, PTDSS2, TAMM41
PA -> LPA -> MG -> DG -> PC -> SM -> Cer -> CerP	1.929	AGK, CEPT1, CERK, CHPT1, ENPP7, PLPP1, SGMS1, SGMS2, SMPD1, SMPD2, SMPD3, SMPD4
FOH -> FAL -> FA -> CoA -> LPA -> PA -> PS -> PE -> PC -> LPC	1.927	ABHD3, ABHD5, ACSBG1, ACSBG2, ACSF2, ACSL1, ACSL3, ACSL4, ACSL5, ACSL6, ACSM1, ACSM2A, ACSM2B, ACSM3, ACSM4, ACSM5, ACSM6, AGPAT1, AGPAT2, AGPAT3, AGPAT4, AGPAT5, CDS1, CDS2, GPAM, GPAT2, GPAT3, GPAT4, JMJD7-PLA2G4B, LCLAT1, MBOAT1, MBOAT2, PEMT, PISD, PLA2G10, PLA2G12A, PLA2G12B, PLA2G15, PLA2G1B, PLA2G2A, PLA2G2C, PLA2G2D, PLA2G2E, PLA2G2F, PLA2G3, PLA2G4A, PLA2G4B, PLA2G4C, PLA2G4D, PLA2G4E, P…
FAL -> FOH -> FA -> CoA -> LPA -> PA -> PI -> DG -> PE -> PC -> SM -> Cer -> CerP	1.926	ABHD5, ACSBG1, ACSBG2, ACSF2, ACSL1, ACSL3, ACSL4, ACSL5, ACSL6, ACSM1, ACSM2A, ACSM2B, ACSM3, ACSM4, ACSM5, ACSM6, AGK, AGPAT1, AGPAT2, AGPAT3, AGPAT4, AGPAT5, CDIPT, CDS1, CDS2, CEPT1, CERK, ENPP7, GPAM, GPAT2, GPAT3, GPAT4, LCLAT1, MBOAT1, MBOAT2, PEMT, SELENOI, SGMS1, SGMS2, SLC27A1, SLC27A2, SLC27A3, SLC27A4, SLC27A5, SLC27A6, SMPD1, SMPD2, SMPD3, SMPD4, TAMM41
FAL -> FOH -> FA -> CoA -> LPA -> PA -> PS -> PE -> PC	1.925	ABHD5, ACSBG1, ACSBG2, ACSF2, ACSL1, ACSL3, ACSL4, ACSL5, ACSL6, ACSM1, ACSM2A, ACSM2B, ACSM3, ACSM4, ACSM5, ACSM6, AGPAT1, AGPAT2, AGPAT3, AGPAT4, AGPAT5, CDS1, CDS2, GPAM, GPAT2, GPAT3, GPAT4, LCLAT1, MBOAT1, MBOAT2, PEMT, PISD, SLC27A1, SLC27A2, SLC27A3, SLC27A4, SLC27A5, SLC27A6, TAMM41
FAL -> FOH -> FA -> CoA -> LPA -> PA -> PS -> PE -> LPE	1.925	ABHD5, ACSBG1, ACSBG2, ACSF2, ACSL1, ACSL3, ACSL4, ACSL5, ACSL6, ACSM1, ACSM2A, ACSM2B, ACSM3, ACSM4, ACSM5, ACSM6, AGPAT1, AGPAT2, AGPAT3, AGPAT4, AGPAT5, CDS1, CDS2, GPAM, GPAT2, GPAT3, GPAT4, LCLAT1, MBOAT1, MBOAT2, PISD, PLA2G2A, PLA2G2D, PNPLA8, SLC27A1, SLC27A2, SLC27A3, SLC27A4, SLC27A5, SLC27A6, TAMM41
FAL -> FOH -> FA -> CoA -> LPA -> PA -> PC -> PS -> PE	1.921	ABHD5, ACSBG1, ACSBG2, ACSF2, ACSL1, ACSL3, ACSL4, ACSL5, ACSL6, ACSM1, ACSM2A, ACSM2B, ACSM3, ACSM4, ACSM5, ACSM6, AGPAT1, AGPAT2, AGPAT3, AGPAT4, AGPAT5, CDS1, CDS2, GPAM, GPAT2, GPAT3, GPAT4, LCLAT1, MBOAT1, MBOAT2, PISD, PTDSS1, PTDSS2, SLC27A1, SLC27A2, SLC27A3, SLC27A4, SLC27A5, SLC27A6, TAMM41
FAL -> FA -> CoA -> LPA -> PA -> PC -> PS -> PE -> LPE	1.914	ABHD5, ACSBG1, ACSBG2, ACSF2, ACSL1, ACSL3, ACSL4, ACSL5, ACSL6, ACSM1, ACSM2A, ACSM2B, ACSM3, ACSM4, ACSM5, ACSM6, AGPAT1, AGPAT2, AGPAT3, AGPAT4, AGPAT5, CDS1, CDS2, GPAM, GPAT2, GPAT3, GPAT4, LCLAT1, MBOAT1, MBOAT2, PISD, PLA2G2A, PLA2G2D, PNPLA8, PTDSS1, PTDSS2, SLC27A1, SLC27A2, SLC27A3, SLC27A4, SLC27A5, SLC27A6, TAMM41
FAL -> FOH -> FA -> CoA -> LPA -> PA -> DG -> PE -> PC -> SM -> CerP -> Cer	1.913	ABHD5, ACSBG1, ACSBG2, ACSF2, ACSL1, ACSL3, ACSL4, ACSL5, ACSL6, ACSM1, ACSM2A, ACSM2B, ACSM3, ACSM4, ACSM5, ACSM6, AGPAT1, AGPAT2, AGPAT3, AGPAT4, AGPAT5, CEPT1, GPAM, GPAT2, GPAT3, GPAT4, LCLAT1, LPIN1, LPIN2, LPIN3, MBOAT1, MBOAT2, PEMT, PLPP1, PLPP2, PLPP3, PLPP4, PLPP5, SELENOI, SGMS1, SGMS2, SLC27A1, SLC27A2, SLC27A3, SLC27A4, SLC27A5, SLC27A6
CoA -> LPA -> PA -> PI -> DG	1.908	ABHD5, AGPAT1, AGPAT2, AGPAT3, AGPAT4, AGPAT5, CDIPT, CDS1, CDS2, GPAM, GPAT2, GPAT3, GPAT4, LCLAT1, MBOAT1, MBOAT2, TAMM41
FAL -> FOH -> FA -> CoA -> LPA -> PA -> PI -> DG -> PE -> PS -> LPS	1.907	ABHD5, ACSBG1, ACSBG2, ACSF2, ACSL1, ACSL3, ACSL4, ACSL5, ACSL6, ACSM1, ACSM2A, ACSM2B, ACSM3, ACSM4, ACSM5, ACSM6, AGPAT1, AGPAT2, AGPAT3, AGPAT4, AGPAT5, CDIPT, CDS1, CDS2, CEPT1, GPAM, GPAT2, GPAT3, GPAT4, LCLAT1, MBOAT1, MBOAT2, PTDSS1, PTDSS2, SELENOI, SLC27A1, SLC27A2, SLC27A3, SLC27A4, SLC27A5, SLC27A6, TAMM41
SM -> PC -> PA -> PI -> DG -> MG	1.907	CDIPT, CDS1, CDS2, PLD1, PLD2, PLD3, PLD4, SGMS1, SGMS2, TAMM41
FA -> CoA -> LPA -> PA -> PG	1.906	ABHD5, ACSBG1, ACSBG2, ACSF2, ACSL1, ACSL3, ACSL4, ACSL5, ACSL6, ACSM1, ACSM2A, ACSM2B, ACSM3, ACSM4, ACSM5, ACSM6, AGPAT1, AGPAT2, AGPAT3, AGPAT4, AGPAT5, CDS1, CDS2, GPAM, GPAT2, GPAT3, GPAT4, LCLAT1, MBOAT1, MBOAT2, PGS1, PTPMT1, SLC27A1, SLC27A2, SLC27A3, SLC27A4, SLC27A5, SLC27A6, TAMM41
CoA -> LPA -> PA -> PC -> PS -> LPS	1.902	ABHD5, AGPAT1, AGPAT2, AGPAT3, AGPAT4, AGPAT5, CDS1, CDS2, GPAM, GPAT2, GPAT3, GPAT4, LCLAT1, MBOAT1, MBOAT2, PTDSS1, PTDSS2, TAMM41
FAL -> FOH -> FA -> CoA -> LPA -> MG -> DG -> PC -> SM -> CerP	1.898	ACSBG1, ACSBG2, ACSF2, ACSL1, ACSL3, ACSL4, ACSL5, ACSL6, ACSM1, ACSM2A, ACSM2B, ACSM3, ACSM4, ACSM5, ACSM6, CEPT1, CHPT1, GPAM, GPAT2, GPAT3, GPAT4, PLPP1, SGMS1, SGMS2, SLC27A1, SLC27A2, SLC27A3, SLC27A4, SLC27A5, SLC27A6
FOH -> FAL -> FA -> CoA -> LPA -> PA -> PI -> DG -> PE -> PC -> LPC	1.896	ABHD3, ABHD5, ACSBG1, ACSBG2, ACSF2, ACSL1, ACSL3, ACSL4, ACSL5, ACSL6, ACSM1, ACSM2A, ACSM2B, ACSM3, ACSM4, ACSM5, ACSM6, AGPAT1, AGPAT2, AGPAT3, AGPAT4, AGPAT5, CDIPT, CDS1, CDS2, CEPT1, GPAM, GPAT2, GPAT3, GPAT4, JMJD7-PLA2G4B, LCLAT1, MBOAT1, MBOAT2, PEMT, PLA2G10, PLA2G12A, PLA2G12B, PLA2G15, PLA2G1B, PLA2G2A, PLA2G2C, PLA2G2D, PLA2G2E, PLA2G2F, PLA2G3, PLA2G4A, PLA2G4B, PLA2G4C, PLA2G4D, PL…
FAL -> FA -> CoA -> LPA -> PA -> PG	1.896	ABHD5, ACSBG1, ACSBG2, ACSF2, ACSL1, ACSL3, ACSL4, ACSL5, ACSL6, ACSM1, ACSM2A, ACSM2B, ACSM3, ACSM4, ACSM5, ACSM6, AGPAT1, AGPAT2, AGPAT3, AGPAT4, AGPAT5, CDS1, CDS2, GPAM, GPAT2, GPAT3, GPAT4, LCLAT1, MBOAT1, MBOAT2, PGS1, PTPMT1, SLC27A1, SLC27A2, SLC27A3, SLC27A4, SLC27A5, SLC27A6, TAMM41
LPC -> LPA -> PA -> PI -> DG -> PE -> PC -> SM -> CerP -> Cer	1.895	ABHD5, AGPAT1, AGPAT2, AGPAT3, AGPAT4, AGPAT5, CDIPT, CDS1, CDS2, CEPT1, GPAT2, GPAT3, LCLAT1, LPIN1, LPIN2, LPIN3, MBOAT1, MBOAT2, PEMT, PLD1, PLD2, PLD3, PLD4, PLPP1, PLPP2, PLPP3, PLPP4, PLPP5, SELENOI, SGMS1, SGMS2, TAMM41
CE -> FA -> CoA -> LPA -> MG -> DG -> PC -> LPC	1.892	ABHD3, ACSBG1, ACSBG2, ACSF2, ACSL1, ACSL3, ACSL4, ACSL5, ACSL6, ACSM1, ACSM2A, ACSM2B, ACSM3, ACSM4, ACSM5, ACSM6, CEL, CEPT1, CES1, CHPT1, GPAM, GPAT2, GPAT3, GPAT4, JMJD7-PLA2G4B, LIPA, NCEH1, PLA2G10, PLA2G12A, PLA2G12B, PLA2G15, PLA2G1B, PLA2G2A, PLA2G2C, PLA2G2D, PLA2G2E, PLA2G2F, PLA2G3, PLA2G4A, PLA2G4B, PLA2G4C, PLA2G4D, PLA2G4E, PLA2G4F, PLA2G5, PLA2G6, PLAAT1, PLAAT2, PLAAT3, PLAAT4, P…
PA -> PS -> PE -> PC -> SM -> CerP -> Cer	1.89	CDS1, CDS2, LPIN1, LPIN2, LPIN3, PEMT, PISD, PLPP1, PLPP2, PLPP3, PLPP4, PLPP5, SGMS1, SGMS2, TAMM41
FAL -> FOH -> FA -> CoA -> LPA -> PA -> PI -> DG -> PE -> PS	1.887	ABHD5, ACSBG1, ACSBG2, ACSF2, ACSL1, ACSL3, ACSL4, ACSL5, ACSL6, ACSM1, ACSM2A, ACSM2B, ACSM3, ACSM4, ACSM5, ACSM6, AGPAT1, AGPAT2, AGPAT3, AGPAT4, AGPAT5, CDIPT, CDS1, CDS2, CEPT1, GPAM, GPAT2, GPAT3, GPAT4, LCLAT1, MBOAT1, MBOAT2, PTDSS1, PTDSS2, SELENOI, SLC27A1, SLC27A2, SLC27A3, SLC27A4, SLC27A5, SLC27A6, TAMM41
FAL -> FOH -> FA -> CoA -> LPA -> PA -> PI -> DG -> PE -> PC	1.887	ABHD5, ACSBG1, ACSBG2, ACSF2, ACSL1, ACSL3, ACSL4, ACSL5, ACSL6, ACSM1, ACSM2A, ACSM2B, ACSM3, ACSM4, ACSM5, ACSM6, AGPAT1, AGPAT2, AGPAT3, AGPAT4, AGPAT5, CDIPT, CDS1, CDS2, CEPT1, GPAM, GPAT2, GPAT3, GPAT4, LCLAT1, MBOAT1, MBOAT2, PEMT, SELENOI, SLC27A1, SLC27A2, SLC27A3, SLC27A4, SLC27A5, SLC27A6, TAMM41
FAL -> FOH -> FA -> CoA -> LPA -> PA -> PI -> DG -> PE -> LPE	1.887	ABHD5, ACSBG1, ACSBG2, ACSF2, ACSL1, ACSL3, ACSL4, ACSL5, ACSL6, ACSM1, ACSM2A, ACSM2B, ACSM3, ACSM4, ACSM5, ACSM6, AGPAT1, AGPAT2, AGPAT3, AGPAT4, AGPAT5, CDIPT, CDS1, CDS2, CEPT1, GPAM, GPAT2, GPAT3, GPAT4, LCLAT1, MBOAT1, MBOAT2, PLA2G2A, PLA2G2D, PNPLA8, SELENOI, SLC27A1, SLC27A2, SLC27A3, SLC27A4, SLC27A5, SLC27A6, TAMM41
LPE -> PE -> PC -> LPC -> LPA -> MG -> DG -> PA -> PI	1.887	ABHD3, AGK, CDIPT, CDS1, CDS2, DGKA, DGKB, DGKD, DGKE, DGKG, DGKH, DGKI, DGKK, DGKQ, DGKZ, JMJD7-PLA2G4B, LPCAT1, LPCAT2, LPCAT3, LPCAT4, MBOAT1, MBOAT2, PEMT, PLA2G10, PLA2G12A, PLA2G12B, PLA2G15, PLA2G1B, PLA2G2A, PLA2G2C, PLA2G2D, PLA2G2E, PLA2G2F, PLA2G3, PLA2G4A, PLA2G4B, PLA2G4C, PLA2G4D, PLA2G4E, PLA2G4F, PLA2G5, PLA2G6, PLAAT1, PLAAT2, PLAAT3, PLAAT4, PLB1, PLD1, PLD2, PLD3, PLD4, PLPP1, …
FOH -> FA -> CoA -> LPA -> MG -> DG -> PC -> PA -> PI -> LPI	1.885	ACSBG1, ACSBG2, ACSF2, ACSL1, ACSL3, ACSL4, ACSL5, ACSL6, ACSM1, ACSM2A, ACSM2B, ACSM3, ACSM4, ACSM5, ACSM6, CDIPT, CDS1, CDS2, CEPT1, CHPT1, GPAM, GPAT2, GPAT3, GPAT4, PLD1, PLD2, PLD3, PLD4, PLPP1, SLC27A1, SLC27A2, SLC27A3, SLC27A4, SLC27A5, SLC27A6, TAMM41
FA -> CoA -> LPA -> PA -> PC -> PS -> PE -> LPE	1.884	ABHD5, ACSBG1, ACSBG2, ACSF2, ACSL1, ACSL3, ACSL4, ACSL5, ACSL6, ACSM1, ACSM2A, ACSM2B, ACSM3, ACSM4, ACSM5, ACSM6, AGPAT1, AGPAT2, AGPAT3, AGPAT4, AGPAT5, CDS1, CDS2, GPAM, GPAT2, GPAT3, GPAT4, LCLAT1, MBOAT1, MBOAT2, PISD, PLA2G2A, PLA2G2D, PNPLA8, PTDSS1, PTDSS2, SLC27A1, SLC27A2, SLC27A3, SLC27A4, SLC27A5, SLC27A6, TAMM41
LPC -> LPA -> PA -> PC -> DG -> PE	1.884	ABHD5, AGPAT1, AGPAT2, AGPAT3, AGPAT4, AGPAT5, CDS1, CDS2, CEPT1, GPAT2, GPAT3, LCLAT1, MBOAT1, MBOAT2, PLD1, PLD2, PLD3, PLD4, SELENOI, SMPD1, TAMM41
FAL -> FOH -> FA -> CoA -> LPA -> PA -> PC -> SM -> CerP -> Cer	1.88	ABHD5, ACSBG1, ACSBG2, ACSF2, ACSL1, ACSL3, ACSL4, ACSL5, ACSL6, ACSM1, ACSM2A, ACSM2B, ACSM3, ACSM4, ACSM5, ACSM6, AGPAT1, AGPAT2, AGPAT3, AGPAT4, AGPAT5, CDS1, CDS2, GPAM, GPAT2, GPAT3, GPAT4, LCLAT1, LPIN1, LPIN2, LPIN3, MBOAT1, MBOAT2, PLPP1, PLPP2, PLPP3, PLPP4, PLPP5, SGMS1, SGMS2, SLC27A1, SLC27A2, SLC27A3, SLC27A4, SLC27A5, SLC27A6, TAMM41
CoA -> LPA -> MG -> DG -> PA -> PC -> LPC	1.879	ABHD3, AGK, CDS1, CDS2, DGKA, DGKB, DGKD, DGKE, DGKG, DGKH, DGKI, DGKK, DGKQ, DGKZ, GPAM, GPAT2, GPAT3, GPAT4, JMJD7-PLA2G4B, PLA2G10, PLA2G12A, PLA2G12B, PLA2G15, PLA2G1B, PLA2G2A, PLA2G2C, PLA2G2D, PLA2G2E, PLA2G2F, PLA2G3, PLA2G4A, PLA2G4B, PLA2G4C, PLA2G4D, PLA2G4E, PLA2G4F, PLA2G5, PLA2G6, PLAAT1, PLAAT2, PLAAT3, PLAAT4, PLB1, PLPP1, PNPLA2, PNPLA3, PNPLA4, PNPLA8, TAMM41
FOH -> FA -> CoA -> LPA -> PA -> PG -> LPG	1.878	ABHD5, ACSBG1, ACSBG2, ACSF2, ACSL1, ACSL3, ACSL4, ACSL5, ACSL6, ACSM1, ACSM2A, ACSM2B, ACSM3, ACSM4, ACSM5, ACSM6, AGPAT1, AGPAT2, AGPAT3, AGPAT4, AGPAT5, CDS1, CDS2, GPAM, GPAT2, GPAT3, GPAT4, LCLAT1, MBOAT1, MBOAT2, PGS1, PTPMT1, SLC27A1, SLC27A2, SLC27A3, SLC27A4, SLC27A5, SLC27A6, TAMM41
TG -> DG -> PC -> PA	1.876	AADAC, CEL, CEPT1, CHPT1, LIPC, LIPF, LIPG, PLD1, PLD2, PLD3, PLD4, PNLIP, PNLIPRP1, PNLIPRP2, PNLIPRP3, PNPLA2, PNPLA3
CoA -> LPA -> PA -> PC -> LPC -> MG -> DG	1.876	ABHD3, ABHD5, AGPAT1, AGPAT2, AGPAT3, AGPAT4, AGPAT5, CDS1, CDS2, ENPP6, GPAM, GPAT2, GPAT3, GPAT4, JMJD7-PLA2G4B, LCLAT1, MBOAT1, MBOAT2, PLA2G10, PLA2G12A, PLA2G12B, PLA2G15, PLA2G1B, PLA2G2A, PLA2G2C, PLA2G2D, PLA2G2E, PLA2G2F, PLA2G3, PLA2G4A, PLA2G4B, PLA2G4C, PLA2G4D, PLA2G4E, PLA2G4F, PLA2G5, PLA2G6, PLAAT1, PLAAT2, PLAAT3, PLAAT4, PLB1, PNPLA2, PNPLA3, PNPLA4, PNPLA8, TAMM41
FAL -> FA -> CoA -> LPA -> PA -> DG -> PC -> SM	1.875	ABHD5, ACSBG1, ACSBG2, ACSF2, ACSL1, ACSL3, ACSL4, ACSL5, ACSL6, ACSM1, ACSM2A, ACSM2B, ACSM3, ACSM4, ACSM5, ACSM6, AGPAT1, AGPAT2, AGPAT3, AGPAT4, AGPAT5, CEPT1, CHPT1, GPAM, GPAT2, GPAT3, GPAT4, LCLAT1, LPIN1, LPIN2, LPIN3, MBOAT1, MBOAT2, PLPP1, PLPP2, PLPP3, PLPP4, PLPP5, SGMS1, SGMS2, SLC27A1, SLC27A2, SLC27A3, SLC27A4, SLC27A5, SLC27A6
CoA -> LPA -> PA -> DG -> PE -> PC -> PS -> LPS	1.874	ABHD5, AGPAT1, AGPAT2, AGPAT3, AGPAT4, AGPAT5, CEPT1, GPAM, GPAT2, GPAT3, GPAT4, LCLAT1, LPIN1, LPIN2, LPIN3, MBOAT1, MBOAT2, PEMT, PLPP1, PLPP2, PLPP3, PLPP4, PLPP5, PTDSS1, PTDSS2, SELENOI
CoA -> LPA -> PA -> DG -> PE -> PC -> PS	1.874	ABHD5, AGPAT1, AGPAT2, AGPAT3, AGPAT4, AGPAT5, CEPT1, GPAM, GPAT2, GPAT3, GPAT4, LCLAT1, LPIN1, LPIN2, LPIN3, MBOAT1, MBOAT2, PEMT, PLPP1, PLPP2, PLPP3, PLPP4, PLPP5, PTDSS1, PTDSS2, SELENOI
PC -> LPC -> LPA -> PA -> PI -> DG -> TG	1.872	ABHD3, ABHD5, AGPAT1, AGPAT2, AGPAT3, AGPAT4, AGPAT5, CDIPT, CDS1, CDS2, DGAT1, DGAT2, GPAT2, GPAT3, JMJD7-PLA2G4B, LCLAT1, MBOAT1, MBOAT2, MOGAT3, PLA2G10, PLA2G12A, PLA2G12B, PLA2G15, PLA2G1B, PLA2G2A, PLA2G2C, PLA2G2D, PLA2G2E, PLA2G2F, PLA2G3, PLA2G4A, PLA2G4B, PLA2G4C, PLA2G4D, PLA2G4E, PLA2G4F, PLA2G5, PLA2G6, PLAAT1, PLAAT2, PLAAT3, PLAAT4, PLB1, PLD1, PLD2, PLD3, PLD4, PNPLA2, PNPLA3, PNP…
TG -> DG -> PE -> PC -> SM	1.869	AADAC, CEL, CEPT1, LIPC, LIPF, LIPG, PEMT, PNLIP, PNLIPRP1, PNLIPRP2, PNLIPRP3, PNPLA2, PNPLA3, SELENOI, SGMS1, SGMS2
LPC -> LPA -> MG -> DG -> PC -> SM -> Cer -> CerP	1.867	AGK, CEPT1, CERK, CHPT1, ENPP7, PLD1, PLD2, PLD3, PLD4, PLPP1, SGMS1, SGMS2, SMPD1, SMPD2, SMPD3, SMPD4
SM -> PC -> PA -> PI	1.855	CDIPT, CDS1, CDS2, PLD1, PLD2, PLD3, PLD4, SGMS1, SGMS2, TAMM41
FAL -> FA -> CoA -> LPA -> PA -> PI -> DG -> PC -> PS -> LPS	1.854	ABHD5, ACSBG1, ACSBG2, ACSF2, ACSL1, ACSL3, ACSL4, ACSL5, ACSL6, ACSM1, ACSM2A, ACSM2B, ACSM3, ACSM4, ACSM5, ACSM6, AGPAT1, AGPAT2, AGPAT3, AGPAT4, AGPAT5, CDIPT, CDS1, CDS2, CEPT1, CHPT1, GPAM, GPAT2, GPAT3, GPAT4, LCLAT1, MBOAT1, MBOAT2, PTDSS1, PTDSS2, SLC27A1, SLC27A2, SLC27A3, SLC27A4, SLC27A5, SLC27A6, TAMM41
FA -> CoA -> LPA -> PA -> DG -> PC -> SM	1.851	ABHD5, ACSBG1, ACSBG2, ACSF2, ACSL1, ACSL3, ACSL4, ACSL5, ACSL6, ACSM1, ACSM2A, ACSM2B, ACSM3, ACSM4, ACSM5, ACSM6, AGPAT1, AGPAT2, AGPAT3, AGPAT4, AGPAT5, CEPT1, CHPT1, GPAM, GPAT2, GPAT3, GPAT4, LCLAT1, LPIN1, LPIN2, LPIN3, MBOAT1, MBOAT2, PLPP1, PLPP2, PLPP3, PLPP4, PLPP5, SGMS1, SGMS2, SLC27A1, SLC27A2, SLC27A3, SLC27A4, SLC27A5, SLC27A6
PS -> PE -> PC -> PA -> PG -> LPG	1.851	CDS1, CDS2, PEMT, PGS1, PISD, PLD1, PLD2, PLD3, PLD4, PTPMT1, TAMM41
PA -> LPA -> MG -> DG -> PC -> PS -> PE -> LPE	1.85	CEPT1, CHPT1, PISD, PLA2G2A, PLA2G2D, PLPP1, PNPLA8, PTDSS1, PTDSS2
LPC -> LPA -> PA -> PS	1.849	ABHD5, AGPAT1, AGPAT2, AGPAT3, AGPAT4, AGPAT5, CDS1, CDS2, GPAT2, GPAT3, LCLAT1, MBOAT1, MBOAT2, PLD1, PLD2, PLD3, PLD4, TAMM41
PC -> LPC -> LPA -> MG -> DG -> PA -> PG	1.846	ABHD3, AGK, CDS1, CDS2, DGKA, DGKB, DGKD, DGKE, DGKG, DGKH, DGKI, DGKK, DGKQ, DGKZ, JMJD7-PLA2G4B, PGS1, PLA2G10, PLA2G12A, PLA2G12B, PLA2G15, PLA2G1B, PLA2G2A, PLA2G2C, PLA2G2D, PLA2G2E, PLA2G2F, PLA2G3, PLA2G4A, PLA2G4B, PLA2G4C, PLA2G4D, PLA2G4E, PLA2G4F, PLA2G5, PLA2G6, PLAAT1, PLAAT2, PLAAT3, PLAAT4, PLB1, PLD1, PLD2, PLD3, PLD4, PLPP1, PNPLA2, PNPLA3, PNPLA4, PNPLA8, PTPMT1, TAMM41
FAL -> FOH -> FA -> CoA -> LPA -> MG -> DG -> PC -> PA -> PG -> LPG	1.838	ACSBG1, ACSBG2, ACSF2, ACSL1, ACSL3, ACSL4, ACSL5, ACSL6, ACSM1, ACSM2A, ACSM2B, ACSM3, ACSM4, ACSM5, ACSM6, CDS1, CDS2, CEPT1, CHPT1, GPAM, GPAT2, GPAT3, GPAT4, PGS1, PLD1, PLD2, PLD3, PLD4, PLPP1, PTPMT1, SLC27A1, SLC27A2, SLC27A3, SLC27A4, SLC27A5, SLC27A6, TAMM41
LPC -> LPA -> MG -> DG -> PA -> PI -> LPI	1.838	AGK, CDIPT, CDS1, CDS2, DGKA, DGKB, DGKD, DGKE, DGKG, DGKH, DGKI, DGKK, DGKQ, DGKZ, PLD1, PLD2, PLD3, PLD4, PLPP1, TAMM41
FAL -> FA -> CoA -> LPA -> PA -> PI -> DG -> PC -> PS	1.837	ABHD5, ACSBG1, ACSBG2, ACSF2, ACSL1, ACSL3, ACSL4, ACSL5, ACSL6, ACSM1, ACSM2A, ACSM2B, ACSM3, ACSM4, ACSM5, ACSM6, AGPAT1, AGPAT2, AGPAT3, AGPAT4, AGPAT5, CDIPT, CDS1, CDS2, CEPT1, CHPT1, GPAM, GPAT2, GPAT3, GPAT4, LCLAT1, MBOAT1, MBOAT2, PTDSS1, PTDSS2, SLC27A1, SLC27A2, SLC27A3, SLC27A4, SLC27A5, SLC27A6, TAMM41
LPE P- -> PE P- -> PA P-	1.836	PLD1, PLD2, PLD3, PLD4
PC -> LPC -> MG	1.833	ABHD3, ENPP6, JMJD7-PLA2G4B, PLA2G10, PLA2G12A, PLA2G12B, PLA2G15, PLA2G1B, PLA2G2A, PLA2G2C, PLA2G2D, PLA2G2E, PLA2G2F, PLA2G3, PLA2G4A, PLA2G4B, PLA2G4C, PLA2G4D, PLA2G4E, PLA2G4F, PLA2G5, PLA2G6, PLAAT1, PLAAT2, PLAAT3, PLAAT4, PLB1, PNPLA2, PNPLA3, PNPLA4, PNPLA8
PA -> PI -> DG -> PE -> PC -> SM -> CerP -> Cer	1.832	CDIPT, CDS1, CDS2, CEPT1, LPIN1, LPIN2, LPIN3, PEMT, PLPP1, PLPP2, PLPP3, PLPP4, PLPP5, SELENOI, SGMS1, SGMS2, TAMM41
FOH -> FA -> CoA -> LPA -> PA -> DG -> PC -> PS -> PE	1.832	ABHD5, ACSBG1, ACSBG2, ACSF2, ACSL1, ACSL3, ACSL4, ACSL5, ACSL6, ACSM1, ACSM2A, ACSM2B, ACSM3, ACSM4, ACSM5, ACSM6, AGPAT1, AGPAT2, AGPAT3, AGPAT4, AGPAT5, CEPT1, CHPT1, GPAM, GPAT2, GPAT3, GPAT4, LCLAT1, LPIN1, LPIN2, LPIN3, MBOAT1, MBOAT2, PISD, PLPP1, PLPP2, PLPP3, PLPP4, PLPP5, PTDSS1, PTDSS2, SLC27A1, SLC27A2, SLC27A3, SLC27A4, SLC27A5, SLC27A6
CoA -> LPA -> PA -> PS -> PE -> PC -> SM -> CerP -> Cer	1.83	ABHD5, AGPAT1, AGPAT2, AGPAT3, AGPAT4, AGPAT5, CDS1, CDS2, GPAM, GPAT2, GPAT3, GPAT4, LCLAT1, LPIN1, LPIN2, LPIN3, MBOAT1, MBOAT2, PEMT, PISD, PLPP1, PLPP2, PLPP3, PLPP4, PLPP5, SGMS1, SGMS2, TAMM41
LPA -> PA -> DG -> PE -> PC -> SM	1.824	ABHD5, AGPAT1, AGPAT2, AGPAT3, AGPAT4, AGPAT5, CEPT1, GPAT2, GPAT3, LCLAT1, LPIN1, LPIN2, LPIN3, MBOAT1, MBOAT2, PEMT, PLPP1, PLPP2, PLPP3, PLPP4, PLPP5, SELENOI, SGMS1, SGMS2
LPC -> LPA -> PA -> PC -> DG	1.821	ABHD5, AGPAT1, AGPAT2, AGPAT3, AGPAT4, AGPAT5, CDS1, CDS2, GPAT2, GPAT3, LCLAT1, MBOAT1, MBOAT2, PLD1, PLD2, PLD3, PLD4, SMPD1, TAMM41
FAL -> FA -> CoA -> LPA -> PA -> PS -> PE -> PC -> DG -> MG	1.82	ABHD5, ACSBG1, ACSBG2, ACSF2, ACSL1, ACSL3, ACSL4, ACSL5, ACSL6, ACSM1, ACSM2A, ACSM2B, ACSM3, ACSM4, ACSM5, ACSM6, AGPAT1, AGPAT2, AGPAT3, AGPAT4, AGPAT5, CDS1, CDS2, GPAM, GPAT2, GPAT3, GPAT4, LCLAT1, MBOAT1, MBOAT2, PEMT, PISD, SLC27A1, SLC27A2, SLC27A3, SLC27A4, SLC27A5, SLC27A6, SMPD1, TAMM41
LPA -> MG -> DG -> PA -> PS -> PE -> PC -> LPC	1.82	ABHD3, AGK, CDS1, CDS2, DGKA, DGKB, DGKD, DGKE, DGKG, DGKH, DGKI, DGKK, DGKQ, DGKZ, JMJD7-PLA2G4B, PEMT, PISD, PLA2G10, PLA2G12A, PLA2G12B, PLA2G15, PLA2G1B, PLA2G2A, PLA2G2C, PLA2G2D, PLA2G2E, PLA2G2F, PLA2G3, PLA2G4A, PLA2G4B, PLA2G4C, PLA2G4D, PLA2G4E, PLA2G4F, PLA2G5, PLA2G6, PLAAT1, PLAAT2, PLAAT3, PLAAT4, PLB1, PLPP1, PNPLA2, PNPLA3, PNPLA4, PNPLA8, TAMM41
CoA -> LPA -> MG -> DG -> PC	1.818	CEPT1, CHPT1, GPAM, GPAT2, GPAT3, GPAT4, PLPP1
LPA -> PA -> PS -> PE -> PC -> LPC -> MG -> DG	1.817	ABHD3, ABHD5, AGPAT1, AGPAT2, AGPAT3, AGPAT4, AGPAT5, CDS1, CDS2, ENPP6, GPAT2, GPAT3, JMJD7-PLA2G4B, LCLAT1, MBOAT1, MBOAT2, PEMT, PISD, PLA2G10, PLA2G12A, PLA2G12B, PLA2G15, PLA2G1B, PLA2G2A, PLA2G2C, PLA2G2D, PLA2G2E, PLA2G2F, PLA2G3, PLA2G4A, PLA2G4B, PLA2G4C, PLA2G4D, PLA2G4E, PLA2G4F, PLA2G5, PLA2G6, PLAAT1, PLAAT2, PLAAT3, PLAAT4, PLB1, PNPLA2, PNPLA3, PNPLA4, PNPLA8, TAMM41
FA -> CoA -> LPA -> PA -> PI -> DG -> PC -> PS -> LPS	1.816	ABHD5, ACSBG1, ACSBG2, ACSF2, ACSL1, ACSL3, ACSL4, ACSL5, ACSL6, ACSM1, ACSM2A, ACSM2B, ACSM3, ACSM4, ACSM5, ACSM6, AGPAT1, AGPAT2, AGPAT3, AGPAT4, AGPAT5, CDIPT, CDS1, CDS2, CEPT1, CHPT1, GPAM, GPAT2, GPAT3, GPAT4, LCLAT1, MBOAT1, MBOAT2, PTDSS1, PTDSS2, SLC27A1, SLC27A2, SLC27A3, SLC27A4, SLC27A5, SLC27A6, TAMM41
CoA -> LPA -> PA -> DG -> PC -> SM -> Cer	1.815	ABHD5, AGPAT1, AGPAT2, AGPAT3, AGPAT4, AGPAT5, CEPT1, CHPT1, ENPP7, GPAM, GPAT2, GPAT3, GPAT4, LCLAT1, LPIN1, LPIN2, LPIN3, MBOAT1, MBOAT2, PLPP1, PLPP2, PLPP3, PLPP4, PLPP5, SGMS1, SGMS2, SMPD1, SMPD2, SMPD3, SMPD4
LPI -> PI -> DG -> PA -> PC -> LPC -> LPA -> MG	1.811	ABHD3, AGK, CDS1, CDS2, DGKA, DGKB, DGKD, DGKE, DGKG, DGKH, DGKI, DGKK, DGKQ, DGKZ, JMJD7-PLA2G4B, LCLAT1, MBOAT7, PLA2G10, PLA2G12A, PLA2G12B, PLA2G15, PLA2G1B, PLA2G2A, PLA2G2C, PLA2G2D, PLA2G2E, PLA2G2F, PLA2G3, PLA2G4A, PLA2G4B, PLA2G4C, PLA2G4D, PLA2G4E, PLA2G4F, PLA2G5, PLA2G6, PLAAT1, PLAAT2, PLAAT3, PLAAT4, PLB1, PLD1, PLD2, PLD3, PLD4, PLPP1, PNPLA2, PNPLA3, PNPLA4, PNPLA8, TAMM41
DG -> PC -> PA -> PG	1.81	CDS1, CDS2, CEPT1, CHPT1, PGS1, PLD1, PLD2, PLD3, PLD4, PTPMT1, TAMM41
SM -> PC -> PS -> PE -> LPE	1.806	PISD, PLA2G2A, PLA2G2D, PNPLA8, PTDSS1, PTDSS2, SGMS1, SGMS2
FOH -> FA -> CoA -> LPA -> PA -> PI -> DG -> PC -> SM -> Cer -> CerP	1.806	ABHD5, ACSBG1, ACSBG2, ACSF2, ACSL1, ACSL3, ACSL4, ACSL5, ACSL6, ACSM1, ACSM2A, ACSM2B, ACSM3, ACSM4, ACSM5, ACSM6, AGK, AGPAT1, AGPAT2, AGPAT3, AGPAT4, AGPAT5, CDIPT, CDS1, CDS2, CEPT1, CERK, CHPT1, ENPP7, GPAM, GPAT2, GPAT3, GPAT4, LCLAT1, MBOAT1, MBOAT2, SGMS1, SGMS2, SLC27A1, SLC27A2, SLC27A3, SLC27A4, SLC27A5, SLC27A6, SMPD1, SMPD2, SMPD3, SMPD4, TAMM41
FA -> CoA -> LPA -> PA -> PI -> DG -> PC -> PS	1.802	ABHD5, ACSBG1, ACSBG2, ACSF2, ACSL1, ACSL3, ACSL4, ACSL5, ACSL6, ACSM1, ACSM2A, ACSM2B, ACSM3, ACSM4, ACSM5, ACSM6, AGPAT1, AGPAT2, AGPAT3, AGPAT4, AGPAT5, CDIPT, CDS1, CDS2, CEPT1, CHPT1, GPAM, GPAT2, GPAT3, GPAT4, LCLAT1, MBOAT1, MBOAT2, PTDSS1, PTDSS2, SLC27A1, SLC27A2, SLC27A3, SLC27A4, SLC27A5, SLC27A6, TAMM41
CoA -> LPA -> PA -> PI -> DG -> PE -> PC -> SM -> CerP -> Cer	1.797	ABHD5, AGPAT1, AGPAT2, AGPAT3, AGPAT4, AGPAT5, CDIPT, CDS1, CDS2, CEPT1, GPAM, GPAT2, GPAT3, GPAT4, LCLAT1, LPIN1, LPIN2, LPIN3, MBOAT1, MBOAT2, PEMT, PLPP1, PLPP2, PLPP3, PLPP4, PLPP5, SELENOI, SGMS1, SGMS2, TAMM41
CE -> FA -> CoA -> LPA -> PA -> PI -> DG -> PC -> SM -> CerP	1.796	ABHD5, ACSBG1, ACSBG2, ACSF2, ACSL1, ACSL3, ACSL4, ACSL5, ACSL6, ACSM1, ACSM2A, ACSM2B, ACSM3, ACSM4, ACSM5, ACSM6, AGPAT1, AGPAT2, AGPAT3, AGPAT4, AGPAT5, CDIPT, CDS1, CDS2, CEL, CEPT1, CES1, CHPT1, GPAM, GPAT2, GPAT3, GPAT4, LCLAT1, LIPA, MBOAT1, MBOAT2, NCEH1, SGMS1, SGMS2, SLC27A1, SLC27A2, SLC27A3, SLC27A4, SLC27A5, SLC27A6, TAMM41
FOH -> FA -> CoA -> LPA -> PA -> DG -> PC -> SM -> CerP -> Cer	1.795	ABHD5, ACSBG1, ACSBG2, ACSF2, ACSL1, ACSL3, ACSL4, ACSL5, ACSL6, ACSM1, ACSM2A, ACSM2B, ACSM3, ACSM4, ACSM5, ACSM6, AGPAT1, AGPAT2, AGPAT3, AGPAT4, AGPAT5, CEPT1, CHPT1, GPAM, GPAT2, GPAT3, GPAT4, LCLAT1, LPIN1, LPIN2, LPIN3, MBOAT1, MBOAT2, PLPP1, PLPP2, PLPP3, PLPP4, PLPP5, SGMS1, SGMS2, SLC27A1, SLC27A2, SLC27A3, SLC27A4, SLC27A5, SLC27A6
PS -> PE -> PC -> DG -> PA -> PI -> LPI	1.79	AGK, CDIPT, CDS1, CDS2, DGKA, DGKB, DGKD, DGKE, DGKG, DGKH, DGKI, DGKK, DGKQ, DGKZ, PEMT, PISD, SMPD1, TAMM41
LPC -> LPA -> MG -> DG -> PC -> PS -> PE -> LPE	1.787	CEPT1, CHPT1, PISD, PLA2G2A, PLA2G2D, PLD1, PLD2, PLD3, PLD4, PLPP1, PNPLA8, PTDSS1, PTDSS2
LPC -> LPA -> PA -> PS -> LPS	1.785	ABHD5, AGPAT1, AGPAT2, AGPAT3, AGPAT4, AGPAT5, CDS1, CDS2, GPAT2, GPAT3, LCLAT1, MBOAT1, MBOAT2, PLD1, PLD2, PLD3, PLD4, TAMM41
DG -> PC -> SM -> CerP -> Cer	1.783	CEPT1, CHPT1, LPIN1, LPIN2, LPIN3, PLPP1, PLPP2, PLPP3, PLPP4, PLPP5, SGMS1, SGMS2
FA -> CoA -> LPA -> PA -> PS -> PE -> PC -> DG -> MG	1.78	ABHD5, ACSBG1, ACSBG2, ACSF2, ACSL1, ACSL3, ACSL4, ACSL5, ACSL6, ACSM1, ACSM2A, ACSM2B, ACSM3, ACSM4, ACSM5, ACSM6, AGPAT1, AGPAT2, AGPAT3, AGPAT4, AGPAT5, CDS1, CDS2, GPAM, GPAT2, GPAT3, GPAT4, LCLAT1, MBOAT1, MBOAT2, PEMT, PISD, SLC27A1, SLC27A2, SLC27A3, SLC27A4, SLC27A5, SLC27A6, SMPD1, TAMM41
FOH -> FA -> CoA -> LPA -> PA -> PI -> DG -> PC	1.777	ABHD5, ACSBG1, ACSBG2, ACSF2, ACSL1, ACSL3, ACSL4, ACSL5, ACSL6, ACSM1, ACSM2A, ACSM2B, ACSM3, ACSM4, ACSM5, ACSM6, AGPAT1, AGPAT2, AGPAT3, AGPAT4, AGPAT5, CDIPT, CDS1, CDS2, CEPT1, CHPT1, GPAM, GPAT2, GPAT3, GPAT4, LCLAT1, MBOAT1, MBOAT2, SLC27A1, SLC27A2, SLC27A3, SLC27A4, SLC27A5, SLC27A6, TAMM41
FAL -> FA -> CoA -> LPA -> MG -> DG -> PE -> PC -> PA -> PI -> LPI	1.773	ACSBG1, ACSBG2, ACSF2, ACSL1, ACSL3, ACSL4, ACSL5, ACSL6, ACSM1, ACSM2A, ACSM2B, ACSM3, ACSM4, ACSM5, ACSM6, CDIPT, CDS1, CDS2, CEPT1, GPAM, GPAT2, GPAT3, GPAT4, PEMT, PLD1, PLD2, PLD3, PLD4, PLPP1, SELENOI, SLC27A1, SLC27A2, SLC27A3, SLC27A4, SLC27A5, SLC27A6, TAMM41
LPA -> PA -> PI -> DG -> PE -> PC -> PS -> LPS	1.77	ABHD5, AGPAT1, AGPAT2, AGPAT3, AGPAT4, AGPAT5, CDIPT, CDS1, CDS2, CEPT1, GPAT2, GPAT3, LCLAT1, MBOAT1, MBOAT2, PEMT, PTDSS1, PTDSS2, SELENOI, TAMM41
FAL -> FA -> CoA -> LPA -> PA -> DG -> PE	1.769	ABHD5, ACSBG1, ACSBG2, ACSF2, ACSL1, ACSL3, ACSL4, ACSL5, ACSL6, ACSM1, ACSM2A, ACSM2B, ACSM3, ACSM4, ACSM5, ACSM6, AGPAT1, AGPAT2, AGPAT3, AGPAT4, AGPAT5, CEPT1, GPAM, GPAT2, GPAT3, GPAT4, LCLAT1, LPIN1, LPIN2, LPIN3, MBOAT1, MBOAT2, PLPP1, PLPP2, PLPP3, PLPP4, PLPP5, SELENOI, SLC27A1, SLC27A2, SLC27A3, SLC27A4, SLC27A5, SLC27A6
FOH -> FAL -> FA -> CoA -> LPA -> PA -> DG -> PC -> SM -> CerP	1.769	ABHD5, ACSBG1, ACSBG2, ACSF2, ACSL1, ACSL3, ACSL4, ACSL5, ACSL6, ACSM1, ACSM2A, ACSM2B, ACSM3, ACSM4, ACSM5, ACSM6, AGPAT1, AGPAT2, AGPAT3, AGPAT4, AGPAT5, CEPT1, CHPT1, GPAM, GPAT2, GPAT3, GPAT4, LCLAT1, LPIN1, LPIN2, LPIN3, MBOAT1, MBOAT2, PLPP1, PLPP2, PLPP3, PLPP4, PLPP5, SGMS1, SGMS2, SLC27A1, SLC27A2, SLC27A3, SLC27A4, SLC27A5, SLC27A6
LPC -> LPA -> MG -> DG -> PC -> PA -> PI	1.768	CDIPT, CDS1, CDS2, CEPT1, CHPT1, PLD1, PLD2, PLD3, PLD4, PLPP1, TAMM41
FAL -> FOH -> FA -> CoA -> LPA -> PA -> PI -> DG -> PC -> SM	1.768	ABHD5, ACSBG1, ACSBG2, ACSF2, ACSL1, ACSL3, ACSL4, ACSL5, ACSL6, ACSM1, ACSM2A, ACSM2B, ACSM3, ACSM4, ACSM5, ACSM6, AGPAT1, AGPAT2, AGPAT3, AGPAT4, AGPAT5, CDIPT, CDS1, CDS2, CEPT1, CHPT1, GPAM, GPAT2, GPAT3, GPAT4, LCLAT1, MBOAT1, MBOAT2, SGMS1, SGMS2, SLC27A1, SLC27A2, SLC27A3, SLC27A4, SLC27A5, SLC27A6, TAMM41
CE -> FA -> CoA -> LPA -> PA -> DG -> PC -> SM -> Cer -> CerP	1.764	ABHD5, ACSBG1, ACSBG2, ACSF2, ACSL1, ACSL3, ACSL4, ACSL5, ACSL6, ACSM1, ACSM2A, ACSM2B, ACSM3, ACSM4, ACSM5, ACSM6, AGK, AGPAT1, AGPAT2, AGPAT3, AGPAT4, AGPAT5, CEL, CEPT1, CERK, CES1, CHPT1, ENPP7, GPAM, GPAT2, GPAT3, GPAT4, LCLAT1, LIPA, LPIN1, LPIN2, LPIN3, MBOAT1, MBOAT2, NCEH1, PLPP1, PLPP2, PLPP3, PLPP4, PLPP5, SGMS1, SGMS2, SLC27A1, SLC27A2, SLC27A3, SLC27A4, SLC27A5, SLC27A6, SMPD1, SMPD2…
LPA -> PA -> PI -> DG -> PE -> PC -> PS	1.761	ABHD5, AGPAT1, AGPAT2, AGPAT3, AGPAT4, AGPAT5, CDIPT, CDS1, CDS2, CEPT1, GPAT2, GPAT3, LCLAT1, MBOAT1, MBOAT2, PEMT, PTDSS1, PTDSS2, SELENOI, TAMM41
FAL -> FOH -> FA -> CoA -> LPA -> PA -> PC -> DG -> PE -> PS -> LPS	1.759	ABHD5, ACSBG1, ACSBG2, ACSF2, ACSL1, ACSL3, ACSL4, ACSL5, ACSL6, ACSM1, ACSM2A, ACSM2B, ACSM3, ACSM4, ACSM5, ACSM6, AGPAT1, AGPAT2, AGPAT3, AGPAT4, AGPAT5, CDS1, CDS2, CEPT1, GPAM, GPAT2, GPAT3, GPAT4, LCLAT1, MBOAT1, MBOAT2, PTDSS1, PTDSS2, SELENOI, SLC27A1, SLC27A2, SLC27A3, SLC27A4, SLC27A5, SLC27A6, SMPD1, TAMM41
CoA -> FA -> FOH	1.759	ACOT13
CoA -> LPA -> MG -> DG -> PC -> SM -> Cer -> CerP	1.756	AGK, CEPT1, CERK, CHPT1, ENPP7, GPAM, GPAT2, GPAT3, GPAT4, PLPP1, SGMS1, SGMS2, SMPD1, SMPD2, SMPD3, SMPD4
CoA -> LPA -> PA -> PC -> DG -> PE	1.753	ABHD5, AGPAT1, AGPAT2, AGPAT3, AGPAT4, AGPAT5, CDS1, CDS2, CEPT1, GPAM, GPAT2, GPAT3, GPAT4, LCLAT1, MBOAT1, MBOAT2, SELENOI, SMPD1, TAMM41
FAL -> FA -> CoA -> LPA -> PA -> PC -> LPC -> MG -> DG -> PE -> PS -> LPS	1.749	ABHD3, ABHD5, ACSBG1, ACSBG2, ACSF2, ACSL1, ACSL3, ACSL4, ACSL5, ACSL6, ACSM1, ACSM2A, ACSM2B, ACSM3, ACSM4, ACSM5, ACSM6, AGPAT1, AGPAT2, AGPAT3, AGPAT4, AGPAT5, CDS1, CDS2, CEPT1, ENPP6, GPAM, GPAT2, GPAT3, GPAT4, JMJD7-PLA2G4B, LCLAT1, MBOAT1, MBOAT2, PLA2G10, PLA2G12A, PLA2G12B, PLA2G15, PLA2G1B, PLA2G2A, PLA2G2C, PLA2G2D, PLA2G2E, PLA2G2F, PLA2G3, PLA2G4A, PLA2G4B, PLA2G4C, PLA2G4D, PLA2G4E,…
CE -> FA -> CoA -> LPA -> PA -> DG -> PC	1.749	ABHD5, ACSBG1, ACSBG2, ACSF2, ACSL1, ACSL3, ACSL4, ACSL5, ACSL6, ACSM1, ACSM2A, ACSM2B, ACSM3, ACSM4, ACSM5, ACSM6, AGPAT1, AGPAT2, AGPAT3, AGPAT4, AGPAT5, CEL, CEPT1, CES1, CHPT1, GPAM, GPAT2, GPAT3, GPAT4, LCLAT1, LIPA, LPIN1, LPIN2, LPIN3, MBOAT1, MBOAT2, NCEH1, PLPP1, PLPP2, PLPP3, PLPP4, PLPP5, SLC27A1, SLC27A2, SLC27A3, SLC27A4, SLC27A5, SLC27A6
FA -> CoA -> LPA -> PA -> DG -> PE	1.747	ABHD5, ACSBG1, ACSBG2, ACSF2, ACSL1, ACSL3, ACSL4, ACSL5, ACSL6, ACSM1, ACSM2A, ACSM2B, ACSM3, ACSM4, ACSM5, ACSM6, AGPAT1, AGPAT2, AGPAT3, AGPAT4, AGPAT5, CEPT1, GPAM, GPAT2, GPAT3, GPAT4, LCLAT1, LPIN1, LPIN2, LPIN3, MBOAT1, MBOAT2, PLPP1, PLPP2, PLPP3, PLPP4, PLPP5, SELENOI, SLC27A1, SLC27A2, SLC27A3, SLC27A4, SLC27A5, SLC27A6
LPS -> PS -> PE -> PC -> LPC -> MG	1.745	ABHD3, ENPP6, JMJD7-PLA2G4B, LPCAT3, MBOAT1, PEMT, PISD, PLA2G10, PLA2G12A, PLA2G12B, PLA2G15, PLA2G1B, PLA2G2A, PLA2G2C, PLA2G2D, PLA2G2E, PLA2G2F, PLA2G3, PLA2G4A, PLA2G4B, PLA2G4C, PLA2G4D, PLA2G4E, PLA2G4F, PLA2G5, PLA2G6, PLAAT1, PLAAT2, PLAAT3, PLAAT4, PLB1, PNPLA2, PNPLA3, PNPLA4, PNPLA8
FOH -> FA -> CoA -> LPA -> PA -> PI -> DG -> PC -> PS -> PE -> LPE	1.74	ABHD5, ACSBG1, ACSBG2, ACSF2, ACSL1, ACSL3, ACSL4, ACSL5, ACSL6, ACSM1, ACSM2A, ACSM2B, ACSM3, ACSM4, ACSM5, ACSM6, AGPAT1, AGPAT2, AGPAT3, AGPAT4, AGPAT5, CDIPT, CDS1, CDS2, CEPT1, CHPT1, GPAM, GPAT2, GPAT3, GPAT4, LCLAT1, MBOAT1, MBOAT2, PISD, PLA2G2A, PLA2G2D, PNPLA8, PTDSS1, PTDSS2, SLC27A1, SLC27A2, SLC27A3, SLC27A4, SLC27A5, SLC27A6, TAMM41
DG -> PA -> PS -> PE -> PC -> LPC -> LPA	1.733	ABHD3, AGK, CDS1, CDS2, DGKA, DGKB, DGKD, DGKE, DGKG, DGKH, DGKI, DGKK, DGKQ, DGKZ, JMJD7-PLA2G4B, PEMT, PISD, PLA2G10, PLA2G12A, PLA2G12B, PLA2G15, PLA2G1B, PLA2G2A, PLA2G2C, PLA2G2D, PLA2G2E, PLA2G2F, PLA2G3, PLA2G4A, PLA2G4B, PLA2G4C, PLA2G4D, PLA2G4E, PLA2G4F, PLA2G5, PLA2G6, PLAAT1, PLAAT2, PLAAT3, PLAAT4, PLB1, PLD1, PLD2, PLD3, PLD4, PNPLA2, PNPLA3, PNPLA4, PNPLA8, TAMM41
FAL -> FOH -> FA -> CoA -> LPA -> PA -> PC -> DG -> PE -> PS	1.732	ABHD5, ACSBG1, ACSBG2, ACSF2, ACSL1, ACSL3, ACSL4, ACSL5, ACSL6, ACSM1, ACSM2A, ACSM2B, ACSM3, ACSM4, ACSM5, ACSM6, AGPAT1, AGPAT2, AGPAT3, AGPAT4, AGPAT5, CDS1, CDS2, CEPT1, GPAM, GPAT2, GPAT3, GPAT4, LCLAT1, MBOAT1, MBOAT2, PTDSS1, PTDSS2, SELENOI, SLC27A1, SLC27A2, SLC27A3, SLC27A4, SLC27A5, SLC27A6, SMPD1, TAMM41
FAL -> FOH -> FA -> CoA -> LPA -> PA -> PC -> DG -> PE -> LPE	1.732	ABHD5, ACSBG1, ACSBG2, ACSF2, ACSL1, ACSL3, ACSL4, ACSL5, ACSL6, ACSM1, ACSM2A, ACSM2B, ACSM3, ACSM4, ACSM5, ACSM6, AGPAT1, AGPAT2, AGPAT3, AGPAT4, AGPAT5, CDS1, CDS2, CEPT1, GPAM, GPAT2, GPAT3, GPAT4, LCLAT1, MBOAT1, MBOAT2, PLA2G2A, PLA2G2D, PNPLA8, SELENOI, SLC27A1, SLC27A2, SLC27A3, SLC27A4, SLC27A5, SLC27A6, SMPD1, TAMM41
FOH -> FAL -> FA -> CoA -> LPA -> PA -> PI -> DG -> PC -> LPC -> MG	1.727	ABHD3, ABHD5, ACSBG1, ACSBG2, ACSF2, ACSL1, ACSL3, ACSL4, ACSL5, ACSL6, ACSM1, ACSM2A, ACSM2B, ACSM3, ACSM4, ACSM5, ACSM6, AGPAT1, AGPAT2, AGPAT3, AGPAT4, AGPAT5, CDIPT, CDS1, CDS2, CEPT1, CHPT1, ENPP6, GPAM, GPAT2, GPAT3, GPAT4, JMJD7-PLA2G4B, LCLAT1, MBOAT1, MBOAT2, PLA2G10, PLA2G12A, PLA2G12B, PLA2G15, PLA2G1B, PLA2G2A, PLA2G2C, PLA2G2D, PLA2G2E, PLA2G2F, PLA2G3, PLA2G4A, PLA2G4B, PLA2G4C, PLA…
FA -> CoA -> LPA -> MG -> DG -> PE -> PC -> PA -> PI -> LPI	1.727	ACSBG1, ACSBG2, ACSF2, ACSL1, ACSL3, ACSL4, ACSL5, ACSL6, ACSM1, ACSM2A, ACSM2B, ACSM3, ACSM4, ACSM5, ACSM6, CDIPT, CDS1, CDS2, CEPT1, GPAM, GPAT2, GPAT3, GPAT4, PEMT, PLD1, PLD2, PLD3, PLD4, PLPP1, SELENOI, SLC27A1, SLC27A2, SLC27A3, SLC27A4, SLC27A5, SLC27A6, TAMM41
FAL -> FOH -> FA -> CoA -> LPA -> PA -> PC -> LPC -> MG -> DG -> PE	1.725	ABHD3, ABHD5, ACSBG1, ACSBG2, ACSF2, ACSL1, ACSL3, ACSL4, ACSL5, ACSL6, ACSM1, ACSM2A, ACSM2B, ACSM3, ACSM4, ACSM5, ACSM6, AGPAT1, AGPAT2, AGPAT3, AGPAT4, AGPAT5, CDS1, CDS2, CEPT1, ENPP6, GPAM, GPAT2, GPAT3, GPAT4, JMJD7-PLA2G4B, LCLAT1, MBOAT1, MBOAT2, PLA2G10, PLA2G12A, PLA2G12B, PLA2G15, PLA2G1B, PLA2G2A, PLA2G2C, PLA2G2D, PLA2G2E, PLA2G2F, PLA2G3, PLA2G4A, PLA2G4B, PLA2G4C, PLA2G4D, PLA2G4E,…
PA -> PC -> SM	1.724	CDS1, CDS2, SGMS1, SGMS2, TAMM41
FAL -> FA -> CoA -> LPA -> PA -> PS -> PE -> PC -> SM -> Cer -> CerP	1.722	ABHD5, ACSBG1, ACSBG2, ACSF2, ACSL1, ACSL3, ACSL4, ACSL5, ACSL6, ACSM1, ACSM2A, ACSM2B, ACSM3, ACSM4, ACSM5, ACSM6, AGK, AGPAT1, AGPAT2, AGPAT3, AGPAT4, AGPAT5, CDS1, CDS2, CERK, ENPP7, GPAM, GPAT2, GPAT3, GPAT4, LCLAT1, MBOAT1, MBOAT2, PEMT, PISD, SGMS1, SGMS2, SLC27A1, SLC27A2, SLC27A3, SLC27A4, SLC27A5, SLC27A6, SMPD1, SMPD2, SMPD3, SMPD4, TAMM41
FAL -> FA -> CoA -> LPA -> PA -> PC -> LPC -> MG -> DG -> PE -> PS	1.718	ABHD3, ABHD5, ACSBG1, ACSBG2, ACSF2, ACSL1, ACSL3, ACSL4, ACSL5, ACSL6, ACSM1, ACSM2A, ACSM2B, ACSM3, ACSM4, ACSM5, ACSM6, AGPAT1, AGPAT2, AGPAT3, AGPAT4, AGPAT5, CDS1, CDS2, CEPT1, ENPP6, GPAM, GPAT2, GPAT3, GPAT4, JMJD7-PLA2G4B, LCLAT1, MBOAT1, MBOAT2, PLA2G10, PLA2G12A, PLA2G12B, PLA2G15, PLA2G1B, PLA2G2A, PLA2G2C, PLA2G2D, PLA2G2E, PLA2G2F, PLA2G3, PLA2G4A, PLA2G4B, PLA2G4C, PLA2G4D, PLA2G4E,…
FAL -> FA -> CoA -> LPA -> PA -> PC -> LPC -> MG -> DG -> PE -> LPE	1.718	ABHD3, ABHD5, ACSBG1, ACSBG2, ACSF2, ACSL1, ACSL3, ACSL4, ACSL5, ACSL6, ACSM1, ACSM2A, ACSM2B, ACSM3, ACSM4, ACSM5, ACSM6, AGPAT1, AGPAT2, AGPAT3, AGPAT4, AGPAT5, CDS1, CDS2, CEPT1, ENPP6, GPAM, GPAT2, GPAT3, GPAT4, JMJD7-PLA2G4B, LCLAT1, MBOAT1, MBOAT2, PLA2G10, PLA2G12A, PLA2G12B, PLA2G15, PLA2G1B, PLA2G2A, PLA2G2C, PLA2G2D, PLA2G2E, PLA2G2F, PLA2G3, PLA2G4A, PLA2G4B, PLA2G4C, PLA2G4D, PLA2G4E,…
CoA -> LPA -> MG -> DG -> PA -> PI -> LPI	1.718	AGK, CDIPT, CDS1, CDS2, DGKA, DGKB, DGKD, DGKE, DGKG, DGKH, DGKI, DGKK, DGKQ, DGKZ, GPAM, GPAT2, GPAT3, GPAT4, PLPP1, TAMM41
LPA -> MG -> DG -> PC -> PS -> PE	1.716	CEPT1, CHPT1, PISD, PLPP1, PTDSS1, PTDSS2
FOH -> FA -> CoA -> LPA -> PA -> DG -> PE -> PC -> SM -> CerP	1.716	ABHD5, ACSBG1, ACSBG2, ACSF2, ACSL1, ACSL3, ACSL4, ACSL5, ACSL6, ACSM1, ACSM2A, ACSM2B, ACSM3, ACSM4, ACSM5, ACSM6, AGPAT1, AGPAT2, AGPAT3, AGPAT4, AGPAT5, CEPT1, GPAM, GPAT2, GPAT3, GPAT4, LCLAT1, LPIN1, LPIN2, LPIN3, MBOAT1, MBOAT2, PEMT, PLPP1, PLPP2, PLPP3, PLPP4, PLPP5, SELENOI, SGMS1, SGMS2, SLC27A1, SLC27A2, SLC27A3, SLC27A4, SLC27A5, SLC27A6
MG -> DG -> PE -> PC -> LPC -> LPA -> PA	1.708	ABHD3, ABHD5, AGPAT1, AGPAT2, AGPAT3, AGPAT4, AGPAT5, CEPT1, GPAT2, GPAT3, JMJD7-PLA2G4B, LCLAT1, MBOAT1, MBOAT2, PEMT, PLA2G10, PLA2G12A, PLA2G12B, PLA2G15, PLA2G1B, PLA2G2A, PLA2G2C, PLA2G2D, PLA2G2E, PLA2G2F, PLA2G3, PLA2G4A, PLA2G4B, PLA2G4C, PLA2G4D, PLA2G4E, PLA2G4F, PLA2G5, PLA2G6, PLAAT1, PLAAT2, PLAAT3, PLAAT4, PLB1, PLD1, PLD2, PLD3, PLD4, PNPLA2, PNPLA3, PNPLA4, PNPLA8, SELENOI
FAL -> FA -> CoA -> LPA -> PA -> PI -> DG -> PE -> PC -> SM -> Cer -> CerP	1.707	ABHD5, ACSBG1, ACSBG2, ACSF2, ACSL1, ACSL3, ACSL4, ACSL5, ACSL6, ACSM1, ACSM2A, ACSM2B, ACSM3, ACSM4, ACSM5, ACSM6, AGK, AGPAT1, AGPAT2, AGPAT3, AGPAT4, AGPAT5, CDIPT, CDS1, CDS2, CEPT1, CERK, ENPP7, GPAM, GPAT2, GPAT3, GPAT4, LCLAT1, MBOAT1, MBOAT2, PEMT, SELENOI, SGMS1, SGMS2, SLC27A1, SLC27A2, SLC27A3, SLC27A4, SLC27A5, SLC27A6, SMPD1, SMPD2, SMPD3, SMPD4, TAMM41
LPA -> PA -> PI -> DG -> PC -> SM -> Cer	1.702	ABHD5, AGPAT1, AGPAT2, AGPAT3, AGPAT4, AGPAT5, CDIPT, CDS1, CDS2, CEPT1, CHPT1, ENPP7, GPAT2, GPAT3, LCLAT1, MBOAT1, MBOAT2, SGMS1, SGMS2, SMPD1, SMPD2, SMPD3, SMPD4, TAMM41
FA -> CoA -> LPA -> PA -> PC -> LPC -> MG -> DG -> PE -> PS -> LPS	1.699	ABHD3, ABHD5, ACSBG1, ACSBG2, ACSF2, ACSL1, ACSL3, ACSL4, ACSL5, ACSL6, ACSM1, ACSM2A, ACSM2B, ACSM3, ACSM4, ACSM5, ACSM6, AGPAT1, AGPAT2, AGPAT3, AGPAT4, AGPAT5, CDS1, CDS2, CEPT1, ENPP6, GPAM, GPAT2, GPAT3, GPAT4, JMJD7-PLA2G4B, LCLAT1, MBOAT1, MBOAT2, PLA2G10, PLA2G12A, PLA2G12B, PLA2G15, PLA2G1B, PLA2G2A, PLA2G2C, PLA2G2D, PLA2G2E, PLA2G2F, PLA2G3, PLA2G4A, PLA2G4B, PLA2G4C, PLA2G4D, PLA2G4E,…
FOH -> FA -> CoA -> LPA -> PA -> PS -> PE -> PC -> LPC -> MG	1.696	ABHD3, ABHD5, ACSBG1, ACSBG2, ACSF2, ACSL1, ACSL3, ACSL4, ACSL5, ACSL6, ACSM1, ACSM2A, ACSM2B, ACSM3, ACSM4, ACSM5, ACSM6, AGPAT1, AGPAT2, AGPAT3, AGPAT4, AGPAT5, CDS1, CDS2, ENPP6, GPAM, GPAT2, GPAT3, GPAT4, JMJD7-PLA2G4B, LCLAT1, MBOAT1, MBOAT2, PEMT, PISD, PLA2G10, PLA2G12A, PLA2G12B, PLA2G15, PLA2G1B, PLA2G2A, PLA2G2C, PLA2G2D, PLA2G2E, PLA2G2F, PLA2G3, PLA2G4A, PLA2G4B, PLA2G4C, PLA2G4D, PLA…
CE -> FA -> CoA -> LPA -> PA -> DG -> PC -> PS -> PE -> LPE	1.695	ABHD5, ACSBG1, ACSBG2, ACSF2, ACSL1, ACSL3, ACSL4, ACSL5, ACSL6, ACSM1, ACSM2A, ACSM2B, ACSM3, ACSM4, ACSM5, ACSM6, AGPAT1, AGPAT2, AGPAT3, AGPAT4, AGPAT5, CEL, CEPT1, CES1, CHPT1, GPAM, GPAT2, GPAT3, GPAT4, LCLAT1, LIPA, LPIN1, LPIN2, LPIN3, MBOAT1, MBOAT2, NCEH1, PISD, PLA2G2A, PLA2G2D, PLPP1, PLPP2, PLPP3, PLPP4, PLPP5, PNPLA8, PTDSS1, PTDSS2, SLC27A1, SLC27A2, SLC27A3, SLC27A4, SLC27A5, SLC27…
FAL -> FA -> CoA -> LPA -> PA -> DG -> PE -> PC -> SM -> CerP -> Cer	1.688	ABHD5, ACSBG1, ACSBG2, ACSF2, ACSL1, ACSL3, ACSL4, ACSL5, ACSL6, ACSM1, ACSM2A, ACSM2B, ACSM3, ACSM4, ACSM5, ACSM6, AGPAT1, AGPAT2, AGPAT3, AGPAT4, AGPAT5, CEPT1, GPAM, GPAT2, GPAT3, GPAT4, LCLAT1, LPIN1, LPIN2, LPIN3, MBOAT1, MBOAT2, PEMT, PLPP1, PLPP2, PLPP3, PLPP4, PLPP5, SELENOI, SGMS1, SGMS2, SLC27A1, SLC27A2, SLC27A3, SLC27A4, SLC27A5, SLC27A6
FAL -> FOH -> FA -> CoA -> LPA -> PA -> PS -> PE	1.685	ABHD5, ACSBG1, ACSBG2, ACSF2, ACSL1, ACSL3, ACSL4, ACSL5, ACSL6, ACSM1, ACSM2A, ACSM2B, ACSM3, ACSM4, ACSM5, ACSM6, AGPAT1, AGPAT2, AGPAT3, AGPAT4, AGPAT5, CDS1, CDS2, GPAM, GPAT2, GPAT3, GPAT4, LCLAT1, MBOAT1, MBOAT2, PISD, SLC27A1, SLC27A2, SLC27A3, SLC27A4, SLC27A5, SLC27A6, TAMM41
TG -> DG -> PA -> PS -> PE -> PC -> SM -> Cer -> CerP	1.683	AADAC, AGK, CDS1, CDS2, CEL, CERK, DGKA, DGKB, DGKD, DGKE, DGKG, DGKH, DGKI, DGKK, DGKQ, DGKZ, ENPP7, LIPC, LIPF, LIPG, PEMT, PISD, PNLIP, PNLIPRP1, PNLIPRP2, PNLIPRP3, PNPLA2, PNPLA3, SGMS1, SGMS2, SMPD1, SMPD2, SMPD3, SMPD4, TAMM41
FAL -> FA -> CoA -> LPA -> PA -> DG	1.682	ABHD5, ACSBG1, ACSBG2, ACSF2, ACSL1, ACSL3, ACSL4, ACSL5, ACSL6, ACSM1, ACSM2A, ACSM2B, ACSM3, ACSM4, ACSM5, ACSM6, AGPAT1, AGPAT2, AGPAT3, AGPAT4, AGPAT5, GPAM, GPAT2, GPAT3, GPAT4, LCLAT1, LPIN1, LPIN2, LPIN3, MBOAT1, MBOAT2, PLPP1, PLPP2, PLPP3, PLPP4, PLPP5, SLC27A1, SLC27A2, SLC27A3, SLC27A4, SLC27A5, SLC27A6
PI -> DG -> PC -> SM -> CerP	1.68	CEPT1, CHPT1, SGMS1, SGMS2
CoA -> LPA -> PA -> PS	1.679	ABHD5, AGPAT1, AGPAT2, AGPAT3, AGPAT4, AGPAT5, CDS1, CDS2, GPAM, GPAT2, GPAT3, GPAT4, LCLAT1, MBOAT1, MBOAT2, TAMM41
FOH -> FA -> CoA -> LPA -> PA -> PC -> SM -> CerP	1.678	ABHD5, ACSBG1, ACSBG2, ACSF2, ACSL1, ACSL3, ACSL4, ACSL5, ACSL6, ACSM1, ACSM2A, ACSM2B, ACSM3, ACSM4, ACSM5, ACSM6, AGPAT1, AGPAT2, AGPAT3, AGPAT4, AGPAT5, CDS1, CDS2, GPAM, GPAT2, GPAT3, GPAT4, LCLAT1, MBOAT1, MBOAT2, SGMS1, SGMS2, SLC27A1, SLC27A2, SLC27A3, SLC27A4, SLC27A5, SLC27A6, TAMM41
TG -> DG -> PA -> PS -> PE -> PC	1.678	AADAC, AGK, CDS1, CDS2, CEL, DGKA, DGKB, DGKD, DGKE, DGKG, DGKH, DGKI, DGKK, DGKQ, DGKZ, LIPC, LIPF, LIPG, PEMT, PISD, PNLIP, PNLIPRP1, PNLIPRP2, PNLIPRP3, PNPLA2, PNPLA3, TAMM41
TG -> DG -> PA -> PS -> PE -> LPE	1.678	AADAC, AGK, CDS1, CDS2, CEL, DGKA, DGKB, DGKD, DGKE, DGKG, DGKH, DGKI, DGKK, DGKQ, DGKZ, LIPC, LIPF, LIPG, PISD, PLA2G2A, PLA2G2D, PNLIP, PNLIPRP1, PNLIPRP2, PNLIPRP3, PNPLA2, PNPLA3, PNPLA8, TAMM41
FOH -> FA -> CoA -> LPA -> PA -> PI -> DG -> PE -> PC -> LPC -> MG	1.677	ABHD3, ABHD5, ACSBG1, ACSBG2, ACSF2, ACSL1, ACSL3, ACSL4, ACSL5, ACSL6, ACSM1, ACSM2A, ACSM2B, ACSM3, ACSM4, ACSM5, ACSM6, AGPAT1, AGPAT2, AGPAT3, AGPAT4, AGPAT5, CDIPT, CDS1, CDS2, CEPT1, ENPP6, GPAM, GPAT2, GPAT3, GPAT4, JMJD7-PLA2G4B, LCLAT1, MBOAT1, MBOAT2, PEMT, PLA2G10, PLA2G12A, PLA2G12B, PLA2G15, PLA2G1B, PLA2G2A, PLA2G2C, PLA2G2D, PLA2G2E, PLA2G2F, PLA2G3, PLA2G4A, PLA2G4B, PLA2G4C, PLA2…
FAL -> FA -> CoA -> LPA -> PA -> PS -> PE -> PC	1.677	ABHD5, ACSBG1, ACSBG2, ACSF2, ACSL1, ACSL3, ACSL4, ACSL5, ACSL6, ACSM1, ACSM2A, ACSM2B, ACSM3, ACSM4, ACSM5, ACSM6, AGPAT1, AGPAT2, AGPAT3, AGPAT4, AGPAT5, CDS1, CDS2, GPAM, GPAT2, GPAT3, GPAT4, LCLAT1, MBOAT1, MBOAT2, PEMT, PISD, SLC27A1, SLC27A2, SLC27A3, SLC27A4, SLC27A5, SLC27A6, TAMM41
FAL -> FA -> CoA -> LPA -> PA -> PS -> PE -> LPE	1.677	ABHD5, ACSBG1, ACSBG2, ACSF2, ACSL1, ACSL3, ACSL4, ACSL5, ACSL6, ACSM1, ACSM2A, ACSM2B, ACSM3, ACSM4, ACSM5, ACSM6, AGPAT1, AGPAT2, AGPAT3, AGPAT4, AGPAT5, CDS1, CDS2, GPAM, GPAT2, GPAT3, GPAT4, LCLAT1, MBOAT1, MBOAT2, PISD, PLA2G2A, PLA2G2D, PNPLA8, SLC27A1, SLC27A2, SLC27A3, SLC27A4, SLC27A5, SLC27A6, TAMM41
CoA -> LPA -> MG -> DG -> PC -> PS -> PE -> LPE	1.677	CEPT1, CHPT1, GPAM, GPAT2, GPAT3, GPAT4, PISD, PLA2G2A, PLA2G2D, PLPP1, PNPLA8, PTDSS1, PTDSS2
CoA -> LPA -> PA -> PC -> DG	1.674	ABHD5, AGPAT1, AGPAT2, AGPAT3, AGPAT4, AGPAT5, CDS1, CDS2, GPAM, GPAT2, GPAT3, GPAT4, LCLAT1, MBOAT1, MBOAT2, SMPD1, TAMM41
FAL -> FA -> CoA -> LPA -> PA -> PI -> DG -> PE -> PS -> LPS	1.674	ABHD5, ACSBG1, ACSBG2, ACSF2, ACSL1, ACSL3, ACSL4, ACSL5, ACSL6, ACSM1, ACSM2A, ACSM2B, ACSM3, ACSM4, ACSM5, ACSM6, AGPAT1, AGPAT2, AGPAT3, AGPAT4, AGPAT5, CDIPT, CDS1, CDS2, CEPT1, GPAM, GPAT2, GPAT3, GPAT4, LCLAT1, MBOAT1, MBOAT2, PTDSS1, PTDSS2, SELENOI, SLC27A1, SLC27A2, SLC27A3, SLC27A4, SLC27A5, SLC27A6, TAMM41
SM -> CerP -> Cer	1.674	LPIN1, LPIN2, LPIN3, PLPP1, PLPP2, PLPP3, PLPP4, PLPP5
FA -> CoA -> LPA -> PA -> PS -> PE -> PC -> SM -> Cer -> CerP	1.673	ABHD5, ACSBG1, ACSBG2, ACSF2, ACSL1, ACSL3, ACSL4, ACSL5, ACSL6, ACSM1, ACSM2A, ACSM2B, ACSM3, ACSM4, ACSM5, ACSM6, AGK, AGPAT1, AGPAT2, AGPAT3, AGPAT4, AGPAT5, CDS1, CDS2, CERK, ENPP7, GPAM, GPAT2, GPAT3, GPAT4, LCLAT1, MBOAT1, MBOAT2, PEMT, PISD, SGMS1, SGMS2, SLC27A1, SLC27A2, SLC27A3, SLC27A4, SLC27A5, SLC27A6, SMPD1, SMPD2, SMPD3, SMPD4, TAMM41
FAL -> FA -> CoA -> LPA -> PA -> PC -> PS -> PE	1.673	ABHD5, ACSBG1, ACSBG2, ACSF2, ACSL1, ACSL3, ACSL4, ACSL5, ACSL6, ACSM1, ACSM2A, ACSM2B, ACSM3, ACSM4, ACSM5, ACSM6, AGPAT1, AGPAT2, AGPAT3, AGPAT4, AGPAT5, CDS1, CDS2, GPAM, GPAT2, GPAT3, GPAT4, LCLAT1, MBOAT1, MBOAT2, PISD, PTDSS1, PTDSS2, SLC27A1, SLC27A2, SLC27A3, SLC27A4, SLC27A5, SLC27A6, TAMM41
TG -> DG -> PA -> PC -> PS -> PE	1.673	AADAC, AGK, CDS1, CDS2, CEL, DGKA, DGKB, DGKD, DGKE, DGKG, DGKH, DGKI, DGKK, DGKQ, DGKZ, LIPC, LIPF, LIPG, PISD, PNLIP, PNLIPRP1, PNLIPRP2, PNLIPRP3, PNPLA2, PNPLA3, PTDSS1, PTDSS2, TAMM41
MG -> DG -> PE -> PC -> LPC	1.672	ABHD3, CEPT1, JMJD7-PLA2G4B, PEMT, PLA2G10, PLA2G12A, PLA2G12B, PLA2G15, PLA2G1B, PLA2G2A, PLA2G2C, PLA2G2D, PLA2G2E, PLA2G2F, PLA2G3, PLA2G4A, PLA2G4B, PLA2G4C, PLA2G4D, PLA2G4E, PLA2G4F, PLA2G5, PLA2G6, PLAAT1, PLAAT2, PLAAT3, PLAAT4, PLB1, PNPLA2, PNPLA3, PNPLA4, PNPLA8, SELENOI
PC -> LPC -> LPA -> MG -> DG -> PA -> PS -> PE -> LPE	1.669	ABHD3, AGK, CDS1, CDS2, DGKA, DGKB, DGKD, DGKE, DGKG, DGKH, DGKI, DGKK, DGKQ, DGKZ, JMJD7-PLA2G4B, PISD, PLA2G10, PLA2G12A, PLA2G12B, PLA2G15, PLA2G1B, PLA2G2A, PLA2G2C, PLA2G2D, PLA2G2E, PLA2G2F, PLA2G3, PLA2G4A, PLA2G4B, PLA2G4C, PLA2G4D, PLA2G4E, PLA2G4F, PLA2G5, PLA2G6, PLAAT1, PLAAT2, PLAAT3, PLAAT4, PLB1, PLD1, PLD2, PLD3, PLD4, PLPP1, PNPLA2, PNPLA3, PNPLA4, PNPLA8, TAMM41
FA -> CoA -> LPA -> PA -> PC -> LPC -> MG -> DG -> PE -> PS	1.669	ABHD3, ABHD5, ACSBG1, ACSBG2, ACSF2, ACSL1, ACSL3, ACSL4, ACSL5, ACSL6, ACSM1, ACSM2A, ACSM2B, ACSM3, ACSM4, ACSM5, ACSM6, AGPAT1, AGPAT2, AGPAT3, AGPAT4, AGPAT5, CDS1, CDS2, CEPT1, ENPP6, GPAM, GPAT2, GPAT3, GPAT4, JMJD7-PLA2G4B, LCLAT1, MBOAT1, MBOAT2, PLA2G10, PLA2G12A, PLA2G12B, PLA2G15, PLA2G1B, PLA2G2A, PLA2G2C, PLA2G2D, PLA2G2E, PLA2G2F, PLA2G3, PLA2G4A, PLA2G4B, PLA2G4C, PLA2G4D, PLA2G4E,…
FA -> CoA -> LPA -> PA -> PC -> LPC -> MG -> DG -> PE -> LPE	1.669	ABHD3, ABHD5, ACSBG1, ACSBG2, ACSF2, ACSL1, ACSL3, ACSL4, ACSL5, ACSL6, ACSM1, ACSM2A, ACSM2B, ACSM3, ACSM4, ACSM5, ACSM6, AGPAT1, AGPAT2, AGPAT3, AGPAT4, AGPAT5, CDS1, CDS2, CEPT1, ENPP6, GPAM, GPAT2, GPAT3, GPAT4, JMJD7-PLA2G4B, LCLAT1, MBOAT1, MBOAT2, PLA2G10, PLA2G12A, PLA2G12B, PLA2G15, PLA2G1B, PLA2G2A, PLA2G2C, PLA2G2D, PLA2G2E, PLA2G2F, PLA2G3, PLA2G4A, PLA2G4B, PLA2G4C, PLA2G4D, PLA2G4E,…
FA -> CoA -> LPA -> PA -> DG	1.667	ABHD5, ACSBG1, ACSBG2, ACSF2, ACSL1, ACSL3, ACSL4, ACSL5, ACSL6, ACSM1, ACSM2A, ACSM2B, ACSM3, ACSM4, ACSM5, ACSM6, AGPAT1, AGPAT2, AGPAT3, AGPAT4, AGPAT5, GPAM, GPAT2, GPAT3, GPAT4, LCLAT1, LPIN1, LPIN2, LPIN3, MBOAT1, MBOAT2, PLPP1, PLPP2, PLPP3, PLPP4, PLPP5, SLC27A1, SLC27A2, SLC27A3, SLC27A4, SLC27A5, SLC27A6
DG -> PE -> PC -> SM -> CerP	1.664	CEPT1, PEMT, SELENOI, SGMS1, SGMS2
TG -> DG -> PC -> PA -> LPA	1.66	AADAC, CEL, CEPT1, CHPT1, LIPC, LIPF, LIPG, PLD1, PLD2, PLD3, PLD4, PNLIP, PNLIPRP1, PNLIPRP2, PNLIPRP3, PNPLA2, PNPLA3
FAL -> FOH -> FA -> CoA -> LPA -> PA -> DG -> PE -> PC -> PS -> LPS	1.659	ABHD5, ACSBG1, ACSBG2, ACSF2, ACSL1, ACSL3, ACSL4, ACSL5, ACSL6, ACSM1, ACSM2A, ACSM2B, ACSM3, ACSM4, ACSM5, ACSM6, AGPAT1, AGPAT2, AGPAT3, AGPAT4, AGPAT5, CEPT1, GPAM, GPAT2, GPAT3, GPAT4, LCLAT1, LPIN1, LPIN2, LPIN3, MBOAT1, MBOAT2, PEMT, PLPP1, PLPP2, PLPP3, PLPP4, PLPP5, PTDSS1, PTDSS2, SELENOI, SLC27A1, SLC27A2, SLC27A3, SLC27A4, SLC27A5, SLC27A6
FAL -> FOH -> FA -> CoA -> LPA -> MG	1.658	ACSBG1, ACSBG2, ACSF2, ACSL1, ACSL3, ACSL4, ACSL5, ACSL6, ACSM1, ACSM2A, ACSM2B, ACSM3, ACSM4, ACSM5, ACSM6, GPAM, GPAT2, GPAT3, GPAT4, PLPP1, SLC27A1, SLC27A2, SLC27A3, SLC27A4, SLC27A5, SLC27A6
FAL -> FA -> CoA -> LPA -> MG -> DG -> PC -> SM -> CerP	1.657	ACSBG1, ACSBG2, ACSF2, ACSL1, ACSL3, ACSL4, ACSL5, ACSL6, ACSM1, ACSM2A, ACSM2B, ACSM3, ACSM4, ACSM5, ACSM6, CEPT1, CHPT1, GPAM, GPAT2, GPAT3, GPAT4, PLPP1, SGMS1, SGMS2, SLC27A1, SLC27A2, SLC27A3, SLC27A4, SLC27A5, SLC27A6
FA -> CoA -> LPA -> PA -> PI -> DG -> PE -> PC -> SM -> Cer -> CerP	1.656	ABHD5, ACSBG1, ACSBG2, ACSF2, ACSL1, ACSL3, ACSL4, ACSL5, ACSL6, ACSM1, ACSM2A, ACSM2B, ACSM3, ACSM4, ACSM5, ACSM6, AGK, AGPAT1, AGPAT2, AGPAT3, AGPAT4, AGPAT5, CDIPT, CDS1, CDS2, CEPT1, CERK, ENPP7, GPAM, GPAT2, GPAT3, GPAT4, LCLAT1, MBOAT1, MBOAT2, PEMT, SELENOI, SGMS1, SGMS2, SLC27A1, SLC27A2, SLC27A3, SLC27A4, SLC27A5, SLC27A6, SMPD1, SMPD2, SMPD3, SMPD4, TAMM41
FAL -> FOH -> FA -> CoA -> LPA -> PA -> PI -> DG -> PE	1.653	ABHD5, ACSBG1, ACSBG2, ACSF2, ACSL1, ACSL3, ACSL4, ACSL5, ACSL6, ACSM1, ACSM2A, ACSM2B, ACSM3, ACSM4, ACSM5, ACSM6, AGPAT1, AGPAT2, AGPAT3, AGPAT4, AGPAT5, CDIPT, CDS1, CDS2, CEPT1, GPAM, GPAT2, GPAT3, GPAT4, LCLAT1, MBOAT1, MBOAT2, SELENOI, SLC27A1, SLC27A2, SLC27A3, SLC27A4, SLC27A5, SLC27A6, TAMM41
PE -> PC -> LPC -> MG -> DG -> PA -> PI -> LPI	1.651	ABHD3, AGK, CDIPT, CDS1, CDS2, DGKA, DGKB, DGKD, DGKE, DGKG, DGKH, DGKI, DGKK, DGKQ, DGKZ, ENPP6, JMJD7-PLA2G4B, PEMT, PLA2G10, PLA2G12A, PLA2G12B, PLA2G15, PLA2G1B, PLA2G2A, PLA2G2C, PLA2G2D, PLA2G2E, PLA2G2F, PLA2G3, PLA2G4A, PLA2G4B, PLA2G4C, PLA2G4D, PLA2G4E, PLA2G4F, PLA2G5, PLA2G6, PLAAT1, PLAAT2, PLAAT3, PLAAT4, PLB1, PNPLA2, PNPLA3, PNPLA4, PNPLA8, TAMM41
LPA -> MG -> DG -> PC -> SM -> CerP -> Cer	1.65	CEPT1, CHPT1, LPIN1, LPIN2, LPIN3, PLPP1, PLPP2, PLPP3, PLPP4, PLPP5, SGMS1, SGMS2
CoA -> LPA -> MG -> DG -> PC -> PA -> PI	1.648	CDIPT, CDS1, CDS2, CEPT1, CHPT1, GPAM, GPAT2, GPAT3, GPAT4, PLD1, PLD2, PLD3, PLD4, PLPP1, TAMM41
FAL -> FOH -> FA -> CoA -> LPA -> PA -> PS -> PE -> PC -> SM -> CerP -> Cer	1.647	ABHD5, ACSBG1, ACSBG2, ACSF2, ACSL1, ACSL3, ACSL4, ACSL5, ACSL6, ACSM1, ACSM2A, ACSM2B, ACSM3, ACSM4, ACSM5, ACSM6, AGPAT1, AGPAT2, AGPAT3, AGPAT4, AGPAT5, CDS1, CDS2, GPAM, GPAT2, GPAT3, GPAT4, LCLAT1, LPIN1, LPIN2, LPIN3, MBOAT1, MBOAT2, PEMT, PISD, PLPP1, PLPP2, PLPP3, PLPP4, PLPP5, SGMS1, SGMS2, SLC27A1, SLC27A2, SLC27A3, SLC27A4, SLC27A5, SLC27A6, TAMM41
LPI -> PI -> DG -> PE	-1.654	CEPT1, LCLAT1, MBOAT7, SELENOI
LPC -> PC -> DG -> PE	-1.658	CEPT1, LPCAT1, LPCAT2, LPCAT3, LPCAT4, MBOAT1, MBOAT2, SELENOI, SMPD1
PC -> PA -> LPA -> MG -> DG -> PE	-1.659	CEPT1, PLD1, PLD2, PLD3, PLD4, PLPP1, SELENOI
CoA -> FA	-1.66	ACOT13
FA -> CoA -> LPA -> MG -> DG -> PA -> PS	-1.668	ACSBG1, ACSBG2, ACSF2, ACSL1, ACSL3, ACSL4, ACSL5, ACSL6, ACSM1, ACSM2A, ACSM2B, ACSM3, ACSM4, ACSM5, ACSM6, AGK, CDS1, CDS2, DGKA, DGKB, DGKD, DGKE, DGKG, DGKH, DGKI, DGKK, DGKQ, DGKZ, GPAM, GPAT2, GPAT3, GPAT4, PLPP1, SLC27A1, SLC27A2, SLC27A3, SLC27A4, SLC27A5, SLC27A6, TAMM41
LPS -> PS -> PE -> PC -> LPC -> MG -> DG -> PA -> LPA	-1.678	ABHD3, AGK, DGKA, DGKB, DGKD, DGKE, DGKG, DGKH, DGKI, DGKK, DGKQ, DGKZ, ENPP6, JMJD7-PLA2G4B, LPCAT3, MBOAT1, PEMT, PISD, PLA2G10, PLA2G12A, PLA2G12B, PLA2G15, PLA2G1B, PLA2G2A, PLA2G2C, PLA2G2D, PLA2G2E, PLA2G2F, PLA2G3, PLA2G4A, PLA2G4B, PLA2G4C, PLA2G4D, PLA2G4E, PLA2G4F, PLA2G5, PLA2G6, PLAAT1, PLAAT2, PLAAT3, PLAAT4, PLB1, PNPLA2, PNPLA3, PNPLA4, PNPLA8
FOH -> FAL -> FA -> CoA -> LPA -> MG -> DG -> PE -> PC -> PA -> PS	-1.68	ACSBG1, ACSBG2, ACSF2, ACSL1, ACSL3, ACSL4, ACSL5, ACSL6, ACSM1, ACSM2A, ACSM2B, ACSM3, ACSM4, ACSM5, ACSM6, CDS1, CDS2, CEPT1, GPAM, GPAT2, GPAT3, GPAT4, PEMT, PLD1, PLD2, PLD3, PLD4, PLPP1, SELENOI, SLC27A1, SLC27A2, SLC27A3, SLC27A4, SLC27A5, SLC27A6, TAMM41
MG -> DG -> PC -> SM -> Cer	-1.683	CEPT1, CHPT1, ENPP7, SGMS1, SGMS2, SMPD1, SMPD2, SMPD3, SMPD4
PC -> LPC -> MG -> DG -> PA -> PS	-1.684	ABHD3, AGK, CDS1, CDS2, DGKA, DGKB, DGKD, DGKE, DGKG, DGKH, DGKI, DGKK, DGKQ, DGKZ, ENPP6, JMJD7-PLA2G4B, PLA2G10, PLA2G12A, PLA2G12B, PLA2G15, PLA2G1B, PLA2G2A, PLA2G2C, PLA2G2D, PLA2G2E, PLA2G2F, PLA2G3, PLA2G4A, PLA2G4B, PLA2G4C, PLA2G4D, PLA2G4E, PLA2G4F, PLA2G5, PLA2G6, PLAAT1, PLAAT2, PLAAT3, PLAAT4, PLB1, PNPLA2, PNPLA3, PNPLA4, PNPLA8, TAMM41
PI -> DG -> PA -> PG	-1.693	AGK, CDS1, CDS2, DGKA, DGKB, DGKD, DGKE, DGKG, DGKH, DGKI, DGKK, DGKQ, DGKZ, PGS1, PTPMT1, TAMM41
DG -> PA -> PC -> SM	-1.703	AGK, CDS1, CDS2, DGKA, DGKB, DGKD, DGKE, DGKG, DGKH, DGKI, DGKK, DGKQ, DGKZ, SGMS1, SGMS2, TAMM41
PC -> DG -> PA -> PG	-1.708	AGK, CDS1, CDS2, DGKA, DGKB, DGKD, DGKE, DGKG, DGKH, DGKI, DGKK, DGKQ, DGKZ, PGS1, PTPMT1, SMPD1, TAMM41
FA -> CoA -> LPA -> MG -> DG -> PA -> PS -> PE -> PC -> SM -> Cer	-1.714	ACSBG1, ACSBG2, ACSF2, ACSL1, ACSL3, ACSL4, ACSL5, ACSL6, ACSM1, ACSM2A, ACSM2B, ACSM3, ACSM4, ACSM5, ACSM6, AGK, CDS1, CDS2, DGKA, DGKB, DGKD, DGKE, DGKG, DGKH, DGKI, DGKK, DGKQ, DGKZ, ENPP7, GPAM, GPAT2, GPAT3, GPAT4, PEMT, PISD, PLPP1, SGMS1, SGMS2, SLC27A1, SLC27A2, SLC27A3, SLC27A4, SLC27A5, SLC27A6, SMPD1, SMPD2, SMPD3, SMPD4, TAMM41
LPC -> MG -> DG -> PA -> PS -> PE -> PC -> SM -> CerP	-1.719	AGK, CDS1, CDS2, DGKA, DGKB, DGKD, DGKE, DGKG, DGKH, DGKI, DGKK, DGKQ, DGKZ, ENPP6, PEMT, PISD, SGMS1, SGMS2, TAMM41
LPI -> PI -> DG -> PA -> PS -> PE -> PC	-1.72	AGK, CDS1, CDS2, DGKA, DGKB, DGKD, DGKE, DGKG, DGKH, DGKI, DGKK, DGKQ, DGKZ, LCLAT1, MBOAT7, PEMT, PISD, TAMM41
LPI -> PI -> DG -> PA -> PS -> PE -> LPE	-1.72	AGK, CDS1, CDS2, DGKA, DGKB, DGKD, DGKE, DGKG, DGKH, DGKI, DGKK, DGKQ, DGKZ, LCLAT1, MBOAT7, PISD, PLA2G2A, PLA2G2D, PNPLA8, TAMM41
LPC -> PC -> DG -> PA -> PS -> PE -> LPE	-1.723	AGK, CDS1, CDS2, DGKA, DGKB, DGKD, DGKE, DGKG, DGKH, DGKI, DGKK, DGKQ, DGKZ, LPCAT1, LPCAT2, LPCAT3, LPCAT4, MBOAT1, MBOAT2, PISD, PLA2G2A, PLA2G2D, PNPLA8, SMPD1, TAMM41
LPS -> PS -> PE -> PC -> PA -> DG -> TG	-1.723	DGAT1, DGAT2, LPCAT3, LPIN1, LPIN2, LPIN3, MBOAT1, MOGAT3, PEMT, PISD, PLD1, PLD2, PLD3, PLD4, PLPP1, PLPP2, PLPP3, PLPP4, PLPP5
LPI -> PI -> DG -> PA -> PC -> PS -> PE	-1.725	AGK, CDS1, CDS2, DGKA, DGKB, DGKD, DGKE, DGKG, DGKH, DGKI, DGKK, DGKQ, DGKZ, LCLAT1, MBOAT7, PISD, PTDSS1, PTDSS2, TAMM41
PC O- -> LPC O-	-1.725	JMJD7-PLA2G4B, PLA2G10, PLA2G12A, PLA2G12B, PLA2G1B, PLA2G2A, PLA2G2C, PLA2G2D, PLA2G2E, PLA2G2F, PLA2G3, PLA2G4A, PLA2G4B, PLA2G4C, PLA2G4D, PLA2G4E, PLA2G4F, PLA2G5, PLA2G6, PLAAT2, PLAAT3, PLB1
CE -> FA -> CoA -> LPA -> PA -> PI -> DG -> TG	-1.727	ABHD5, ACSBG1, ACSBG2, ACSF2, ACSL1, ACSL3, ACSL4, ACSL5, ACSL6, ACSM1, ACSM2A, ACSM2B, ACSM3, ACSM4, ACSM5, ACSM6, AGPAT1, AGPAT2, AGPAT3, AGPAT4, AGPAT5, CDIPT, CDS1, CDS2, CEL, CES1, DGAT1, DGAT2, GPAM, GPAT2, GPAT3, GPAT4, LCLAT1, LIPA, MBOAT1, MBOAT2, MOGAT3, NCEH1, SLC27A1, SLC27A2, SLC27A3, SLC27A4, SLC27A5, SLC27A6, TAMM41
FOH -> FAL -> FA -> CoA -> LPA -> MG -> DG -> PE -> PC -> SM	-1.732	ACSBG1, ACSBG2, ACSF2, ACSL1, ACSL3, ACSL4, ACSL5, ACSL6, ACSM1, ACSM2A, ACSM2B, ACSM3, ACSM4, ACSM5, ACSM6, CEPT1, GPAM, GPAT2, GPAT3, GPAT4, PEMT, PLPP1, SELENOI, SGMS1, SGMS2, SLC27A1, SLC27A2, SLC27A3, SLC27A4, SLC27A5, SLC27A6
PI -> DG -> PA -> LPA -> MG	-1.734	AGK, DGKA, DGKB, DGKD, DGKE, DGKG, DGKH, DGKI, DGKK, DGKQ, DGKZ, PLPP1
CE -> FA -> CoA -> LPA -> PA -> PS -> PE -> PC -> DG -> TG	-1.738	ABHD5, ACSBG1, ACSBG2, ACSF2, ACSL1, ACSL3, ACSL4, ACSL5, ACSL6, ACSM1, ACSM2A, ACSM2B, ACSM3, ACSM4, ACSM5, ACSM6, AGPAT1, AGPAT2, AGPAT3, AGPAT4, AGPAT5, CDS1, CDS2, CEL, CES1, DGAT1, DGAT2, GPAM, GPAT2, GPAT3, GPAT4, LCLAT1, LIPA, MBOAT1, MBOAT2, MOGAT3, NCEH1, PEMT, PISD, SLC27A1, SLC27A2, SLC27A3, SLC27A4, SLC27A5, SLC27A6, SMPD1, TAMM41
PC -> PA -> PS	-1.743	CDS1, CDS2, PLD1, PLD2, PLD3, PLD4, TAMM41
PC -> DG -> PA -> LPA -> MG	-1.747	AGK, DGKA, DGKB, DGKD, DGKE, DGKG, DGKH, DGKI, DGKK, DGKQ, DGKZ, PLPP1, SMPD1
LPE -> PE -> PC -> PA -> LPA -> MG -> DG	-1.748	LPCAT1, LPCAT2, LPCAT3, LPCAT4, MBOAT1, MBOAT2, PEMT, PLD1, PLD2, PLD3, PLD4, PLPP1
CE -> FA -> CoA -> LPA -> MG -> DG -> PA -> PG	-1.751	ACSBG1, ACSBG2, ACSF2, ACSL1, ACSL3, ACSL4, ACSL5, ACSL6, ACSM1, ACSM2A, ACSM2B, ACSM3, ACSM4, ACSM5, ACSM6, AGK, CDS1, CDS2, CEL, CES1, DGKA, DGKB, DGKD, DGKE, DGKG, DGKH, DGKI, DGKK, DGKQ, DGKZ, GPAM, GPAT2, GPAT3, GPAT4, LIPA, NCEH1, PGS1, PLPP1, PTPMT1, SLC27A1, SLC27A2, SLC27A3, SLC27A4, SLC27A5, SLC27A6, TAMM41
CerP -> Cer	-1.751	LPIN1, LPIN2, LPIN3, PLPP1, PLPP2, PLPP3, PLPP4, PLPP5
LPC -> MG -> DG -> PE -> PS -> LPS	-1.757	CEPT1, ENPP6, PTDSS1, PTDSS2, SELENOI
FOH -> FAL -> FA -> CoA -> LPA -> PA -> DG -> TG	-1.758	ABHD5, ACSBG1, ACSBG2, ACSF2, ACSL1, ACSL3, ACSL4, ACSL5, ACSL6, ACSM1, ACSM2A, ACSM2B, ACSM3, ACSM4, ACSM5, ACSM6, AGPAT1, AGPAT2, AGPAT3, AGPAT4, AGPAT5, DGAT1, DGAT2, GPAM, GPAT2, GPAT3, GPAT4, LCLAT1, LPIN1, LPIN2, LPIN3, MBOAT1, MBOAT2, MOGAT3, PLPP1, PLPP2, PLPP3, PLPP4, PLPP5, SLC27A1, SLC27A2, SLC27A3, SLC27A4, SLC27A5, SLC27A6
LPS -> PS -> PE -> PC -> PA	-1.759	LPCAT3, MBOAT1, PEMT, PISD, PLD1, PLD2, PLD3, PLD4
FOH -> FA -> CoA -> LPA	-1.761	ACSBG1, ACSBG2, ACSF2, ACSL1, ACSL3, ACSL4, ACSL5, ACSL6, ACSM1, ACSM2A, ACSM2B, ACSM3, ACSM4, ACSM5, ACSM6, GPAM, GPAT2, GPAT3, GPAT4, SLC27A1, SLC27A2, SLC27A3, SLC27A4, SLC27A5, SLC27A6
FOH -> FAL -> FA -> CoA -> LPA -> PA	-1.766	ABHD5, ACSBG1, ACSBG2, ACSF2, ACSL1, ACSL3, ACSL4, ACSL5, ACSL6, ACSM1, ACSM2A, ACSM2B, ACSM3, ACSM4, ACSM5, ACSM6, AGPAT1, AGPAT2, AGPAT3, AGPAT4, AGPAT5, GPAM, GPAT2, GPAT3, GPAT4, LCLAT1, MBOAT1, MBOAT2, SLC27A1, SLC27A2, SLC27A3, SLC27A4, SLC27A5, SLC27A6
FOH -> FAL -> FA -> CoA -> LPA -> MG -> DG -> PA -> PC	-1.77	ACSBG1, ACSBG2, ACSF2, ACSL1, ACSL3, ACSL4, ACSL5, ACSL6, ACSM1, ACSM2A, ACSM2B, ACSM3, ACSM4, ACSM5, ACSM6, AGK, CDS1, CDS2, DGKA, DGKB, DGKD, DGKE, DGKG, DGKH, DGKI, DGKK, DGKQ, DGKZ, GPAM, GPAT2, GPAT3, GPAT4, PLPP1, SLC27A1, SLC27A2, SLC27A3, SLC27A4, SLC27A5, SLC27A6, TAMM41
LPI -> PI -> DG -> PE -> PC -> PA -> PS	-1.773	CDS1, CDS2, CEPT1, LCLAT1, MBOAT7, PEMT, PLD1, PLD2, PLD3, PLD4, SELENOI, TAMM41
CoA -> FOH -> FA	-1.778	FAR1, FAR2
LPC -> PC -> PA -> PS -> LPS	-1.778	CDS1, CDS2, LPCAT1, LPCAT2, LPCAT3, LPCAT4, MBOAT1, MBOAT2, PLD1, PLD2, PLD3, PLD4, TAMM41
CE -> FA -> CoA -> LPA -> MG -> DG -> PA -> PC -> PS -> LPS	-1.78	ACSBG1, ACSBG2, ACSF2, ACSL1, ACSL3, ACSL4, ACSL5, ACSL6, ACSM1, ACSM2A, ACSM2B, ACSM3, ACSM4, ACSM5, ACSM6, AGK, CDS1, CDS2, CEL, CES1, DGKA, DGKB, DGKD, DGKE, DGKG, DGKH, DGKI, DGKK, DGKQ, DGKZ, GPAM, GPAT2, GPAT3, GPAT4, LIPA, NCEH1, PLPP1, PTDSS1, PTDSS2, SLC27A1, SLC27A2, SLC27A3, SLC27A4, SLC27A5, SLC27A6, TAMM41
DG -> PA -> PS -> PE -> PC -> SM -> Cer	-1.781	AGK, CDS1, CDS2, DGKA, DGKB, DGKD, DGKE, DGKG, DGKH, DGKI, DGKK, DGKQ, DGKZ, ENPP7, PEMT, PISD, SGMS1, SGMS2, SMPD1, SMPD2, SMPD3, SMPD4, TAMM41
PI -> DG -> PE -> PC -> SM -> Cer	-1.782	CEPT1, ENPP7, PEMT, SELENOI, SGMS1, SGMS2, SMPD1, SMPD2, SMPD3, SMPD4
LPE -> PE -> PC -> SM -> Cer	-1.793	ENPP7, LPCAT1, LPCAT2, LPCAT3, LPCAT4, MBOAT1, MBOAT2, PEMT, SGMS1, SGMS2, SMPD1, SMPD2, SMPD3, SMPD4
LPC -> MG -> DG -> PC -> PA -> PS -> LPS	-1.798	CDS1, CDS2, CEPT1, CHPT1, ENPP6, PLD1, PLD2, PLD3, PLD4, TAMM41
FOH -> FAL -> FA -> CoA -> LPA -> MG -> DG	-1.799	ACSBG1, ACSBG2, ACSF2, ACSL1, ACSL3, ACSL4, ACSL5, ACSL6, ACSM1, ACSM2A, ACSM2B, ACSM3, ACSM4, ACSM5, ACSM6, GPAM, GPAT2, GPAT3, GPAT4, PLPP1, SLC27A1, SLC27A2, SLC27A3, SLC27A4, SLC27A5, SLC27A6
LPC -> PC -> DG -> PA -> PI	-1.802	AGK, CDIPT, CDS1, CDS2, DGKA, DGKB, DGKD, DGKE, DGKG, DGKH, DGKI, DGKK, DGKQ, DGKZ, LPCAT1, LPCAT2, LPCAT3, LPCAT4, MBOAT1, MBOAT2, SMPD1, TAMM41
FOH -> FA -> CoA -> LPA -> MG -> DG -> PA -> PS -> PE -> PC -> SM	-1.803	ACSBG1, ACSBG2, ACSF2, ACSL1, ACSL3, ACSL4, ACSL5, ACSL6, ACSM1, ACSM2A, ACSM2B, ACSM3, ACSM4, ACSM5, ACSM6, AGK, CDS1, CDS2, DGKA, DGKB, DGKD, DGKE, DGKG, DGKH, DGKI, DGKK, DGKQ, DGKZ, GPAM, GPAT2, GPAT3, GPAT4, PEMT, PISD, PLPP1, SGMS1, SGMS2, SLC27A1, SLC27A2, SLC27A3, SLC27A4, SLC27A5, SLC27A6, TAMM41
LPS -> PS -> PE -> PC -> LPC -> MG -> DG -> PA	-1.821	ABHD3, AGK, DGKA, DGKB, DGKD, DGKE, DGKG, DGKH, DGKI, DGKK, DGKQ, DGKZ, ENPP6, JMJD7-PLA2G4B, LPCAT3, MBOAT1, PEMT, PISD, PLA2G10, PLA2G12A, PLA2G12B, PLA2G15, PLA2G1B, PLA2G2A, PLA2G2C, PLA2G2D, PLA2G2E, PLA2G2F, PLA2G3, PLA2G4A, PLA2G4B, PLA2G4C, PLA2G4D, PLA2G4E, PLA2G4F, PLA2G5, PLA2G6, PLAAT1, PLAAT2, PLAAT3, PLAAT4, PLB1, PNPLA2, PNPLA3, PNPLA4, PNPLA8
MG -> DG -> PA -> PS -> PE -> PC	-1.837	AGK, CDS1, CDS2, DGKA, DGKB, DGKD, DGKE, DGKG, DGKH, DGKI, DGKK, DGKQ, DGKZ, PEMT, PISD, TAMM41
MG -> DG -> PA -> PS -> PE -> LPE	-1.837	AGK, CDS1, CDS2, DGKA, DGKB, DGKD, DGKE, DGKG, DGKH, DGKI, DGKK, DGKQ, DGKZ, PISD, PLA2G2A, PLA2G2D, PNPLA8, TAMM41
MG -> DG -> PA -> PC -> PS -> PE	-1.842	AGK, CDS1, CDS2, DGKA, DGKB, DGKD, DGKE, DGKG, DGKH, DGKI, DGKK, DGKQ, DGKZ, PISD, PTDSS1, PTDSS2, TAMM41
LPS -> PS -> PE -> PC -> PA -> PI -> DG -> TG	-1.847	CDIPT, CDS1, CDS2, DGAT1, DGAT2, LPCAT3, MBOAT1, MOGAT3, PEMT, PISD, PLD1, PLD2, PLD3, PLD4, TAMM41
FOH -> FA -> CoA -> LPA -> MG -> DG -> PA -> PS -> LPS	-1.85	ACSBG1, ACSBG2, ACSF2, ACSL1, ACSL3, ACSL4, ACSL5, ACSL6, ACSM1, ACSM2A, ACSM2B, ACSM3, ACSM4, ACSM5, ACSM6, AGK, CDS1, CDS2, DGKA, DGKB, DGKD, DGKE, DGKG, DGKH, DGKI, DGKK, DGKQ, DGKZ, GPAM, GPAT2, GPAT3, GPAT4, PLPP1, SLC27A1, SLC27A2, SLC27A3, SLC27A4, SLC27A5, SLC27A6, TAMM41
FA -> CoA -> LPA -> MG -> DG -> PA -> PC -> SM -> Cer	-1.854	ACSBG1, ACSBG2, ACSF2, ACSL1, ACSL3, ACSL4, ACSL5, ACSL6, ACSM1, ACSM2A, ACSM2B, ACSM3, ACSM4, ACSM5, ACSM6, AGK, CDS1, CDS2, DGKA, DGKB, DGKD, DGKE, DGKG, DGKH, DGKI, DGKK, DGKQ, DGKZ, ENPP7, GPAM, GPAT2, GPAT3, GPAT4, PLPP1, SGMS1, SGMS2, SLC27A1, SLC27A2, SLC27A3, SLC27A4, SLC27A5, SLC27A6, SMPD1, SMPD2, SMPD3, SMPD4, TAMM41
PI -> DG -> PA -> PS -> PE	-1.861	AGK, CDS1, CDS2, DGKA, DGKB, DGKD, DGKE, DGKG, DGKH, DGKI, DGKK, DGKQ, DGKZ, PISD, TAMM41
CE -> FA -> CoA -> LPA -> MG -> DG -> PC -> PA	-1.866	ACSBG1, ACSBG2, ACSF2, ACSL1, ACSL3, ACSL4, ACSL5, ACSL6, ACSM1, ACSM2A, ACSM2B, ACSM3, ACSM4, ACSM5, ACSM6, CEL, CEPT1, CES1, CHPT1, GPAM, GPAT2, GPAT3, GPAT4, LIPA, NCEH1, PLD1, PLD2, PLD3, PLD4, PLPP1, SLC27A1, SLC27A2, SLC27A3, SLC27A4, SLC27A5, SLC27A6
PI -> DG -> PC -> PA	-1.87	CEPT1, CHPT1, PLD1, PLD2, PLD3, PLD4
PC -> DG -> PA -> PS -> PE	-1.874	AGK, CDS1, CDS2, DGKA, DGKB, DGKD, DGKE, DGKG, DGKH, DGKI, DGKK, DGKQ, DGKZ, PISD, SMPD1, TAMM41
LPC -> MG -> DG -> PA -> PS -> PE -> PC -> SM -> Cer -> CerP	-1.875	AGK, CDS1, CDS2, CERK, DGKA, DGKB, DGKD, DGKE, DGKG, DGKH, DGKI, DGKK, DGKQ, DGKZ, ENPP6, ENPP7, PEMT, PISD, SGMS1, SGMS2, SMPD1, SMPD2, SMPD3, SMPD4, TAMM41
LPC -> MG -> DG -> PC -> PS	-1.878	CEPT1, CHPT1, ENPP6, PTDSS1, PTDSS2
FOH -> FAL -> FA -> CoA -> LPA -> PA -> PI -> DG -> TG	-1.88	ABHD5, ACSBG1, ACSBG2, ACSF2, ACSL1, ACSL3, ACSL4, ACSL5, ACSL6, ACSM1, ACSM2A, ACSM2B, ACSM3, ACSM4, ACSM5, ACSM6, AGPAT1, AGPAT2, AGPAT3, AGPAT4, AGPAT5, CDIPT, CDS1, CDS2, DGAT1, DGAT2, GPAM, GPAT2, GPAT3, GPAT4, LCLAT1, MBOAT1, MBOAT2, MOGAT3, SLC27A1, SLC27A2, SLC27A3, SLC27A4, SLC27A5, SLC27A6, TAMM41
FOH -> FA -> CoA	-1.882	ACSBG1, ACSBG2, ACSF2, ACSL1, ACSL3, ACSL4, ACSL5, ACSL6, ACSM1, ACSM2A, ACSM2B, ACSM3, ACSM4, ACSM5, ACSM6, SLC27A1, SLC27A2, SLC27A3, SLC27A4, SLC27A5, SLC27A6
FOH -> FAL -> FA -> CoA -> LPA -> PA -> PS -> PE -> PC -> DG -> TG	-1.885	ABHD5, ACSBG1, ACSBG2, ACSF2, ACSL1, ACSL3, ACSL4, ACSL5, ACSL6, ACSM1, ACSM2A, ACSM2B, ACSM3, ACSM4, ACSM5, ACSM6, AGPAT1, AGPAT2, AGPAT3, AGPAT4, AGPAT5, CDS1, CDS2, DGAT1, DGAT2, GPAM, GPAT2, GPAT3, GPAT4, LCLAT1, MBOAT1, MBOAT2, MOGAT3, PEMT, PISD, SLC27A1, SLC27A2, SLC27A3, SLC27A4, SLC27A5, SLC27A6, SMPD1, TAMM41
DG -> PE -> PC -> PA	-1.888	CEPT1, PEMT, PLD1, PLD2, PLD3, PLD4, SELENOI
LPI -> PI -> DG -> PE -> PC -> SM	-1.89	CEPT1, LCLAT1, MBOAT7, PEMT, SELENOI, SGMS1, SGMS2
CE -> FA -> CoA -> LPA -> MG -> DG -> PE -> PC -> SM -> Cer	-1.895	ACSBG1, ACSBG2, ACSF2, ACSL1, ACSL3, ACSL4, ACSL5, ACSL6, ACSM1, ACSM2A, ACSM2B, ACSM3, ACSM4, ACSM5, ACSM6, CEL, CEPT1, CES1, ENPP7, GPAM, GPAT2, GPAT3, GPAT4, LIPA, NCEH1, PEMT, PLPP1, SELENOI, SGMS1, SGMS2, SLC27A1, SLC27A2, SLC27A3, SLC27A4, SLC27A5, SLC27A6, SMPD1, SMPD2, SMPD3, SMPD4
FAL -> FOH -> FA -> CoA -> LPA -> MG -> DG -> PA	-1.895	ACSBG1, ACSBG2, ACSF2, ACSL1, ACSL3, ACSL4, ACSL5, ACSL6, ACSM1, ACSM2A, ACSM2B, ACSM3, ACSM4, ACSM5, ACSM6, AGK, DGKA, DGKB, DGKD, DGKE, DGKG, DGKH, DGKI, DGKK, DGKQ, DGKZ, GPAM, GPAT2, GPAT3, GPAT4, PLPP1, SLC27A1, SLC27A2, SLC27A3, SLC27A4, SLC27A5, SLC27A6
MG -> DG -> PE -> PC -> PA -> PS	-1.895	CDS1, CDS2, CEPT1, PEMT, PLD1, PLD2, PLD3, PLD4, SELENOI, TAMM41
LPE -> PE -> PC -> DG -> PA -> PS -> LPS	-1.896	AGK, CDS1, CDS2, DGKA, DGKB, DGKD, DGKE, DGKG, DGKH, DGKI, DGKK, DGKQ, DGKZ, LPCAT1, LPCAT2, LPCAT3, LPCAT4, MBOAT1, MBOAT2, PEMT, SMPD1, TAMM41
FOH -> FAL -> FA -> CoA -> LPA -> MG -> DG -> PA -> PG	-1.902	ACSBG1, ACSBG2, ACSF2, ACSL1, ACSL3, ACSL4, ACSL5, ACSL6, ACSM1, ACSM2A, ACSM2B, ACSM3, ACSM4, ACSM5, ACSM6, AGK, CDS1, CDS2, DGKA, DGKB, DGKD, DGKE, DGKG, DGKH, DGKI, DGKK, DGKQ, DGKZ, GPAM, GPAT2, GPAT3, GPAT4, PGS1, PLPP1, PTPMT1, SLC27A1, SLC27A2, SLC27A3, SLC27A4, SLC27A5, SLC27A6, TAMM41
CE -> FA -> CoA -> LPA -> PA -> PC -> DG -> TG	-1.904	ABHD5, ACSBG1, ACSBG2, ACSF2, ACSL1, ACSL3, ACSL4, ACSL5, ACSL6, ACSM1, ACSM2A, ACSM2B, ACSM3, ACSM4, ACSM5, ACSM6, AGPAT1, AGPAT2, AGPAT3, AGPAT4, AGPAT5, CDS1, CDS2, CEL, CES1, DGAT1, DGAT2, GPAM, GPAT2, GPAT3, GPAT4, LCLAT1, LIPA, MBOAT1, MBOAT2, MOGAT3, NCEH1, SLC27A1, SLC27A2, SLC27A3, SLC27A4, SLC27A5, SLC27A6, SMPD1, TAMM41
LPC -> MG -> DG -> PA -> PC -> SM -> CerP	-1.914	AGK, CDS1, CDS2, DGKA, DGKB, DGKD, DGKE, DGKG, DGKH, DGKI, DGKK, DGKQ, DGKZ, ENPP6, SGMS1, SGMS2, TAMM41
CE -> FA -> CoA -> LPA -> MG -> DG -> PA -> PS -> PE	-1.917	ACSBG1, ACSBG2, ACSF2, ACSL1, ACSL3, ACSL4, ACSL5, ACSL6, ACSM1, ACSM2A, ACSM2B, ACSM3, ACSM4, ACSM5, ACSM6, AGK, CDS1, CDS2, CEL, CES1, DGKA, DGKB, DGKD, DGKE, DGKG, DGKH, DGKI, DGKK, DGKQ, DGKZ, GPAM, GPAT2, GPAT3, GPAT4, LIPA, NCEH1, PISD, PLPP1, SLC27A1, SLC27A2, SLC27A3, SLC27A4, SLC27A5, SLC27A6, TAMM41
LPC -> MG -> DG -> PE -> PC -> PA -> PG	-1.923	CDS1, CDS2, CEPT1, ENPP6, PEMT, PGS1, PLD1, PLD2, PLD3, PLD4, PTPMT1, SELENOI, TAMM41
FOH -> FAL -> FA -> CoA -> LPA -> MG -> DG -> PA -> PC -> PS -> LPS	-1.925	ACSBG1, ACSBG2, ACSF2, ACSL1, ACSL3, ACSL4, ACSL5, ACSL6, ACSM1, ACSM2A, ACSM2B, ACSM3, ACSM4, ACSM5, ACSM6, AGK, CDS1, CDS2, DGKA, DGKB, DGKD, DGKE, DGKG, DGKH, DGKI, DGKK, DGKQ, DGKZ, GPAM, GPAT2, GPAT3, GPAT4, PLPP1, PTDSS1, PTDSS2, SLC27A1, SLC27A2, SLC27A3, SLC27A4, SLC27A5, SLC27A6, TAMM41
MG -> DG -> PE	-1.951	CEPT1, SELENOI
FOH -> FA -> CoA -> LPA -> MG -> DG -> PA -> PC -> SM	-1.953	ACSBG1, ACSBG2, ACSF2, ACSL1, ACSL3, ACSL4, ACSL5, ACSL6, ACSM1, ACSM2A, ACSM2B, ACSM3, ACSM4, ACSM5, ACSM6, AGK, CDS1, CDS2, DGKA, DGKB, DGKD, DGKE, DGKG, DGKH, DGKI, DGKK, DGKQ, DGKZ, GPAM, GPAT2, GPAT3, GPAT4, PLPP1, SGMS1, SGMS2, SLC27A1, SLC27A2, SLC27A3, SLC27A4, SLC27A5, SLC27A6, TAMM41
PI -> DG	-1.959	NA
PE -> PC -> LPC -> MG -> DG -> TG	-1.964	ABHD3, DGAT1, DGAT2, ENPP6, JMJD7-PLA2G4B, MOGAT3, PEMT, PLA2G10, PLA2G12A, PLA2G12B, PLA2G15, PLA2G1B, PLA2G2A, PLA2G2C, PLA2G2D, PLA2G2E, PLA2G2F, PLA2G3, PLA2G4A, PLA2G4B, PLA2G4C, PLA2G4D, PLA2G4E, PLA2G4F, PLA2G5, PLA2G6, PLAAT1, PLAAT2, PLAAT3, PLAAT4, PLB1, PNPLA2, PNPLA3, PNPLA4, PNPLA8
PC -> DG	-1.985	SMPD1
PI -> DG -> PA -> PC -> PS	-2.004	AGK, CDS1, CDS2, DGKA, DGKB, DGKD, DGKE, DGKG, DGKH, DGKI, DGKK, DGKQ, DGKZ, PTDSS1, PTDSS2, TAMM41
FOH -> FAL -> FA -> CoA -> LPA -> MG -> DG -> PC -> PA	-2.01	ACSBG1, ACSBG2, ACSF2, ACSL1, ACSL3, ACSL4, ACSL5, ACSL6, ACSM1, ACSM2A, ACSM2B, ACSM3, ACSM4, ACSM5, ACSM6, CEPT1, CHPT1, GPAM, GPAT2, GPAT3, GPAT4, PLD1, PLD2, PLD3, PLD4, PLPP1, SLC27A1, SLC27A2, SLC27A3, SLC27A4, SLC27A5, SLC27A6
PE -> PC -> DG -> PA -> PS	-2.012	AGK, CDS1, CDS2, DGKA, DGKB, DGKD, DGKE, DGKG, DGKH, DGKI, DGKK, DGKQ, DGKZ, PEMT, SMPD1, TAMM41
MG -> DG -> PA -> PI	-2.016	AGK, CDIPT, CDS1, CDS2, DGKA, DGKB, DGKD, DGKE, DGKG, DGKH, DGKI, DGKK, DGKQ, DGKZ, TAMM41
CE -> FA -> CoA -> LPA -> MG -> DG -> PA -> PC -> PS	-2.018	ACSBG1, ACSBG2, ACSF2, ACSL1, ACSL3, ACSL4, ACSL5, ACSL6, ACSM1, ACSM2A, ACSM2B, ACSM3, ACSM4, ACSM5, ACSM6, AGK, CDS1, CDS2, CEL, CES1, DGKA, DGKB, DGKD, DGKE, DGKG, DGKH, DGKI, DGKK, DGKQ, DGKZ, GPAM, GPAT2, GPAT3, GPAT4, LIPA, NCEH1, PLPP1, PTDSS1, PTDSS2, SLC27A1, SLC27A2, SLC27A3, SLC27A4, SLC27A5, SLC27A6, TAMM41
LPI -> PI -> DG -> PA -> PC	-2.019	AGK, CDS1, CDS2, DGKA, DGKB, DGKD, DGKE, DGKG, DGKH, DGKI, DGKK, DGKQ, DGKZ, LCLAT1, MBOAT7, TAMM41
LPC -> MG -> DG -> PA -> PG -> LPG	-2.024	AGK, CDS1, CDS2, DGKA, DGKB, DGKD, DGKE, DGKG, DGKH, DGKI, DGKK, DGKQ, DGKZ, ENPP6, PGS1, PTPMT1, TAMM41
FOH -> FAL -> FA -> CoA -> LPA -> MG -> DG -> PE -> PC -> SM -> Cer	-2.034	ACSBG1, ACSBG2, ACSF2, ACSL1, ACSL3, ACSL4, ACSL5, ACSL6, ACSM1, ACSM2A, ACSM2B, ACSM3, ACSM4, ACSM5, ACSM6, CEPT1, ENPP7, GPAM, GPAT2, GPAT3, GPAT4, PEMT, PLPP1, SELENOI, SGMS1, SGMS2, SLC27A1, SLC27A2, SLC27A3, SLC27A4, SLC27A5, SLC27A6, SMPD1, SMPD2, SMPD3, SMPD4
FOH -> FAL -> FA -> CoA -> LPA -> PA -> PC -> DG -> TG	-2.045	ABHD5, ACSBG1, ACSBG2, ACSF2, ACSL1, ACSL3, ACSL4, ACSL5, ACSL6, ACSM1, ACSM2A, ACSM2B, ACSM3, ACSM4, ACSM5, ACSM6, AGPAT1, AGPAT2, AGPAT3, AGPAT4, AGPAT5, CDS1, CDS2, DGAT1, DGAT2, GPAM, GPAT2, GPAT3, GPAT4, LCLAT1, MBOAT1, MBOAT2, MOGAT3, SLC27A1, SLC27A2, SLC27A3, SLC27A4, SLC27A5, SLC27A6, SMPD1, TAMM41
PA -> LPA -> MG -> DG -> TG	-2.046	DGAT1, DGAT2, MOGAT3, PLPP1
LPC -> PC -> PS	-2.056	LPCAT1, LPCAT2, LPCAT3, LPCAT4, MBOAT1, MBOAT2, PTDSS1, PTDSS2
FOH -> FAL -> FA -> CoA -> LPA -> MG -> DG -> PA -> PS -> PE	-2.057	ACSBG1, ACSBG2, ACSF2, ACSL1, ACSL3, ACSL4, ACSL5, ACSL6, ACSM1, ACSM2A, ACSM2B, ACSM3, ACSM4, ACSM5, ACSM6, AGK, CDS1, CDS2, DGKA, DGKB, DGKD, DGKE, DGKG, DGKH, DGKI, DGKK, DGKQ, DGKZ, GPAM, GPAT2, GPAT3, GPAT4, PISD, PLPP1, SLC27A1, SLC27A2, SLC27A3, SLC27A4, SLC27A5, SLC27A6, TAMM41
LPC -> MG -> DG -> PA -> PC -> SM -> Cer -> CerP	-2.059	AGK, CDS1, CDS2, CERK, DGKA, DGKB, DGKD, DGKE, DGKG, DGKH, DGKI, DGKK, DGKQ, DGKZ, ENPP6, ENPP7, SGMS1, SGMS2, SMPD1, SMPD2, SMPD3, SMPD4, TAMM41
MG -> DG -> PE -> PC -> SM	-2.061	CEPT1, PEMT, SELENOI, SGMS1, SGMS2
FOH -> FA -> CoA -> LPA -> MG -> DG -> PE -> PC -> PA	-2.066	ACSBG1, ACSBG2, ACSF2, ACSL1, ACSL3, ACSL4, ACSL5, ACSL6, ACSM1, ACSM2A, ACSM2B, ACSM3, ACSM4, ACSM5, ACSM6, CEPT1, GPAM, GPAT2, GPAT3, GPAT4, PEMT, PLD1, PLD2, PLD3, PLD4, PLPP1, SELENOI, SLC27A1, SLC27A2, SLC27A3, SLC27A4, SLC27A5, SLC27A6
PE -> PC -> LPC -> MG -> DG -> PA -> LPA	-2.07	ABHD3, AGK, DGKA, DGKB, DGKD, DGKE, DGKG, DGKH, DGKI, DGKK, DGKQ, DGKZ, ENPP6, JMJD7-PLA2G4B, PEMT, PLA2G10, PLA2G12A, PLA2G12B, PLA2G15, PLA2G1B, PLA2G2A, PLA2G2C, PLA2G2D, PLA2G2E, PLA2G2F, PLA2G3, PLA2G4A, PLA2G4B, PLA2G4C, PLA2G4D, PLA2G4E, PLA2G4F, PLA2G5, PLA2G6, PLAAT1, PLAAT2, PLAAT3, PLAAT4, PLB1, PNPLA2, PNPLA3, PNPLA4, PNPLA8
PI -> DG -> PA -> PS -> PE -> PC -> SM	-2.076	AGK, CDS1, CDS2, DGKA, DGKB, DGKD, DGKE, DGKG, DGKH, DGKI, DGKK, DGKQ, DGKZ, PEMT, PISD, SGMS1, SGMS2, TAMM41
LPI -> PI -> DG -> PC -> PA -> LPA	-2.077	CEPT1, CHPT1, LCLAT1, MBOAT7, PLD1, PLD2, PLD3, PLD4
LPI -> PI -> DG -> PA -> PC -> PS -> LPS	-2.09	AGK, CDS1, CDS2, DGKA, DGKB, DGKD, DGKE, DGKG, DGKH, DGKI, DGKK, DGKQ, DGKZ, LCLAT1, MBOAT7, PTDSS1, PTDSS2, TAMM41
FOH -> FA -> CoA -> LPA -> MG -> DG -> PA -> PS -> PE -> PC -> SM -> Cer	-2.091	ACSBG1, ACSBG2, ACSF2, ACSL1, ACSL3, ACSL4, ACSL5, ACSL6, ACSM1, ACSM2A, ACSM2B, ACSM3, ACSM4, ACSM5, ACSM6, AGK, CDS1, CDS2, DGKA, DGKB, DGKD, DGKE, DGKG, DGKH, DGKI, DGKK, DGKQ, DGKZ, ENPP7, GPAM, GPAT2, GPAT3, GPAT4, PEMT, PISD, PLPP1, SGMS1, SGMS2, SLC27A1, SLC27A2, SLC27A3, SLC27A4, SLC27A5, SLC27A6, SMPD1, SMPD2, SMPD3, SMPD4, TAMM41
DG -> PA -> PC -> SM -> Cer	-2.093	AGK, CDS1, CDS2, DGKA, DGKB, DGKD, DGKE, DGKG, DGKH, DGKI, DGKK, DGKQ, DGKZ, ENPP7, SGMS1, SGMS2, SMPD1, SMPD2, SMPD3, SMPD4, TAMM41
LPC -> PC -> PA -> LPA -> MG -> DG -> PE	-2.11	CEPT1, LPCAT1, LPCAT2, LPCAT3, LPCAT4, MBOAT1, MBOAT2, PLD1, PLD2, PLD3, PLD4, PLPP1, SELENOI
FOH -> FA -> CoA -> LPA -> MG -> DG -> PA -> PS	-2.117	ACSBG1, ACSBG2, ACSF2, ACSL1, ACSL3, ACSL4, ACSL5, ACSL6, ACSM1, ACSM2A, ACSM2B, ACSM3, ACSM4, ACSM5, ACSM6, AGK, CDS1, CDS2, DGKA, DGKB, DGKD, DGKE, DGKG, DGKH, DGKI, DGKK, DGKQ, DGKZ, GPAM, GPAT2, GPAT3, GPAT4, PLPP1, SLC27A1, SLC27A2, SLC27A3, SLC27A4, SLC27A5, SLC27A6, TAMM41
LPC -> LPA -> MG -> DG -> TG	-2.129	DGAT1, DGAT2, MOGAT3, PLD1, PLD2, PLD3, PLD4, PLPP1
LPC -> MG -> DG -> PC -> PA -> PS	-2.134	CDS1, CDS2, CEPT1, CHPT1, ENPP6, PLD1, PLD2, PLD3, PLD4, TAMM41
LPC -> MG -> DG -> PA -> PC -> PS -> PE -> LPE	-2.138	AGK, CDS1, CDS2, DGKA, DGKB, DGKD, DGKE, DGKG, DGKH, DGKI, DGKK, DGKQ, DGKZ, ENPP6, PISD, PLA2G2A, PLA2G2D, PNPLA8, PTDSS1, PTDSS2, TAMM41
DG -> PA -> PS	-2.14	AGK, CDS1, CDS2, DGKA, DGKB, DGKD, DGKE, DGKG, DGKH, DGKI, DGKK, DGKQ, DGKZ, TAMM41
PC -> PA -> LPA -> MG -> DG	-2.14	PLD1, PLD2, PLD3, PLD4, PLPP1
CE -> FA -> CoA -> LPA -> MG -> DG -> PA -> PS -> PE -> PC -> SM	-2.146	ACSBG1, ACSBG2, ACSF2, ACSL1, ACSL3, ACSL4, ACSL5, ACSL6, ACSM1, ACSM2A, ACSM2B, ACSM3, ACSM4, ACSM5, ACSM6, AGK, CDS1, CDS2, CEL, CES1, DGKA, DGKB, DGKD, DGKE, DGKG, DGKH, DGKI, DGKK, DGKQ, DGKZ, GPAM, GPAT2, GPAT3, GPAT4, LIPA, NCEH1, PEMT, PISD, PLPP1, SGMS1, SGMS2, SLC27A1, SLC27A2, SLC27A3, SLC27A4, SLC27A5, SLC27A6, TAMM41
LPC -> MG -> DG -> PE -> PS	-2.148	CEPT1, ENPP6, PTDSS1, PTDSS2, SELENOI
LPC -> MG -> DG -> PE -> PC	-2.148	CEPT1, ENPP6, PEMT, SELENOI
LPC -> MG -> DG -> PE -> LPE	-2.148	CEPT1, ENPP6, PLA2G2A, PLA2G2D, PNPLA8, SELENOI
FAL -> FA -> CoA -> LPA -> MG -> DG -> TG	-2.152	ACSBG1, ACSBG2, ACSF2, ACSL1, ACSL3, ACSL4, ACSL5, ACSL6, ACSM1, ACSM2A, ACSM2B, ACSM3, ACSM4, ACSM5, ACSM6, DGAT1, DGAT2, GPAM, GPAT2, GPAT3, GPAT4, MOGAT3, PLPP1, SLC27A1, SLC27A2, SLC27A3, SLC27A4, SLC27A5, SLC27A6
FOH -> FAL -> FA -> CoA -> LPA -> MG -> DG -> PA -> PC -> PS	-2.152	ACSBG1, ACSBG2, ACSF2, ACSL1, ACSL3, ACSL4, ACSL5, ACSL6, ACSM1, ACSM2A, ACSM2B, ACSM3, ACSM4, ACSM5, ACSM6, AGK, CDS1, CDS2, DGKA, DGKB, DGKD, DGKE, DGKG, DGKH, DGKI, DGKK, DGKQ, DGKZ, GPAM, GPAT2, GPAT3, GPAT4, PLPP1, PTDSS1, PTDSS2, SLC27A1, SLC27A2, SLC27A3, SLC27A4, SLC27A5, SLC27A6, TAMM41
PE -> PC -> PA -> LPA	-2.176	PEMT, PLD1, PLD2, PLD3, PLD4
PS -> PE -> PC -> DG -> TG	-2.188	DGAT1, DGAT2, MOGAT3, PEMT, PISD, SMPD1
LPC -> MG -> DG -> PE -> PC -> PS -> LPS	-2.195	CEPT1, ENPP6, PEMT, PTDSS1, PTDSS2, SELENOI
LPE -> PE -> PC -> LPC -> MG -> DG -> TG	-2.196	ABHD3, DGAT1, DGAT2, ENPP6, JMJD7-PLA2G4B, LPCAT1, LPCAT2, LPCAT3, LPCAT4, MBOAT1, MBOAT2, MOGAT3, PEMT, PLA2G10, PLA2G12A, PLA2G12B, PLA2G15, PLA2G1B, PLA2G2A, PLA2G2C, PLA2G2D, PLA2G2E, PLA2G2F, PLA2G3, PLA2G4A, PLA2G4B, PLA2G4C, PLA2G4D, PLA2G4E, PLA2G4F, PLA2G5, PLA2G6, PLAAT1, PLAAT2, PLAAT3, PLAAT4, PLB1, PNPLA2, PNPLA3, PNPLA4, PNPLA8
SM -> PC -> DG -> TG	-2.2	DGAT1, DGAT2, MOGAT3, SGMS1, SGMS2, SMPD1
LPC -> MG -> DG -> PA -> PS -> PE -> PC -> SM -> CerP -> Cer	-2.205	AGK, CDS1, CDS2, DGKA, DGKB, DGKD, DGKE, DGKG, DGKH, DGKI, DGKK, DGKQ, DGKZ, ENPP6, LPIN1, LPIN2, LPIN3, PEMT, PISD, PLPP1, PLPP2, PLPP3, PLPP4, PLPP5, SGMS1, SGMS2, TAMM41
LPI -> PI -> DG -> PA -> PG	-2.205	AGK, CDS1, CDS2, DGKA, DGKB, DGKD, DGKE, DGKG, DGKH, DGKI, DGKK, DGKQ, DGKZ, LCLAT1, MBOAT7, PGS1, PTPMT1, TAMM41
LPC -> PC -> DG -> PA -> PG	-2.209	AGK, CDS1, CDS2, DGKA, DGKB, DGKD, DGKE, DGKG, DGKH, DGKI, DGKK, DGKQ, DGKZ, LPCAT1, LPCAT2, LPCAT3, LPCAT4, MBOAT1, MBOAT2, PGS1, PTPMT1, SMPD1, TAMM41
LPI -> PI -> DG -> PA -> LPA -> MG	-2.212	AGK, DGKA, DGKB, DGKD, DGKE, DGKG, DGKH, DGKI, DGKK, DGKQ, DGKZ, LCLAT1, MBOAT7, PLPP1
LPC -> PC -> DG -> PA -> LPA -> MG	-2.215	AGK, DGKA, DGKB, DGKD, DGKE, DGKG, DGKH, DGKI, DGKK, DGKQ, DGKZ, LPCAT1, LPCAT2, LPCAT3, LPCAT4, MBOAT1, MBOAT2, PLPP1, SMPD1
LPI -> PI -> DG -> PE -> PC -> SM -> Cer	-2.23	CEPT1, ENPP7, LCLAT1, MBOAT7, PEMT, SELENOI, SGMS1, SGMS2, SMPD1, SMPD2, SMPD3, SMPD4
CE -> FA -> CoA -> LPA -> MG -> DG -> PA -> PS -> LPS	-2.233	ACSBG1, ACSBG2, ACSF2, ACSL1, ACSL3, ACSL4, ACSL5, ACSL6, ACSM1, ACSM2A, ACSM2B, ACSM3, ACSM4, ACSM5, ACSM6, AGK, CDS1, CDS2, CEL, CES1, DGKA, DGKB, DGKD, DGKE, DGKG, DGKH, DGKI, DGKK, DGKQ, DGKZ, GPAM, GPAT2, GPAT3, GPAT4, LIPA, NCEH1, PLPP1, SLC27A1, SLC27A2, SLC27A3, SLC27A4, SLC27A5, SLC27A6, TAMM41
LPE -> PE -> PC -> DG -> PA -> PS	-2.241	AGK, CDS1, CDS2, DGKA, DGKB, DGKD, DGKE, DGKG, DGKH, DGKI, DGKK, DGKQ, DGKZ, LPCAT1, LPCAT2, LPCAT3, LPCAT4, MBOAT1, MBOAT2, PEMT, SMPD1, TAMM41
MG -> DG -> PA -> PC -> PS -> LPS	-2.242	AGK, CDS1, CDS2, DGKA, DGKB, DGKD, DGKE, DGKG, DGKH, DGKI, DGKK, DGKQ, DGKZ, PTDSS1, PTDSS2, TAMM41
SM -> PC -> DG -> PA -> LPA	-2.245	AGK, DGKA, DGKB, DGKD, DGKE, DGKG, DGKH, DGKI, DGKK, DGKQ, DGKZ, SGMS1, SGMS2, SMPD1
FOH -> FA -> CoA -> LPA -> MG -> DG -> PA -> PC -> SM -> Cer	-2.253	ACSBG1, ACSBG2, ACSF2, ACSL1, ACSL3, ACSL4, ACSL5, ACSL6, ACSM1, ACSM2A, ACSM2B, ACSM3, ACSM4, ACSM5, ACSM6, AGK, CDS1, CDS2, DGKA, DGKB, DGKD, DGKE, DGKG, DGKH, DGKI, DGKK, DGKQ, DGKZ, ENPP7, GPAM, GPAT2, GPAT3, GPAT4, PLPP1, SGMS1, SGMS2, SLC27A1, SLC27A2, SLC27A3, SLC27A4, SLC27A5, SLC27A6, SMPD1, SMPD2, SMPD3, SMPD4, TAMM41
PS -> PE -> PC -> DG -> PA -> LPA	-2.26	AGK, DGKA, DGKB, DGKD, DGKE, DGKG, DGKH, DGKI, DGKK, DGKQ, DGKZ, PEMT, PISD, SMPD1
LPC -> PC -> PA -> PS	-2.265	CDS1, CDS2, LPCAT1, LPCAT2, LPCAT3, LPCAT4, MBOAT1, MBOAT2, PLD1, PLD2, PLD3, PLD4, TAMM41
MG -> DG -> PC -> PA -> LPA	-2.27	CEPT1, CHPT1, PLD1, PLD2, PLD3, PLD4
MG -> DG -> PA -> PC	-2.27	AGK, CDS1, CDS2, DGKA, DGKB, DGKD, DGKE, DGKG, DGKH, DGKI, DGKK, DGKQ, DGKZ, TAMM41
FOH -> FAL -> FA -> CoA -> LPA -> MG -> DG -> PA -> PS -> PE -> PC -> SM	-2.271	ACSBG1, ACSBG2, ACSF2, ACSL1, ACSL3, ACSL4, ACSL5, ACSL6, ACSM1, ACSM2A, ACSM2B, ACSM3, ACSM4, ACSM5, ACSM6, AGK, CDS1, CDS2, DGKA, DGKB, DGKD, DGKE, DGKG, DGKH, DGKI, DGKK, DGKQ, DGKZ, GPAM, GPAT2, GPAT3, GPAT4, PEMT, PISD, PLPP1, SGMS1, SGMS2, SLC27A1, SLC27A2, SLC27A3, SLC27A4, SLC27A5, SLC27A6, TAMM41
PE -> PC -> PA -> DG -> TG	-2.272	DGAT1, DGAT2, LPIN1, LPIN2, LPIN3, MOGAT3, PEMT, PLD1, PLD2, PLD3, PLD4, PLPP1, PLPP2, PLPP3, PLPP4, PLPP5
CoA -> LPA -> MG -> DG -> TG	-2.276	DGAT1, DGAT2, GPAM, GPAT2, GPAT3, GPAT4, MOGAT3, PLPP1
LPE -> PE -> PC -> LPC -> MG -> DG -> PA -> LPA	-2.29	ABHD3, AGK, DGKA, DGKB, DGKD, DGKE, DGKG, DGKH, DGKI, DGKK, DGKQ, DGKZ, ENPP6, JMJD7-PLA2G4B, LPCAT1, LPCAT2, LPCAT3, LPCAT4, MBOAT1, MBOAT2, PEMT, PLA2G10, PLA2G12A, PLA2G12B, PLA2G15, PLA2G1B, PLA2G2A, PLA2G2C, PLA2G2D, PLA2G2E, PLA2G2F, PLA2G3, PLA2G4A, PLA2G4B, PLA2G4C, PLA2G4D, PLA2G4E, PLA2G4F, PLA2G5, PLA2G6, PLAAT1, PLAAT2, PLAAT3, PLAAT4, PLB1, PNPLA2, PNPLA3, PNPLA4, PNPLA8
PE -> PC -> LPC -> MG -> DG -> PA	-2.299	ABHD3, AGK, DGKA, DGKB, DGKD, DGKE, DGKG, DGKH, DGKI, DGKK, DGKQ, DGKZ, ENPP6, JMJD7-PLA2G4B, PEMT, PLA2G10, PLA2G12A, PLA2G12B, PLA2G15, PLA2G1B, PLA2G2A, PLA2G2C, PLA2G2D, PLA2G2E, PLA2G2F, PLA2G3, PLA2G4A, PLA2G4B, PLA2G4C, PLA2G4D, PLA2G4E, PLA2G4F, PLA2G5, PLA2G6, PLAAT1, PLAAT2, PLAAT3, PLAAT4, PLB1, PNPLA2, PNPLA3, PNPLA4, PNPLA8
PI -> DG -> PE -> PC -> PA -> LPA	-2.306	CEPT1, PEMT, PLD1, PLD2, PLD3, PLD4, SELENOI
PI -> DG -> PA -> PS -> LPS	-2.308	AGK, CDS1, CDS2, DGKA, DGKB, DGKD, DGKE, DGKG, DGKH, DGKI, DGKK, DGKQ, DGKZ, TAMM41
PC -> DG -> PA -> PS -> LPS	-2.321	AGK, CDS1, CDS2, DGKA, DGKB, DGKD, DGKE, DGKG, DGKH, DGKI, DGKK, DGKQ, DGKZ, SMPD1, TAMM41
LPI -> PI -> DG -> PA -> PS -> PE	-2.326	AGK, CDS1, CDS2, DGKA, DGKB, DGKD, DGKE, DGKG, DGKH, DGKI, DGKK, DGKQ, DGKZ, LCLAT1, MBOAT7, PISD, TAMM41
LPC -> MG -> DG -> PC -> SM	-2.328	CEPT1, CHPT1, ENPP6, SGMS1, SGMS2
LPC -> PC -> DG -> PA -> PS -> PE	-2.329	AGK, CDS1, CDS2, DGKA, DGKB, DGKD, DGKE, DGKG, DGKH, DGKI, DGKK, DGKQ, DGKZ, LPCAT1, LPCAT2, LPCAT3, LPCAT4, MBOAT1, MBOAT2, PISD, SMPD1, TAMM41
PE -> PC -> PA -> PI -> DG -> TG	-2.33	CDIPT, CDS1, CDS2, DGAT1, DGAT2, MOGAT3, PEMT, PLD1, PLD2, PLD3, PLD4, TAMM41
CE -> FA -> CoA -> LPA -> MG -> DG -> PA -> PC -> SM	-2.337	ACSBG1, ACSBG2, ACSF2, ACSL1, ACSL3, ACSL4, ACSL5, ACSL6, ACSM1, ACSM2A, ACSM2B, ACSM3, ACSM4, ACSM5, ACSM6, AGK, CDS1, CDS2, CEL, CES1, DGKA, DGKB, DGKD, DGKE, DGKG, DGKH, DGKI, DGKK, DGKQ, DGKZ, GPAM, GPAT2, GPAT3, GPAT4, LIPA, NCEH1, PLPP1, SGMS1, SGMS2, SLC27A1, SLC27A2, SLC27A3, SLC27A4, SLC27A5, SLC27A6, TAMM41
PC -> SM	-2.349	SGMS1, SGMS2
FOH -> FAL -> FA -> CoA -> LPA -> MG -> DG -> PA -> PS -> LPS	-2.355	ACSBG1, ACSBG2, ACSF2, ACSL1, ACSL3, ACSL4, ACSL5, ACSL6, ACSM1, ACSM2A, ACSM2B, ACSM3, ACSM4, ACSM5, ACSM6, AGK, CDS1, CDS2, DGKA, DGKB, DGKD, DGKE, DGKG, DGKH, DGKI, DGKK, DGKQ, DGKZ, GPAM, GPAT2, GPAT3, GPAT4, PLPP1, SLC27A1, SLC27A2, SLC27A3, SLC27A4, SLC27A5, SLC27A6, TAMM41
LPI -> PI -> DG -> PC -> PA	-2.358	CEPT1, CHPT1, LCLAT1, MBOAT7, PLD1, PLD2, PLD3, PLD4
FOH -> FAL -> FA	-2.367	NA
LPS -> PS -> PE -> PC -> DG -> TG	-2.376	DGAT1, DGAT2, LPCAT3, MBOAT1, MOGAT3, PEMT, PISD, SMPD1
LPE -> PE -> PC -> PA -> LPA	-2.379	LPCAT1, LPCAT2, LPCAT3, LPCAT4, MBOAT1, MBOAT2, PEMT, PLD1, PLD2, PLD3, PLD4
CE -> FA -> CoA -> LPA	-2.387	ACSBG1, ACSBG2, ACSF2, ACSL1, ACSL3, ACSL4, ACSL5, ACSL6, ACSM1, ACSM2A, ACSM2B, ACSM3, ACSM4, ACSM5, ACSM6, CEL, CES1, GPAM, GPAT2, GPAT3, GPAT4, LIPA, NCEH1, SLC27A1, SLC27A2, SLC27A3, SLC27A4, SLC27A5, SLC27A6
PI -> DG -> PA -> PS -> PE -> PC -> SM -> Cer	-2.389	AGK, CDS1, CDS2, DGKA, DGKB, DGKD, DGKE, DGKG, DGKH, DGKI, DGKK, DGKQ, DGKZ, ENPP7, PEMT, PISD, SGMS1, SGMS2, SMPD1, SMPD2, SMPD3, SMPD4, TAMM41
MG -> DG -> PE -> PC -> SM -> Cer	-2.396	CEPT1, ENPP7, PEMT, SELENOI, SGMS1, SGMS2, SMPD1, SMPD2, SMPD3, SMPD4
LPA -> MG -> DG -> TG	-2.403	DGAT1, DGAT2, MOGAT3, PLPP1
LPC -> MG -> DG -> PE -> PC -> PA -> PS -> LPS	-2.417	CDS1, CDS2, CEPT1, ENPP6, PEMT, PLD1, PLD2, PLD3, PLD4, SELENOI, TAMM41
CE -> FA -> CoA -> LPA -> MG -> DG -> PA -> PS -> PE -> PC -> SM -> Cer	-2.418	ACSBG1, ACSBG2, ACSF2, ACSL1, ACSL3, ACSL4, ACSL5, ACSL6, ACSM1, ACSM2A, ACSM2B, ACSM3, ACSM4, ACSM5, ACSM6, AGK, CDS1, CDS2, CEL, CES1, DGKA, DGKB, DGKD, DGKE, DGKG, DGKH, DGKI, DGKK, DGKQ, DGKZ, ENPP7, GPAM, GPAT2, GPAT3, GPAT4, LIPA, NCEH1, PEMT, PISD, PLPP1, SGMS1, SGMS2, SLC27A1, SLC27A2, SLC27A3, SLC27A4, SLC27A5, SLC27A6, SMPD1, SMPD2, SMPD3, SMPD4, TAMM41
LPI -> PI -> DG	-2.43	LCLAT1, MBOAT7
LPC -> MG -> DG -> PA -> PC -> SM -> CerP -> Cer	-2.434	AGK, CDS1, CDS2, DGKA, DGKB, DGKD, DGKE, DGKG, DGKH, DGKI, DGKK, DGKQ, DGKZ, ENPP6, LPIN1, LPIN2, LPIN3, PLPP1, PLPP2, PLPP3, PLPP4, PLPP5, SGMS1, SGMS2, TAMM41
LPC -> PC -> DG	-2.435	LPCAT1, LPCAT2, LPCAT3, LPCAT4, MBOAT1, MBOAT2, SMPD1
FOH -> FAL -> FA -> CoA -> LPA	-2.441	ACSBG1, ACSBG2, ACSF2, ACSL1, ACSL3, ACSL4, ACSL5, ACSL6, ACSM1, ACSM2A, ACSM2B, ACSM3, ACSM4, ACSM5, ACSM6, GPAM, GPAT2, GPAT3, GPAT4, SLC27A1, SLC27A2, SLC27A3, SLC27A4, SLC27A5, SLC27A6
LPS -> PS -> PE -> PC -> DG -> PA -> LPA	-2.446	AGK, DGKA, DGKB, DGKD, DGKE, DGKG, DGKH, DGKI, DGKK, DGKQ, DGKZ, LPCAT3, MBOAT1, PEMT, PISD, SMPD1
CE -> FA -> CoA -> LPA -> MG -> DG -> PE -> PC -> PA	-2.449	ACSBG1, ACSBG2, ACSF2, ACSL1, ACSL3, ACSL4, ACSL5, ACSL6, ACSM1, ACSM2A, ACSM2B, ACSM3, ACSM4, ACSM5, ACSM6, CEL, CEPT1, CES1, GPAM, GPAT2, GPAT3, GPAT4, LIPA, NCEH1, PEMT, PLD1, PLD2, PLD3, PLD4, PLPP1, SELENOI, SLC27A1, SLC27A2, SLC27A3, SLC27A4, SLC27A5, SLC27A6
FOH -> FAL -> FA -> CoA -> LPA -> MG -> DG -> PA -> PC -> SM	-2.452	ACSBG1, ACSBG2, ACSF2, ACSL1, ACSL3, ACSL4, ACSL5, ACSL6, ACSM1, ACSM2A, ACSM2B, ACSM3, ACSM4, ACSM5, ACSM6, AGK, CDS1, CDS2, DGKA, DGKB, DGKD, DGKE, DGKG, DGKH, DGKI, DGKK, DGKQ, DGKZ, GPAM, GPAT2, GPAT3, GPAT4, PLPP1, SGMS1, SGMS2, SLC27A1, SLC27A2, SLC27A3, SLC27A4, SLC27A5, SLC27A6, TAMM41
LPI -> PI -> DG -> PA -> PC -> PS	-2.454	AGK, CDS1, CDS2, DGKA, DGKB, DGKD, DGKE, DGKG, DGKH, DGKI, DGKK, DGKQ, DGKZ, LCLAT1, MBOAT7, PTDSS1, PTDSS2, TAMM41
PI -> DG -> PA -> PC -> SM	-2.455	AGK, CDS1, CDS2, DGKA, DGKB, DGKD, DGKE, DGKG, DGKH, DGKI, DGKK, DGKQ, DGKZ, SGMS1, SGMS2, TAMM41
FAL -> FA -> CoA -> LPA -> MG -> DG -> PA	-2.458	ACSBG1, ACSBG2, ACSF2, ACSL1, ACSL3, ACSL4, ACSL5, ACSL6, ACSM1, ACSM2A, ACSM2B, ACSM3, ACSM4, ACSM5, ACSM6, AGK, DGKA, DGKB, DGKD, DGKE, DGKG, DGKH, DGKI, DGKK, DGKQ, DGKZ, GPAM, GPAT2, GPAT3, GPAT4, PLPP1, SLC27A1, SLC27A2, SLC27A3, SLC27A4, SLC27A5, SLC27A6
LPE -> PE -> PC -> PA -> DG -> TG	-2.474	DGAT1, DGAT2, LPCAT1, LPCAT2, LPCAT3, LPCAT4, LPIN1, LPIN2, LPIN3, MBOAT1, MBOAT2, MOGAT3, PEMT, PLD1, PLD2, PLD3, PLD4, PLPP1, PLPP2, PLPP3, PLPP4, PLPP5
LPI -> PI -> DG -> PA -> PS -> PE -> PC -> SM	-2.481	AGK, CDS1, CDS2, DGKA, DGKB, DGKD, DGKE, DGKG, DGKH, DGKI, DGKK, DGKQ, DGKZ, LCLAT1, MBOAT7, PEMT, PISD, SGMS1, SGMS2, TAMM41
MG -> DG -> PA -> PG	-2.486	AGK, CDS1, CDS2, DGKA, DGKB, DGKD, DGKE, DGKG, DGKH, DGKI, DGKK, DGKQ, DGKZ, PGS1, PTPMT1, TAMM41
SM -> PC -> PA -> LPA -> MG -> DG -> TG	-2.493	DGAT1, DGAT2, MOGAT3, PLD1, PLD2, PLD3, PLD4, PLPP1, SGMS1, SGMS2
LPE -> PE -> PC -> LPC -> MG -> DG -> PA	-2.502	ABHD3, AGK, DGKA, DGKB, DGKD, DGKE, DGKG, DGKH, DGKI, DGKK, DGKQ, DGKZ, ENPP6, JMJD7-PLA2G4B, LPCAT1, LPCAT2, LPCAT3, LPCAT4, MBOAT1, MBOAT2, PEMT, PLA2G10, PLA2G12A, PLA2G12B, PLA2G15, PLA2G1B, PLA2G2A, PLA2G2C, PLA2G2D, PLA2G2E, PLA2G2F, PLA2G3, PLA2G4A, PLA2G4B, PLA2G4C, PLA2G4D, PLA2G4E, PLA2G4F, PLA2G5, PLA2G6, PLAAT1, PLAAT2, PLAAT3, PLAAT4, PLB1, PNPLA2, PNPLA3, PNPLA4, PNPLA8
LPC -> LPA -> MG -> DG -> PA	-2.504	AGK, DGKA, DGKB, DGKD, DGKE, DGKG, DGKH, DGKI, DGKK, DGKQ, DGKZ, PLD1, PLD2, PLD3, PLD4, PLPP1
CoA -> FOH -> FAL -> FA	-2.509	FAR1, FAR2
PS -> PE -> PC -> PA -> LPA -> MG -> DG -> TG	-2.521	DGAT1, DGAT2, MOGAT3, PEMT, PISD, PLD1, PLD2, PLD3, PLD4, PLPP1
LPC -> MG	-2.524	ENPP6
CE -> FA -> CoA -> LPA -> MG -> DG -> PA -> PS	-2.526	ACSBG1, ACSBG2, ACSF2, ACSL1, ACSL3, ACSL4, ACSL5, ACSL6, ACSM1, ACSM2A, ACSM2B, ACSM3, ACSM4, ACSM5, ACSM6, AGK, CDS1, CDS2, CEL, CES1, DGKA, DGKB, DGKD, DGKE, DGKG, DGKH, DGKI, DGKK, DGKQ, DGKZ, GPAM, GPAT2, GPAT3, GPAT4, LIPA, NCEH1, PLPP1, SLC27A1, SLC27A2, SLC27A3, SLC27A4, SLC27A5, SLC27A6, TAMM41
LPE -> PE -> PC -> PA -> PI -> DG -> TG	-2.53	CDIPT, CDS1, CDS2, DGAT1, DGAT2, LPCAT1, LPCAT2, LPCAT3, LPCAT4, MBOAT1, MBOAT2, MOGAT3, PEMT, PLD1, PLD2, PLD3, PLD4, TAMM41
FOH -> FAL -> FA -> CoA -> LPA -> MG -> DG -> PA -> PS -> PE -> PC -> SM -> Cer	-2.531	ACSBG1, ACSBG2, ACSF2, ACSL1, ACSL3, ACSL4, ACSL5, ACSL6, ACSM1, ACSM2A, ACSM2B, ACSM3, ACSM4, ACSM5, ACSM6, AGK, CDS1, CDS2, DGKA, DGKB, DGKD, DGKE, DGKG, DGKH, DGKI, DGKK, DGKQ, DGKZ, ENPP7, GPAM, GPAT2, GPAT3, GPAT4, PEMT, PISD, PLPP1, SGMS1, SGMS2, SLC27A1, SLC27A2, SLC27A3, SLC27A4, SLC27A5, SLC27A6, SMPD1, SMPD2, SMPD3, SMPD4, TAMM41
PC -> SM -> Cer	-2.534	ENPP7, SGMS1, SGMS2, SMPD1, SMPD2, SMPD3, SMPD4
MG -> DG -> PA -> PS -> PE	-2.548	AGK, CDS1, CDS2, DGKA, DGKB, DGKD, DGKE, DGKG, DGKH, DGKI, DGKK, DGKQ, DGKZ, PISD, TAMM41
FA -> CoA -> LPA -> MG -> DG -> TG	-2.548	ACSBG1, ACSBG2, ACSF2, ACSL1, ACSL3, ACSL4, ACSL5, ACSL6, ACSM1, ACSM2A, ACSM2B, ACSM3, ACSM4, ACSM5, ACSM6, DGAT1, DGAT2, GPAM, GPAT2, GPAT3, GPAT4, MOGAT3, PLPP1, SLC27A1, SLC27A2, SLC27A3, SLC27A4, SLC27A5, SLC27A6
FOH -> FAL -> FA -> CoA -> LPA -> MG -> DG -> PE -> PC -> PA	-2.559	ACSBG1, ACSBG2, ACSF2, ACSL1, ACSL3, ACSL4, ACSL5, ACSL6, ACSM1, ACSM2A, ACSM2B, ACSM3, ACSM4, ACSM5, ACSM6, CEPT1, GPAM, GPAT2, GPAT3, GPAT4, PEMT, PLD1, PLD2, PLD3, PLD4, PLPP1, SELENOI, SLC27A1, SLC27A2, SLC27A3, SLC27A4, SLC27A5, SLC27A6
PS -> PE -> PC -> DG -> PA	-2.562	AGK, DGKA, DGKB, DGKD, DGKE, DGKG, DGKH, DGKI, DGKK, DGKQ, DGKZ, PEMT, PISD, SMPD1
LPC -> PC -> PA -> LPA -> MG -> DG	-2.567	LPCAT1, LPCAT2, LPCAT3, LPCAT4, MBOAT1, MBOAT2, PLD1, PLD2, PLD3, PLD4, PLPP1
LPC -> MG -> DG -> PE -> PC -> PS	-2.57	CEPT1, ENPP6, PEMT, PTDSS1, PTDSS2, SELENOI
FOH -> FAL -> FA -> CoA	-2.595	ACSBG1, ACSBG2, ACSF2, ACSL1, ACSL3, ACSL4, ACSL5, ACSL6, ACSM1, ACSM2A, ACSM2B, ACSM3, ACSM4, ACSM5, ACSM6, SLC27A1, SLC27A2, SLC27A3, SLC27A4, SLC27A5, SLC27A6
CE -> FA	-2.599	CEL, CES1, LIPA, NCEH1
PI -> DG -> PE -> PC -> PA	-2.614	CEPT1, PEMT, PLD1, PLD2, PLD3, PLD4, SELENOI
CE -> FA -> CoA -> LPA -> MG -> DG -> PA -> PC -> SM -> Cer	-2.615	ACSBG1, ACSBG2, ACSF2, ACSL1, ACSL3, ACSL4, ACSL5, ACSL6, ACSM1, ACSM2A, ACSM2B, ACSM3, ACSM4, ACSM5, ACSM6, AGK, CDS1, CDS2, CEL, CES1, DGKA, DGKB, DGKD, DGKE, DGKG, DGKH, DGKI, DGKK, DGKQ, DGKZ, ENPP7, GPAM, GPAT2, GPAT3, GPAT4, LIPA, NCEH1, PLPP1, SGMS1, SGMS2, SLC27A1, SLC27A2, SLC27A3, SLC27A4, SLC27A5, SLC27A6, SMPD1, SMPD2, SMPD3, SMPD4, TAMM41
FOH -> FAL -> FA -> CoA -> LPA -> MG -> DG -> PA -> PS	-2.628	ACSBG1, ACSBG2, ACSF2, ACSL1, ACSL3, ACSL4, ACSL5, ACSL6, ACSM1, ACSM2A, ACSM2B, ACSM3, ACSM4, ACSM5, ACSM6, AGK, CDS1, CDS2, DGKA, DGKB, DGKD, DGKE, DGKG, DGKH, DGKI, DGKK, DGKQ, DGKZ, GPAM, GPAT2, GPAT3, GPAT4, PLPP1, SLC27A1, SLC27A2, SLC27A3, SLC27A4, SLC27A5, SLC27A6, TAMM41
SM -> PC -> DG -> PA	-2.633	AGK, DGKA, DGKB, DGKD, DGKE, DGKG, DGKH, DGKI, DGKK, DGKQ, DGKZ, SGMS1, SGMS2, SMPD1
LPC -> MG -> DG -> PC -> SM -> Cer	-2.635	CEPT1, CHPT1, ENPP6, ENPP7, SGMS1, SGMS2, SMPD1, SMPD2, SMPD3, SMPD4
MG -> DG -> PA -> PS -> PE -> PC -> SM	-2.636	AGK, CDS1, CDS2, DGKA, DGKB, DGKD, DGKE, DGKG, DGKH, DGKI, DGKK, DGKQ, DGKZ, PEMT, PISD, SGMS1, SGMS2, TAMM41
CE -> FA -> CoA	-2.649	ACSBG1, ACSBG2, ACSF2, ACSL1, ACSL3, ACSL4, ACSL5, ACSL6, ACSM1, ACSM2A, ACSM2B, ACSM3, ACSM4, ACSM5, ACSM6, CEL, CES1, LIPA, NCEH1, SLC27A1, SLC27A2, SLC27A3, SLC27A4, SLC27A5, SLC27A6
CoA -> LPA -> MG -> DG -> PA	-2.651	AGK, DGKA, DGKB, DGKD, DGKE, DGKG, DGKH, DGKI, DGKK, DGKQ, DGKZ, GPAM, GPAT2, GPAT3, GPAT4, PLPP1
MG -> DG -> PC -> PA	-2.662	CEPT1, CHPT1, PLD1, PLD2, PLD3, PLD4
PC -> LPC -> MG -> DG -> TG	-2.689	ABHD3, DGAT1, DGAT2, ENPP6, JMJD7-PLA2G4B, MOGAT3, PLA2G10, PLA2G12A, PLA2G12B, PLA2G15, PLA2G1B, PLA2G2A, PLA2G2C, PLA2G2D, PLA2G2E, PLA2G2F, PLA2G3, PLA2G4A, PLA2G4B, PLA2G4C, PLA2G4D, PLA2G4E, PLA2G4F, PLA2G5, PLA2G6, PLAAT1, PLAAT2, PLAAT3, PLAAT4, PLB1, PNPLA2, PNPLA3, PNPLA4, PNPLA8
LPS -> PS -> PE -> PC -> PA -> LPA -> MG -> DG -> TG	-2.69	DGAT1, DGAT2, LPCAT3, MBOAT1, MOGAT3, PEMT, PISD, PLD1, PLD2, PLD3, PLD4, PLPP1
MG -> DG -> PA -> PC -> PS	-2.691	AGK, CDS1, CDS2, DGKA, DGKB, DGKD, DGKE, DGKG, DGKH, DGKI, DGKK, DGKQ, DGKZ, PTDSS1, PTDSS2, TAMM41
LPC -> PC -> SM	-2.693	LPCAT1, LPCAT2, LPCAT3, LPCAT4, MBOAT1, MBOAT2, SGMS1, SGMS2
LPC -> MG -> DG -> PA -> PS -> PE -> PC	-2.708	AGK, CDS1, CDS2, DGKA, DGKB, DGKD, DGKE, DGKG, DGKH, DGKI, DGKK, DGKQ, DGKZ, ENPP6, PEMT, PISD, TAMM41
LPC -> MG -> DG -> PA -> PS -> PE -> LPE	-2.708	AGK, CDS1, CDS2, DGKA, DGKB, DGKD, DGKE, DGKG, DGKH, DGKI, DGKK, DGKQ, DGKZ, ENPP6, PISD, PLA2G2A, PLA2G2D, PNPLA8, TAMM41
PC -> LPC -> MG -> DG -> PA -> LPA	-2.708	ABHD3, AGK, DGKA, DGKB, DGKD, DGKE, DGKG, DGKH, DGKI, DGKK, DGKQ, DGKZ, ENPP6, JMJD7-PLA2G4B, PLA2G10, PLA2G12A, PLA2G12B, PLA2G15, PLA2G1B, PLA2G2A, PLA2G2C, PLA2G2D, PLA2G2E, PLA2G2F, PLA2G3, PLA2G4A, PLA2G4B, PLA2G4C, PLA2G4D, PLA2G4E, PLA2G4F, PLA2G5, PLA2G6, PLAAT1, PLAAT2, PLAAT3, PLAAT4, PLB1, PNPLA2, PNPLA3, PNPLA4, PNPLA8
LPI -> PI -> DG -> PE -> PC -> PA -> LPA	-2.709	CEPT1, LCLAT1, MBOAT7, PEMT, PLD1, PLD2, PLD3, PLD4, SELENOI
LPS -> PS -> PE -> PC -> DG -> PA	-2.712	AGK, DGKA, DGKB, DGKD, DGKE, DGKG, DGKH, DGKI, DGKK, DGKQ, DGKZ, LPCAT3, MBOAT1, PEMT, PISD, SMPD1
LPC -> MG -> DG -> PA -> PC -> PS -> PE	-2.712	AGK, CDS1, CDS2, DGKA, DGKB, DGKD, DGKE, DGKG, DGKH, DGKI, DGKK, DGKQ, DGKZ, ENPP6, PISD, PTDSS1, PTDSS2, TAMM41
PE -> PC -> PA	-2.716	PEMT, PLD1, PLD2, PLD3, PLD4
FOH -> FAL -> FA -> CoA -> LPA -> MG -> DG -> PA -> PC -> SM -> Cer	-2.717	ACSBG1, ACSBG2, ACSF2, ACSL1, ACSL3, ACSL4, ACSL5, ACSL6, ACSM1, ACSM2A, ACSM2B, ACSM3, ACSM4, ACSM5, ACSM6, AGK, CDS1, CDS2, DGKA, DGKB, DGKD, DGKE, DGKG, DGKH, DGKI, DGKK, DGKQ, DGKZ, ENPP7, GPAM, GPAT2, GPAT3, GPAT4, PLPP1, SGMS1, SGMS2, SLC27A1, SLC27A2, SLC27A3, SLC27A4, SLC27A5, SLC27A6, SMPD1, SMPD2, SMPD3, SMPD4, TAMM41
LPI -> PI -> DG -> PA -> PS -> LPS	-2.725	AGK, CDS1, CDS2, DGKA, DGKB, DGKD, DGKE, DGKG, DGKH, DGKI, DGKK, DGKQ, DGKZ, LCLAT1, MBOAT7, TAMM41
LPC -> PC -> DG -> PA -> PS -> LPS	-2.728	AGK, CDS1, CDS2, DGKA, DGKB, DGKD, DGKE, DGKG, DGKH, DGKI, DGKK, DGKQ, DGKZ, LPCAT1, LPCAT2, LPCAT3, LPCAT4, MBOAT1, MBOAT2, SMPD1, TAMM41
CE -> FA -> CoA -> FOH	-2.74	ACSBG1, ACSBG2, ACSF2, ACSL1, ACSL3, ACSL4, ACSL5, ACSL6, ACSM1, ACSM2A, ACSM2B, ACSM3, ACSM4, ACSM5, ACSM6, CEL, CES1, FAR1, FAR2, LIPA, NCEH1, SLC27A1, SLC27A2, SLC27A3, SLC27A4, SLC27A5, SLC27A6
PI -> DG -> PA -> PC -> SM -> Cer	-2.748	AGK, CDS1, CDS2, DGKA, DGKB, DGKD, DGKE, DGKG, DGKH, DGKI, DGKK, DGKQ, DGKZ, ENPP7, SGMS1, SGMS2, SMPD1, SMPD2, SMPD3, SMPD4, TAMM41
LPI -> PI -> DG -> PA -> PS -> PE -> PC -> SM -> Cer	-2.757	AGK, CDS1, CDS2, DGKA, DGKB, DGKD, DGKE, DGKG, DGKH, DGKI, DGKK, DGKQ, DGKZ, ENPP7, LCLAT1, MBOAT7, PEMT, PISD, SGMS1, SGMS2, SMPD1, SMPD2, SMPD3, SMPD4, TAMM41
LPC -> MG -> DG -> PE -> PC -> PA -> PS	-2.761	CDS1, CDS2, CEPT1, ENPP6, PEMT, PLD1, PLD2, PLD3, PLD4, SELENOI, TAMM41
LPE -> PE -> PC -> PA	-2.788	LPCAT1, LPCAT2, LPCAT3, LPCAT4, MBOAT1, MBOAT2, PEMT, PLD1, PLD2, PLD3, PLD4
LPA -> MG -> DG -> PA	-2.836	AGK, DGKA, DGKB, DGKD, DGKE, DGKG, DGKH, DGKI, DGKK, DGKQ, DGKZ, PLPP1
LPI -> PI -> DG -> PA -> PC -> SM	-2.856	AGK, CDS1, CDS2, DGKA, DGKB, DGKD, DGKE, DGKG, DGKH, DGKI, DGKK, DGKQ, DGKZ, LCLAT1, MBOAT7, SGMS1, SGMS2, TAMM41
PI -> DG -> PA -> PS	-2.878	AGK, CDS1, CDS2, DGKA, DGKB, DGKD, DGKE, DGKG, DGKH, DGKI, DGKK, DGKQ, DGKZ, TAMM41
FA -> CoA -> LPA -> MG -> DG -> PA	-2.884	ACSBG1, ACSBG2, ACSF2, ACSL1, ACSL3, ACSL4, ACSL5, ACSL6, ACSM1, ACSM2A, ACSM2B, ACSM3, ACSM4, ACSM5, ACSM6, AGK, DGKA, DGKB, DGKD, DGKE, DGKG, DGKH, DGKI, DGKK, DGKQ, DGKZ, GPAM, GPAT2, GPAT3, GPAT4, PLPP1, SLC27A1, SLC27A2, SLC27A3, SLC27A4, SLC27A5, SLC27A6
PC -> DG -> PA -> PS	-2.893	AGK, CDS1, CDS2, DGKA, DGKB, DGKD, DGKE, DGKG, DGKH, DGKI, DGKK, DGKQ, DGKZ, SMPD1, TAMM41
MG -> DG -> PA -> PS -> PE -> PC -> SM -> Cer	-2.908	AGK, CDS1, CDS2, DGKA, DGKB, DGKD, DGKE, DGKG, DGKH, DGKI, DGKK, DGKQ, DGKZ, ENPP7, PEMT, PISD, SGMS1, SGMS2, SMPD1, SMPD2, SMPD3, SMPD4, TAMM41
LPC -> PC -> SM -> Cer	-2.912	ENPP7, LPCAT1, LPCAT2, LPCAT3, LPCAT4, MBOAT1, MBOAT2, SGMS1, SGMS2, SMPD1, SMPD2, SMPD3, SMPD4
MG -> DG -> PE -> PC -> PA -> LPA	-2.92	CEPT1, PEMT, PLD1, PLD2, PLD3, PLD4, SELENOI
FOH -> FA -> CoA -> LPA -> MG -> DG -> TG	-2.945	ACSBG1, ACSBG2, ACSF2, ACSL1, ACSL3, ACSL4, ACSL5, ACSL6, ACSM1, ACSM2A, ACSM2B, ACSM3, ACSM4, ACSM5, ACSM6, DGAT1, DGAT2, GPAM, GPAT2, GPAT3, GPAT4, MOGAT3, PLPP1, SLC27A1, SLC27A2, SLC27A3, SLC27A4, SLC27A5, SLC27A6
LPC -> MG -> DG -> PE -> PC -> SM	-2.972	CEPT1, ENPP6, PEMT, SELENOI, SGMS1, SGMS2
MG -> DG -> PA -> PS -> LPS	-2.994	AGK, CDS1, CDS2, DGKA, DGKB, DGKD, DGKE, DGKG, DGKH, DGKI, DGKK, DGKQ, DGKZ, TAMM41
LPI -> PI -> DG -> PE -> PC -> PA	-2.999	CEPT1, LCLAT1, MBOAT7, PEMT, PLD1, PLD2, PLD3, PLD4, SELENOI
LPC -> MG -> DG -> PA -> PI	-3.008	AGK, CDIPT, CDS1, CDS2, DGKA, DGKB, DGKD, DGKE, DGKG, DGKH, DGKI, DGKK, DGKQ, DGKZ, ENPP6, TAMM41
LPC -> MG -> DG -> PE	-3.051	CEPT1, ENPP6, SELENOI
PC -> LPC -> MG -> DG -> PA	-3.064	ABHD3, AGK, DGKA, DGKB, DGKD, DGKE, DGKG, DGKH, DGKI, DGKK, DGKQ, DGKZ, ENPP6, JMJD7-PLA2G4B, PLA2G10, PLA2G12A, PLA2G12B, PLA2G15, PLA2G1B, PLA2G2A, PLA2G2C, PLA2G2D, PLA2G2E, PLA2G2F, PLA2G3, PLA2G4A, PLA2G4B, PLA2G4C, PLA2G4D, PLA2G4E, PLA2G4F, PLA2G5, PLA2G6, PLAAT1, PLAAT2, PLAAT3, PLAAT4, PLB1, PNPLA2, PNPLA3, PNPLA4, PNPLA8
LPC -> MG -> DG -> PA -> PC -> PS -> LPS	-3.077	AGK, CDS1, CDS2, DGKA, DGKB, DGKD, DGKE, DGKG, DGKH, DGKI, DGKK, DGKQ, DGKZ, ENPP6, PTDSS1, PTDSS2, TAMM41
PC -> PA -> PI -> DG -> TG	-3.099	CDIPT, CDS1, CDS2, DGAT1, DGAT2, MOGAT3, PLD1, PLD2, PLD3, PLD4, TAMM41
LPI -> PI -> DG -> PA -> PC -> SM -> Cer	-3.112	AGK, CDS1, CDS2, DGKA, DGKB, DGKD, DGKE, DGKG, DGKH, DGKI, DGKK, DGKQ, DGKZ, ENPP7, LCLAT1, MBOAT7, SGMS1, SGMS2, SMPD1, SMPD2, SMPD3, SMPD4, TAMM41
MG -> DG -> PA -> PC -> SM	-3.141	AGK, CDS1, CDS2, DGKA, DGKB, DGKD, DGKE, DGKG, DGKH, DGKI, DGKK, DGKQ, DGKZ, SGMS1, SGMS2, TAMM41
PE -> PC -> DG -> PA -> LPA	-3.158	AGK, DGKA, DGKB, DGKD, DGKE, DGKG, DGKH, DGKI, DGKK, DGKQ, DGKZ, PEMT, SMPD1
LPC -> MG -> DG -> PC -> PA -> LPA	-3.159	CEPT1, CHPT1, ENPP6, PLD1, PLD2, PLD3, PLD4
PC -> PA -> DG -> TG	-3.193	DGAT1, DGAT2, LPIN1, LPIN2, LPIN3, MOGAT3, PLD1, PLD2, PLD3, PLD4, PLPP1, PLPP2, PLPP3, PLPP4, PLPP5
LPC -> MG -> DG -> PE -> PC -> SM -> Cer	-3.218	CEPT1, ENPP6, ENPP7, PEMT, SELENOI, SGMS1, SGMS2, SMPD1, SMPD2, SMPD3, SMPD4
LPC -> MG -> DG -> PA -> PC	-3.228	AGK, CDS1, CDS2, DGKA, DGKB, DGKD, DGKE, DGKG, DGKH, DGKI, DGKK, DGKQ, DGKZ, ENPP6, TAMM41
LPI -> PI -> DG -> PA -> PS	-3.231	AGK, CDS1, CDS2, DGKA, DGKB, DGKD, DGKE, DGKG, DGKH, DGKI, DGKK, DGKQ, DGKZ, LCLAT1, MBOAT7, TAMM41
LPC -> PC -> DG -> PA -> PS	-3.235	AGK, CDS1, CDS2, DGKA, DGKB, DGKD, DGKE, DGKG, DGKH, DGKI, DGKK, DGKQ, DGKZ, LPCAT1, LPCAT2, LPCAT3, LPCAT4, MBOAT1, MBOAT2, SMPD1, TAMM41
PE -> PC -> PA -> LPA -> MG -> DG -> TG	-3.238	DGAT1, DGAT2, MOGAT3, PEMT, PLD1, PLD2, PLD3, PLD4, PLPP1
FOH -> FA -> CoA -> LPA -> MG -> DG -> PA	-3.251	ACSBG1, ACSBG2, ACSF2, ACSL1, ACSL3, ACSL4, ACSL5, ACSL6, ACSM1, ACSM2A, ACSM2B, ACSM3, ACSM4, ACSM5, ACSM6, AGK, DGKA, DGKB, DGKD, DGKE, DGKG, DGKH, DGKI, DGKK, DGKQ, DGKZ, GPAM, GPAT2, GPAT3, GPAT4, PLPP1, SLC27A1, SLC27A2, SLC27A3, SLC27A4, SLC27A5, SLC27A6
PE -> PC -> DG -> TG	-3.254	DGAT1, DGAT2, MOGAT3, PEMT, SMPD1
LPE -> PE -> PC -> DG -> PA -> LPA	-3.266	AGK, DGKA, DGKB, DGKD, DGKE, DGKG, DGKH, DGKI, DGKK, DGKQ, DGKZ, LPCAT1, LPCAT2, LPCAT3, LPCAT4, MBOAT1, MBOAT2, PEMT, SMPD1
MG -> DG -> PE -> PC -> PA	-3.3	CEPT1, PEMT, PLD1, PLD2, PLD3, PLD4, SELENOI
LPE -> PE -> PC -> DG -> TG	-3.312	DGAT1, DGAT2, LPCAT1, LPCAT2, LPCAT3, LPCAT4, MBOAT1, MBOAT2, MOGAT3, PEMT, SMPD1
MG -> DG	-3.331	NA
MG -> DG -> PA -> PC -> SM -> Cer	-3.361	AGK, CDS1, CDS2, DGKA, DGKB, DGKD, DGKE, DGKG, DGKH, DGKI, DGKK, DGKQ, DGKZ, ENPP7, SGMS1, SGMS2, SMPD1, SMPD2, SMPD3, SMPD4, TAMM41
PC -> PA -> LPA	-3.363	PLD1, PLD2, PLD3, PLD4
LPE -> PE -> PC -> PA -> LPA -> MG -> DG -> TG	-3.372	DGAT1, DGAT2, LPCAT1, LPCAT2, LPCAT3, LPCAT4, MBOAT1, MBOAT2, MOGAT3, PEMT, PLD1, PLD2, PLD3, PLD4, PLPP1
CoA -> FOH -> FAL	-3.375	FAR1, FAR2
CE -> FA -> CoA -> LPA -> MG -> DG -> TG	-3.387	ACSBG1, ACSBG2, ACSF2, ACSL1, ACSL3, ACSL4, ACSL5, ACSL6, ACSM1, ACSM2A, ACSM2B, ACSM3, ACSM4, ACSM5, ACSM6, CEL, CES1, DGAT1, DGAT2, GPAM, GPAT2, GPAT3, GPAT4, LIPA, MOGAT3, NCEH1, PLPP1, SLC27A1, SLC27A2, SLC27A3, SLC27A4, SLC27A5, SLC27A6
LPC -> MG -> DG -> PA -> PS -> PE -> PC -> SM	-3.395	AGK, CDS1, CDS2, DGKA, DGKB, DGKD, DGKE, DGKG, DGKH, DGKI, DGKK, DGKQ, DGKZ, ENPP6, PEMT, PISD, SGMS1, SGMS2, TAMM41
LPC -> MG -> DG -> PA -> PS -> PE	-3.408	AGK, CDS1, CDS2, DGKA, DGKB, DGKD, DGKE, DGKG, DGKH, DGKI, DGKK, DGKQ, DGKZ, ENPP6, PISD, TAMM41
LPC -> MG -> DG -> PA -> PG	-3.415	AGK, CDS1, CDS2, DGKA, DGKB, DGKD, DGKE, DGKG, DGKH, DGKI, DGKK, DGKQ, DGKZ, ENPP6, PGS1, PTPMT1, TAMM41
FA -> CoA -> FOH -> FAL	-3.418	ACSBG1, ACSBG2, ACSF2, ACSL1, ACSL3, ACSL4, ACSL5, ACSL6, ACSM1, ACSM2A, ACSM2B, ACSM3, ACSM4, ACSM5, ACSM6, FAR1, FAR2, SLC27A1, SLC27A2, SLC27A3, SLC27A4, SLC27A5, SLC27A6
FOH -> FAL -> FA -> CoA -> LPA -> MG -> DG -> TG	-3.419	ACSBG1, ACSBG2, ACSF2, ACSL1, ACSL3, ACSL4, ACSL5, ACSL6, ACSM1, ACSM2A, ACSM2B, ACSM3, ACSM4, ACSM5, ACSM6, DGAT1, DGAT2, GPAM, GPAT2, GPAT3, GPAT4, MOGAT3, PLPP1, SLC27A1, SLC27A2, SLC27A3, SLC27A4, SLC27A5, SLC27A6
LPC -> PC -> PA -> PI -> DG -> TG	-3.424	CDIPT, CDS1, CDS2, DGAT1, DGAT2, LPCAT1, LPCAT2, LPCAT3, LPCAT4, MBOAT1, MBOAT2, MOGAT3, PLD1, PLD2, PLD3, PLD4, TAMM41
LPC -> PC -> PA -> DG -> TG	-3.495	DGAT1, DGAT2, LPCAT1, LPCAT2, LPCAT3, LPCAT4, LPIN1, LPIN2, LPIN3, MBOAT1, MBOAT2, MOGAT3, PLD1, PLD2, PLD3, PLD4, PLPP1, PLPP2, PLPP3, PLPP4, PLPP5
LPC -> MG -> DG -> PA -> PC -> PS	-3.535	AGK, CDS1, CDS2, DGKA, DGKB, DGKD, DGKE, DGKG, DGKH, DGKI, DGKK, DGKQ, DGKZ, ENPP6, PTDSS1, PTDSS2, TAMM41
LPC -> MG -> DG -> PC -> PA	-3.567	CEPT1, CHPT1, ENPP6, PLD1, PLD2, PLD3, PLD4
LPC -> PC -> PA -> LPA	-3.588	LPCAT1, LPCAT2, LPCAT3, LPCAT4, MBOAT1, MBOAT2, PLD1, PLD2, PLD3, PLD4
LPC -> MG -> DG -> PA -> PS -> PE -> PC -> SM -> Cer	-3.612	AGK, CDS1, CDS2, DGKA, DGKB, DGKD, DGKE, DGKG, DGKH, DGKI, DGKK, DGKQ, DGKZ, ENPP6, ENPP7, PEMT, PISD, SGMS1, SGMS2, SMPD1, SMPD2, SMPD3, SMPD4, TAMM41
MG -> DG -> PA -> PS	-3.67	AGK, CDS1, CDS2, DGKA, DGKB, DGKD, DGKE, DGKG, DGKH, DGKI, DGKK, DGKQ, DGKZ, TAMM41
PE -> PC -> DG -> PA	-3.687	AGK, DGKA, DGKB, DGKD, DGKE, DGKG, DGKH, DGKI, DGKK, DGKQ, DGKZ, PEMT, SMPD1
LPE -> PE -> PC -> DG -> PA	-3.687	AGK, DGKA, DGKB, DGKD, DGKE, DGKG, DGKH, DGKI, DGKK, DGKQ, DGKZ, LPCAT1, LPCAT2, LPCAT3, LPCAT4, MBOAT1, MBOAT2, PEMT, SMPD1
CE -> FA -> CoA -> LPA -> MG -> DG -> PA	-3.694	ACSBG1, ACSBG2, ACSF2, ACSL1, ACSL3, ACSL4, ACSL5, ACSL6, ACSM1, ACSM2A, ACSM2B, ACSM3, ACSM4, ACSM5, ACSM6, AGK, CEL, CES1, DGKA, DGKB, DGKD, DGKE, DGKG, DGKH, DGKI, DGKK, DGKQ, DGKZ, GPAM, GPAT2, GPAT3, GPAT4, LIPA, NCEH1, PLPP1, SLC27A1, SLC27A2, SLC27A3, SLC27A4, SLC27A5, SLC27A6
LPC -> MG -> DG -> PE -> PC -> PA -> LPA	-3.696	CEPT1, ENPP6, PEMT, PLD1, PLD2, PLD3, PLD4, SELENOI
FOH -> FAL -> FA -> CoA -> LPA -> MG -> DG -> PA	-3.702	ACSBG1, ACSBG2, ACSF2, ACSL1, ACSL3, ACSL4, ACSL5, ACSL6, ACSM1, ACSM2A, ACSM2B, ACSM3, ACSM4, ACSM5, ACSM6, AGK, DGKA, DGKB, DGKD, DGKE, DGKG, DGKH, DGKI, DGKK, DGKQ, DGKZ, GPAM, GPAT2, GPAT3, GPAT4, PLPP1, SLC27A1, SLC27A2, SLC27A3, SLC27A4, SLC27A5, SLC27A6
DG -> PA -> LPA	-3.76	AGK, DGKA, DGKB, DGKD, DGKE, DGKG, DGKH, DGKI, DGKK, DGKQ, DGKZ
FOH -> FAL	-3.774	NA
LPC -> MG -> DG -> PA -> PS -> LPS	-3.807	AGK, CDS1, CDS2, DGKA, DGKB, DGKD, DGKE, DGKG, DGKH, DGKI, DGKK, DGKQ, DGKZ, ENPP6, TAMM41
LPC -> MG -> DG -> PA -> PC -> SM	-3.938	AGK, CDS1, CDS2, DGKA, DGKB, DGKD, DGKE, DGKG, DGKH, DGKI, DGKK, DGKQ, DGKZ, ENPP6, SGMS1, SGMS2, TAMM41
PC -> PA -> LPA -> MG -> DG -> TG	-3.989	DGAT1, DGAT2, MOGAT3, PLD1, PLD2, PLD3, PLD4, PLPP1
LPC -> MG -> DG -> PE -> PC -> PA	-4.081	CEPT1, ENPP6, PEMT, PLD1, PLD2, PLD3, PLD4, SELENOI
LPC -> MG -> DG -> PA -> PC -> SM -> Cer	-4.099	AGK, CDS1, CDS2, DGKA, DGKB, DGKD, DGKE, DGKG, DGKH, DGKI, DGKK, DGKQ, DGKZ, ENPP6, ENPP7, SGMS1, SGMS2, SMPD1, SMPD2, SMPD3, SMPD4, TAMM41
LPC -> MG -> DG	-4.14	ENPP6
PI -> DG -> PA -> LPA	-4.201	AGK, DGKA, DGKB, DGKD, DGKE, DGKG, DGKH, DGKI, DGKK, DGKQ, DGKZ
PC -> DG -> PA -> LPA	-4.216	AGK, DGKA, DGKB, DGKD, DGKE, DGKG, DGKH, DGKI, DGKK, DGKQ, DGKZ, SMPD1
LPC -> PC -> PA -> LPA -> MG -> DG -> TG	-4.237	DGAT1, DGAT2, LPCAT1, LPCAT2, LPCAT3, LPCAT4, MBOAT1, MBOAT2, MOGAT3, PLD1, PLD2, PLD3, PLD4, PLPP1
CE -> FA -> CoA -> FOH -> FAL	-4.26	ACSBG1, ACSBG2, ACSF2, ACSL1, ACSL3, ACSL4, ACSL5, ACSL6, ACSM1, ACSM2A, ACSM2B, ACSM3, ACSM4, ACSM5, ACSM6, CEL, CES1, FAR1, FAR2, LIPA, NCEH1, SLC27A1, SLC27A2, SLC27A3, SLC27A4, SLC27A5, SLC27A6
LPI -> PI -> DG -> PA -> LPA	-4.377	AGK, DGKA, DGKB, DGKD, DGKE, DGKG, DGKH, DGKI, DGKK, DGKQ, DGKZ, LCLAT1, MBOAT7
LPC -> PC -> DG -> PA -> LPA	-4.38	AGK, DGKA, DGKB, DGKD, DGKE, DGKG, DGKH, DGKI, DGKK, DGKQ, DGKZ, LPCAT1, LPCAT2, LPCAT3, LPCAT4, MBOAT1, MBOAT2, SMPD1
LPC -> MG -> DG -> PA -> PS	-4.441	AGK, CDS1, CDS2, DGKA, DGKB, DGKD, DGKE, DGKG, DGKH, DGKI, DGKK, DGKQ, DGKZ, ENPP6, TAMM41
LPC -> PC -> PA	-4.445	LPCAT1, LPCAT2, LPCAT3, LPCAT4, MBOAT1, MBOAT2, PLD1, PLD2, PLD3, PLD4
DG -> TG	-4.639	DGAT1, DGAT2, MOGAT3
LPI -> PI -> DG -> TG	-4.662	DGAT1, DGAT2, LCLAT1, MBOAT7, MOGAT3
PI -> DG -> TG	-4.665	DGAT1, DGAT2, MOGAT3
LPC -> PC -> DG -> TG	-4.666	DGAT1, DGAT2, LPCAT1, LPCAT2, LPCAT3, LPCAT4, MBOAT1, MBOAT2, MOGAT3, SMPD1
PC -> DG -> TG	-4.684	DGAT1, DGAT2, MOGAT3, SMPD1
PC -> PA	-4.828	PLD1, PLD2, PLD3, PLD4
MG -> DG -> PA -> LPA	-4.993	AGK, DGKA, DGKB, DGKD, DGKE, DGKG, DGKH, DGKI, DGKK, DGKQ, DGKZ
LPI -> PI -> DG -> PA	-5.095	AGK, DGKA, DGKB, DGKD, DGKE, DGKG, DGKH, DGKI, DGKK, DGKQ, DGKZ, LCLAT1, MBOAT7
LPC -> PC -> DG -> PA	-5.099	AGK, DGKA, DGKB, DGKD, DGKE, DGKG, DGKH, DGKI, DGKK, DGKQ, DGKZ, LPCAT1, LPCAT2, LPCAT3, LPCAT4, MBOAT1, MBOAT2, SMPD1
PI -> DG -> PA	-5.195	AGK, DGKA, DGKB, DGKD, DGKE, DGKG, DGKH, DGKI, DGKK, DGKQ, DGKZ
PC -> DG -> PA	-5.214	AGK, DGKA, DGKB, DGKD, DGKE, DGKG, DGKH, DGKI, DGKK, DGKQ, DGKZ, SMPD1
DG -> PA	-5.389	AGK, DGKA, DGKB, DGKD, DGKE, DGKG, DGKH, DGKI, DGKK, DGKQ, DGKZ
LPC -> MG -> DG -> PA -> LPA	-5.586	AGK, DGKA, DGKB, DGKD, DGKE, DGKG, DGKH, DGKI, DGKK, DGKQ, DGKZ, ENPP6
MG -> DG -> TG	-5.636	DGAT1, DGAT2, MOGAT3
LPC -> MG -> DG -> TG	-6.059	DGAT1, DGAT2, ENPP6, MOGAT3
MG -> DG -> PA	-6.166	AGK, DGKA, DGKB, DGKD, DGKE, DGKG, DGKH, DGKI, DGKK, DGKQ, DGKZ
LPC -> MG -> DG -> PA	-6.492	AGK, DGKA, DGKB, DGKD, DGKE, DGKG, DGKH, DGKI, DGKK, DGKQ, DGKZ, ENPP6

## Sheet: cheek-Lipid reaction network
Path	Reaction	Enzyme	Gene
FAL -> FA	Fatty Aldehyde + water + NAD(+) -> fatty acid + NADH	1.2.1.48
CoA -> LPA	acyl CoA + sn-glycerol 3-phosphate -> LPA + coenzyme A	2.3.1.15	GPAM, GPAT2, GPAT3, GPAT4
FA -> CoA	fatty acid + ATP + coenzyme A -> acyl CoA + adenosine 5'-monophosphate + diphosphoric acid	6.2.1.3	ACSBG1, ACSBG2, ACSF2, ACSL1, ACSL3, ACSL4, ACSL5, ACSL6, ACSM1, ACSM2A, ACSM2B, ACSM3, ACSM4, ACSM5, ACSM6, SLC27A1, SLC27A2, SLC27A3, SLC27A4, SLC27A5, SLC27A6
PI -> DG	PI -> 1,2-DG + 1D-myo-inositol 1,2-cyclic phosphate	4.6.1.13
Cer -> CerP	Ceramide + ATP -> N-Acyl ceramide phosphate + ADP	2.7.1.138	AGK, CERK
SM -> CerP	Sphingomyelin + water -> N-Acyl ceramide phosphate + choline	3.1.4.41
FOH -> FAL	Fatty Alcohol + O2 -> Fatty Aldehyde + hydrogen peroxide	1.1.3.20
PA -> DG	PA + water -> 1,2-DG + phosphoric acid	3.1.3.4	LPIN1, LPIN2, LPIN3, PLPP1, PLPP2, PLPP3, PLPP4, PLPP5
LPA -> MG	LPA + water -> MG + phosphoric acid	3.1.3.106	PLPP1
CerP -> Cer	N-Acyl ceramide phosphate + water -> Ceramide + phosphoric acid	3.1.3.4	LPIN1, LPIN2, LPIN3, PLPP1, PLPP2, PLPP3, PLPP4, PLPP5
LPE P- -> LPA P-	LPE-Plasmalogen + water -> LPA-Plasmalogen + ethanolamine	3.1.4.39	ENPP2, GDPD1, GDPD3
CoA -> FOH	acyl CoA + 2 NADPH -> Fatty Alcohol + 2 NADP(+) + coenzyme A	1.2.1.n2,1.2.1.84	FAR1, FAR2
LPC O- -> LPA-O	LPC-O + water -> LPA-O + choline		GDPD1
LPC P- -> LPA P-	LPC-Plasmalogen + water -> LPA-Plasmalogen + choline	3.1.4.39	ENPP2, GDPD1, GDPD3
LPC -> MG	LPC + water -> MG + phosphocholine	3.1.4.38	ENPP6
PC -> PS	PC + L-serine -> PS + choline	2.7.8.29	PTDSS1, PTDSS2
Dihydroceramide -> Cer	Dihydroceramide + O2 + 2 iron(2+) -> Ceramide + 2 water + 2 iron(3+)	1.14.19.17	DEGS1, DEGS2
FAL -> FOH	Fatty Aldehyde + NADPH -> Fatty Alcohol + NADP(+)
PE O- -> PE P-	PE-O + iron(2+) -> PE-Plasmalogen + iron(3+)	1.14.19.77	PEDS1, PEDS1-UBE2V1
DG O- -> PE O-	DG-O + CDP-ethanolamine -> PE-O + cytidine5'-monophosphate	2.7.8.1	CEPT1, SELENOI
DG O- -> PC O-	DG-O + CDP-choline -> PC-O + cytidine5'-monophosphate	2.7.8.2	CEPT1, CHPT1
PA O- -> DG O-	PA-O + water -> DG-O + phosphoric acid	3.1.3.4	LPIN1, LPIN2, LPIN3, PLPP1, PLPP2, PLPP3, PLPP4, PLPP5
LPC P- -> PC P-	acyl CoA + LPC-Plasmalogen -> PC-Plasmalogen + coenzyme A	2.3.1.25
DG -> TG	acyl CoA + 1,2-DG -> TG + coenzyme A	2.3.1.20	DGAT1, DGAT2, MOGAT3
LPE P- -> PE P-	acyl CoA + LPE-Plasmalogen -> PE-Plasmalogen + coenzyme A	2.3.1.121
LPC O- -> PC O-	acyl CoA + LPC-O -> PC-O + coenzyme A	2.3.1.63	LPCAT1, LPCAT2, LPCAT3, LPCAT4
TG -> DG	TG + water -> fatty acid + 1,2-DG	3.1.1.3	AADAC, CEL, LIPC, LIPF, LIPG, PNLIP, PNLIPRP1, PNLIPRP2, PNLIPRP3, PNPLA2, PNPLA3
Dihydroceramide -> Sphinganine	Dihydroceramide + water -> Sphinganine + fatty acid		ACER1, ACER2, ACER3
Sphinganine -> Dihydroceramide	Sphinganine + acyl CoA -> Dihydroceramide + coenzyme A	2.3.1.24
DG -> MG	1,2-DG + water -> fatty acid + MG
PC O- -> LPC O-	PC-O + water -> fatty acid + LPC-O	3.1.1.4	JMJD7-PLA2G4B, PLA2G10, PLA2G12A, PLA2G12B, PLA2G1B, PLA2G2A, PLA2G2C, PLA2G2D, PLA2G2E, PLA2G2F, PLA2G3, PLA2G4A, PLA2G4B, PLA2G4C, PLA2G4D, PLA2G4E, PLA2G4F, PLA2G5, PLA2G6, PLAAT2, PLAAT3, PLB1
LPA-O -> PA O-	acyl CoA + LPA-O -> PA-O + coenzyme A	2.3.1.105
PC P- -> LPC P-	PC-Plasmalogen + water -> fatty acid + LPC-Plasmalogen		PNPLA8
PA O- -> LPA-O	PA-O + water -> fatty acid + LPA-O
PI -> LPI	PI + water -> fatty acid + LPI	3.1.1.52
LPI -> PI	acyl CoA + LPI -> PI + coenzyme A	2.3.1.B46	LCLAT1, MBOAT7
CE -> FA	Cholesterol ester -> Cholesterol + fatty acid	3.1.1.13	CEL, CES1, LIPA, NCEH1
DG -> PA	1,2-DG + ATP -> PA + ADP	2.7.1.107	AGK, DGKA, DGKB, DGKD, DGKE, DGKG, DGKH, DGKI, DGKK, DGKQ, DGKZ
DG -> PA	1,2-DG + CTP -> PA + CDP	2.7.1.174
PC -> DG	PC + water -> 1,2-DG + phosphocholine	3.1.4.3	SMPD1
PC -> PA	PC + water -> PA + choline	3.1.4.4	PLD1, PLD2, PLD3, PLD4
CoA -> FA	acyl CoA + water -> fatty acid + coenzyme A	3.1.2.20	ACOT13
SM -> Cer	Sphingomyelin + water -> Ceramide + phosphocholine	3.1.4.12	ENPP7, SMPD1, SMPD2, SMPD3, SMPD4
PE P- -> PA P-	PE-Plasmalogen + water -> PA-Plasmalogen + ethanolamine	3.1.4.4	PLD1, PLD2, PLD3, PLD4
LPC -> LPA	LPC + water -> LPA + choline	3.1.4.4	PLD1, PLD2, PLD3, PLD4
DG -> PC	1,2-DG + CDP-choline -> PC + cytidine5'-monophosphate	2.7.8.2	CEPT1, CHPT1
PG -> Cardiolipin_CL	2 PG -> Cardiolipin (CL) + glycerol	2.7.8.B10
LPC -> PC	acyl CoA + LPC -> PC + coenzyme A	2.3.1.23	LPCAT1, LPCAT2, LPCAT3, LPCAT4, MBOAT1, MBOAT2
PC -> LPC	PC + water -> fatty acid + LPC	3.1.1.4	ABHD3, JMJD7-PLA2G4B, PLA2G10, PLA2G12A, PLA2G12B, PLA2G15, PLA2G1B, PLA2G2A, PLA2G2C, PLA2G2D, PLA2G2E, PLA2G2F, PLA2G3, PLA2G4A, PLA2G4B, PLA2G4C, PLA2G4D, PLA2G4E, PLA2G4F, PLA2G5, PLA2G6, PLAAT1, PLAAT2, PLAAT3, PLAAT4, PLB1, PNPLA2, PNPLA3, PNPLA4, PNPLA8
LPA -> PA	acyl CoA + LPA -> PA + coenzyme A	2.3.1.51	ABHD5, AGPAT1, AGPAT2, AGPAT3, AGPAT4, AGPAT5, GPAT2, GPAT3, LCLAT1, MBOAT1, MBOAT2
MG -> DG	PC + MG -> 1,2-DG + LPC
MG -> DG	acyl CoA + MG -> 1,2-DG + coenzyme A
PA -> LPA	PA + water -> fatty acid + LPA
PC -> SM	PC + Ceramide Sphingomyelin + 1,2-DG	2.7.8.27	SGMS1, SGMS2
PC -> DG	PC + Ceramide Sphingomyelin + 1,2-DG	2.7.8.27	SGMS1, SGMS2
FOH -> FA	Fatty Alcohol + water + 2 NAD(+) fatty acid + 2 NADH	1.1.1.192
SM -> PC	PC + Ceramide Sphingomyelin + 1,2-DG	2.7.8.27	SGMS1, SGMS2
DG -> PC	PC + Ceramide Sphingomyelin + 1,2-DG	2.7.8.27	SGMS1, SGMS2
FA -> FOH	Fatty Alcohol + water + 2 NAD(+) fatty acid + 2 NADH	1.1.1.192
PA -> PG		2.7.7.41,2.7.8.5,3.1.3.27	CDS1, CDS2, TAMM41, PGS1, PTPMT1
PA -> PS		2.7.7.41,2.7.8.8	CDS1, CDS2, TAMM41
PA -> PI		2.7.7.41,2.7.8.11	CDS1, CDS2, TAMM41, CDIPT
PA -> PC		2.7.7.41,2.7.8.24	CDS1, CDS2, TAMM41
PA -> Cardiolipin_CL		2.7.7.41,2.7.8.41	CDS1, CDS2, TAMM41, CRLS1

## Sheet: F-Pathway activity network
reaction_chain	pathway_score	genes
LPC -> LPA -> MG -> DG -> PC -> PA -> PI	9.808	CDIPT, CDS1, CDS2, CEPT1, CHPT1, PLD1, PLD2, PLD3, PLD4, PLPP1, TAMM41
LPC -> MG -> DG -> PC -> PA -> PI	9.494	CDIPT, CDS1, CDS2, CEPT1, CHPT1, ENPP6, PLD1, PLD2, PLD3, PLD4, TAMM41
LPC -> LPA -> MG -> DG -> PC -> SM -> Cer -> CerP	9.454	AGK, CEPT1, CERK, CHPT1, ENPP7, PLD1, PLD2, PLD3, PLD4, PLPP1, SGMS1, SGMS2, SMPD1, SMPD2, SMPD3, SMPD4
LPC -> LPA -> MG -> DG -> PC -> PA -> PG	9.392	CDS1, CDS2, CEPT1, CHPT1, PGS1, PLD1, PLD2, PLD3, PLD4, PLPP1, PTPMT1, TAMM41
LPC -> LPA -> PA -> DG -> PC -> SM -> Cer -> CerP	9.314	ABHD5, AGK, AGPAT1, AGPAT2, AGPAT3, AGPAT4, AGPAT5, CEPT1, CERK, CHPT1, ENPP7, GPAT2, GPAT3, LCLAT1, LPIN1, LPIN2, LPIN3, MBOAT1, MBOAT2, PLD1, PLD2, PLD3, PLD4, PLPP1, PLPP2, PLPP3, PLPP4, PLPP5, SGMS1, SGMS2, SMPD1, SMPD2, SMPD3, SMPD4
LPC -> LPA -> MG -> DG -> PC -> SM -> CerP	9.163	CEPT1, CHPT1, PLD1, PLD2, PLD3, PLD4, PLPP1, SGMS1, SGMS2
LPC -> LPA -> MG -> DG -> PC -> PA -> PS	9.12	CDS1, CDS2, CEPT1, CHPT1, PLD1, PLD2, PLD3, PLD4, PLPP1, TAMM41
LPC -> MG -> DG -> PC -> SM -> Cer -> CerP	9.07	AGK, CEPT1, CERK, CHPT1, ENPP6, ENPP7, SGMS1, SGMS2, SMPD1, SMPD2, SMPD3, SMPD4
LPC -> MG -> DG -> PC -> PA -> PG	9.038	CDS1, CDS2, CEPT1, CHPT1, ENPP6, PGS1, PLD1, PLD2, PLD3, PLD4, PTPMT1, TAMM41
LPC -> LPA -> PA -> DG -> PC -> SM -> CerP	9.013	ABHD5, AGPAT1, AGPAT2, AGPAT3, AGPAT4, AGPAT5, CEPT1, CHPT1, GPAT2, GPAT3, LCLAT1, LPIN1, LPIN2, LPIN3, MBOAT1, MBOAT2, PLD1, PLD2, PLD3, PLD4, PLPP1, PLPP2, PLPP3, PLPP4, PLPP5, SGMS1, SGMS2
LPC -> LPA -> MG -> DG -> PC -> SM -> Cer	8.858	CEPT1, CHPT1, ENPP7, PLD1, PLD2, PLD3, PLD4, PLPP1, SGMS1, SGMS2, SMPD1, SMPD2, SMPD3, SMPD4
LPC -> MG -> DG -> PC -> SM -> CerP	8.787	CEPT1, CHPT1, ENPP6, SGMS1, SGMS2
LPC -> MG -> DG -> PC -> PA -> PS	8.74	CDS1, CDS2, CEPT1, CHPT1, ENPP6, PLD1, PLD2, PLD3, PLD4, TAMM41
LPC -> LPA -> PA -> DG -> PC -> SM -> Cer	8.708	ABHD5, AGPAT1, AGPAT2, AGPAT3, AGPAT4, AGPAT5, CEPT1, CHPT1, ENPP7, GPAT2, GPAT3, LCLAT1, LPIN1, LPIN2, LPIN3, MBOAT1, MBOAT2, PLD1, PLD2, PLD3, PLD4, PLPP1, PLPP2, PLPP3, PLPP4, PLPP5, SGMS1, SGMS2, SMPD1, SMPD2, SMPD3, SMPD4
LPC -> LPA -> MG -> DG -> PE -> PC -> PA -> PI	8.676	CDIPT, CDS1, CDS2, CEPT1, PEMT, PLD1, PLD2, PLD3, PLD4, PLPP1, SELENOI, TAMM41
LPC -> LPA -> MG -> DG -> PC -> PA -> PS -> PE	8.559	CDS1, CDS2, CEPT1, CHPT1, PISD, PLD1, PLD2, PLD3, PLD4, PLPP1, TAMM41
LPC -> LPA -> MG -> DG -> PE -> PC -> SM -> Cer -> CerP	8.465	AGK, CEPT1, CERK, ENPP7, PEMT, PLD1, PLD2, PLD3, PLD4, PLPP1, SELENOI, SGMS1, SGMS2, SMPD1, SMPD2, SMPD3, SMPD4
LPC -> MG -> DG -> PC -> SM -> Cer	8.454	CEPT1, CHPT1, ENPP6, ENPP7, SGMS1, SGMS2, SMPD1, SMPD2, SMPD3, SMPD4
LPC -> LPA -> MG -> DG -> PC	8.417	CEPT1, CHPT1, PLD1, PLD2, PLD3, PLD4, PLPP1
LPC -> LPA -> PA -> PC -> SM -> Cer -> CerP	8.404	ABHD5, AGK, AGPAT1, AGPAT2, AGPAT3, AGPAT4, AGPAT5, CDS1, CDS2, CERK, ENPP7, GPAT2, GPAT3, LCLAT1, MBOAT1, MBOAT2, PLD1, PLD2, PLD3, PLD4, SGMS1, SGMS2, SMPD1, SMPD2, SMPD3, SMPD4, TAMM41
LPC -> LPA -> MG -> DG -> PC -> PA -> PS -> PE -> LPE	8.356	CDS1, CDS2, CEPT1, CHPT1, PISD, PLA2G2A, PLA2G2D, PLD1, PLD2, PLD3, PLD4, PLPP1, PNPLA8, TAMM41
LPC -> LPA -> PA -> DG -> PE -> PC -> SM -> Cer -> CerP	8.334	ABHD5, AGK, AGPAT1, AGPAT2, AGPAT3, AGPAT4, AGPAT5, CEPT1, CERK, ENPP7, GPAT2, GPAT3, LCLAT1, LPIN1, LPIN2, LPIN3, MBOAT1, MBOAT2, PEMT, PLD1, PLD2, PLD3, PLD4, PLPP1, PLPP2, PLPP3, PLPP4, PLPP5, SELENOI, SGMS1, SGMS2, SMPD1, SMPD2, SMPD3, SMPD4
DG -> PC -> PA -> PI	8.314	CDIPT, CDS1, CDS2, CEPT1, CHPT1, PLD1, PLD2, PLD3, PLD4, TAMM41
LPC -> LPA -> MG -> DG -> PE -> PC -> PA -> PG	8.291	CDS1, CDS2, CEPT1, PEMT, PGS1, PLD1, PLD2, PLD3, PLD4, PLPP1, PTPMT1, SELENOI, TAMM41
CoA -> LPA -> MG -> DG -> PC -> PA -> PI	8.266	CDIPT, CDS1, CDS2, CEPT1, CHPT1, GPAM, GPAT2, GPAT3, GPAT4, PLD1, PLD2, PLD3, PLD4, PLPP1, TAMM41
LPC -> LPA -> PA -> DG -> PC	8.233	ABHD5, AGPAT1, AGPAT2, AGPAT3, AGPAT4, AGPAT5, CEPT1, CHPT1, GPAT2, GPAT3, LCLAT1, LPIN1, LPIN2, LPIN3, MBOAT1, MBOAT2, PLD1, PLD2, PLD3, PLD4, PLPP1, PLPP2, PLPP3, PLPP4, PLPP5
LPC -> MG -> DG -> PE -> PC -> PA -> PI	8.23	CDIPT, CDS1, CDS2, CEPT1, ENPP6, PEMT, PLD1, PLD2, PLD3, PLD4, SELENOI, TAMM41
LPA -> MG -> DG -> PC -> PA -> PI	8.199	CDIPT, CDS1, CDS2, CEPT1, CHPT1, PLD1, PLD2, PLD3, PLD4, PLPP1, TAMM41
LPC -> LPA -> MG -> DG -> PC -> SM -> CerP -> Cer	8.188	CEPT1, CHPT1, LPIN1, LPIN2, LPIN3, PLD1, PLD2, PLD3, PLD4, PLPP1, PLPP2, PLPP3, PLPP4, PLPP5, SGMS1, SGMS2
LPC -> MG -> DG -> PC	8.105	CEPT1, CHPT1, ENPP6
LPC -> MG -> DG -> PC -> PA -> PS -> PE	8.104	CDS1, CDS2, CEPT1, CHPT1, ENPP6, PISD, PLD1, PLD2, PLD3, PLD4, TAMM41
LPC -> LPA -> PA -> PI -> DG -> PC -> SM -> Cer -> CerP	8.091	ABHD5, AGK, AGPAT1, AGPAT2, AGPAT3, AGPAT4, AGPAT5, CDIPT, CDS1, CDS2, CEPT1, CERK, CHPT1, ENPP7, GPAT2, GPAT3, LCLAT1, MBOAT1, MBOAT2, PLD1, PLD2, PLD3, PLD4, SGMS1, SGMS2, SMPD1, SMPD2, SMPD3, SMPD4, TAMM41
LPC -> LPA -> MG -> DG -> PE -> PC -> SM -> CerP	8.079	CEPT1, PEMT, PLD1, PLD2, PLD3, PLD4, PLPP1, SELENOI, SGMS1, SGMS2
LPC -> LPA -> PA -> PC -> SM -> CerP	8.058	ABHD5, AGPAT1, AGPAT2, AGPAT3, AGPAT4, AGPAT5, CDS1, CDS2, GPAT2, GPAT3, LCLAT1, MBOAT1, MBOAT2, PLD1, PLD2, PLD3, PLD4, SGMS1, SGMS2, TAMM41
LPC -> LPA -> PA -> DG -> PC -> SM -> CerP -> Cer	8.049	ABHD5, AGPAT1, AGPAT2, AGPAT3, AGPAT4, AGPAT5, CEPT1, CHPT1, GPAT2, GPAT3, LCLAT1, LPIN1, LPIN2, LPIN3, MBOAT1, MBOAT2, PLD1, PLD2, PLD3, PLD4, PLPP1, PLPP2, PLPP3, PLPP4, PLPP5, SGMS1, SGMS2
LPC -> LPA -> MG -> DG -> PE -> PC -> PA -> PS	8.039	CDS1, CDS2, CEPT1, PEMT, PLD1, PLD2, PLD3, PLD4, PLPP1, SELENOI, TAMM41
PA -> DG -> PC -> SM -> Cer -> CerP	8.034	AGK, CEPT1, CERK, CHPT1, ENPP7, LPIN1, LPIN2, LPIN3, PLPP1, PLPP2, PLPP3, PLPP4, PLPP5, SGMS1, SGMS2, SMPD1, SMPD2, SMPD3, SMPD4
CoA -> LPA -> MG -> DG -> PC -> SM -> Cer -> CerP	8.026	AGK, CEPT1, CERK, CHPT1, ENPP7, GPAM, GPAT2, GPAT3, GPAT4, PLPP1, SGMS1, SGMS2, SMPD1, SMPD2, SMPD3, SMPD4
LPC -> MG -> DG -> PE -> PC -> SM -> Cer -> CerP	7.992	AGK, CEPT1, CERK, ENPP6, ENPP7, PEMT, SELENOI, SGMS1, SGMS2, SMPD1, SMPD2, SMPD3, SMPD4
LPC -> LPA -> MG -> DG -> PC -> PS	7.988	CEPT1, CHPT1, PLD1, PLD2, PLD3, PLD4, PLPP1, PTDSS1, PTDSS2
LPC -> LPA -> PA -> PI	7.97	ABHD5, AGPAT1, AGPAT2, AGPAT3, AGPAT4, AGPAT5, CDIPT, CDS1, CDS2, GPAT2, GPAT3, LCLAT1, MBOAT1, MBOAT2, PLD1, PLD2, PLD3, PLD4, TAMM41
MG -> DG -> PC -> PA -> PI	7.945	CDIPT, CDS1, CDS2, CEPT1, CHPT1, PLD1, PLD2, PLD3, PLD4, TAMM41
LPC -> LPA -> PA -> DG -> PE -> PC -> SM -> CerP	7.94	ABHD5, AGPAT1, AGPAT2, AGPAT3, AGPAT4, AGPAT5, CEPT1, GPAT2, GPAT3, LCLAT1, LPIN1, LPIN2, LPIN3, MBOAT1, MBOAT2, PEMT, PLD1, PLD2, PLD3, PLD4, PLPP1, PLPP2, PLPP3, PLPP4, PLPP5, SELENOI, SGMS1, SGMS2
LPA -> MG -> DG -> PC -> SM -> Cer -> CerP	7.888	AGK, CEPT1, CERK, CHPT1, ENPP7, PLPP1, SGMS1, SGMS2, SMPD1, SMPD2, SMPD3, SMPD4
CoA -> LPA -> PA -> DG -> PC -> SM -> Cer -> CerP	7.887	ABHD5, AGK, AGPAT1, AGPAT2, AGPAT3, AGPAT4, AGPAT5, CEPT1, CERK, CHPT1, ENPP7, GPAM, GPAT2, GPAT3, GPAT4, LCLAT1, LPIN1, LPIN2, LPIN3, MBOAT1, MBOAT2, PLPP1, PLPP2, PLPP3, PLPP4, PLPP5, SGMS1, SGMS2, SMPD1, SMPD2, SMPD3, SMPD4
LPC -> MG -> DG -> PC -> PA -> PS -> PE -> LPE	7.876	CDS1, CDS2, CEPT1, CHPT1, ENPP6, PISD, PLA2G2A, PLA2G2D, PLD1, PLD2, PLD3, PLD4, PNPLA8, TAMM41
CoA -> LPA -> MG -> DG -> PC -> PA -> PG	7.85	CDS1, CDS2, CEPT1, CHPT1, GPAM, GPAT2, GPAT3, GPAT4, PGS1, PLD1, PLD2, PLD3, PLD4, PLPP1, PTPMT1, TAMM41
LPC -> LPA -> PA -> DG -> PC -> PS	7.823	ABHD5, AGPAT1, AGPAT2, AGPAT3, AGPAT4, AGPAT5, CEPT1, CHPT1, GPAT2, GPAT3, LCLAT1, LPIN1, LPIN2, LPIN3, MBOAT1, MBOAT2, PLD1, PLD2, PLD3, PLD4, PLPP1, PLPP2, PLPP3, PLPP4, PLPP5, PTDSS1, PTDSS2
LPC -> MG -> DG -> PE -> PC -> PA -> PG	7.814	CDS1, CDS2, CEPT1, ENPP6, PEMT, PGS1, PLD1, PLD2, PLD3, PLD4, PTPMT1, SELENOI, TAMM41
LPC -> LPA -> MG -> DG -> PE -> PC -> SM -> Cer	7.797	CEPT1, ENPP7, PEMT, PLD1, PLD2, PLD3, PLD4, PLPP1, SELENOI, SGMS1, SGMS2, SMPD1, SMPD2, SMPD3, SMPD4
PA -> LPA -> MG -> DG -> PC -> SM -> Cer -> CerP	7.772	AGK, CEPT1, CERK, CHPT1, ENPP7, PLPP1, SGMS1, SGMS2, SMPD1, SMPD2, SMPD3, SMPD4
LPA -> MG -> DG -> PC -> PA -> PG	7.743	CDS1, CDS2, CEPT1, CHPT1, PGS1, PLD1, PLD2, PLD3, PLD4, PLPP1, PTPMT1, TAMM41
LPA -> PA -> DG -> PC -> SM -> Cer -> CerP	7.737	ABHD5, AGK, AGPAT1, AGPAT2, AGPAT3, AGPAT4, AGPAT5, CEPT1, CERK, CHPT1, ENPP7, GPAT2, GPAT3, LCLAT1, LPIN1, LPIN2, LPIN3, MBOAT1, MBOAT2, PLPP1, PLPP2, PLPP3, PLPP4, PLPP5, SGMS1, SGMS2, SMPD1, SMPD2, SMPD3, SMPD4
FAL -> FA -> CoA -> LPA -> MG -> DG -> PC -> PA -> PI	7.729	ACSBG1, ACSBG2, ACSF2, ACSL1, ACSL3, ACSL4, ACSL5, ACSL6, ACSM1, ACSM2A, ACSM2B, ACSM3, ACSM4, ACSM5, ACSM6, CDIPT, CDS1, CDS2, CEPT1, CHPT1, GPAM, GPAT2, GPAT3, GPAT4, PLD1, PLD2, PLD3, PLD4, PLPP1, SLC27A1, SLC27A2, SLC27A3, SLC27A4, SLC27A5, SLC27A6, TAMM41
DG -> PC -> PA -> PG	7.726	CDS1, CDS2, CEPT1, CHPT1, PGS1, PLD1, PLD2, PLD3, PLD4, PTPMT1, TAMM41
LPC -> LPA -> PA -> PC -> SM -> Cer	7.724	ABHD5, AGPAT1, AGPAT2, AGPAT3, AGPAT4, AGPAT5, CDS1, CDS2, ENPP7, GPAT2, GPAT3, LCLAT1, MBOAT1, MBOAT2, PLD1, PLD2, PLD3, PLD4, SGMS1, SGMS2, SMPD1, SMPD2, SMPD3, SMPD4, TAMM41
LPC -> MG -> DG -> PC -> SM -> CerP -> Cer	7.703	CEPT1, CHPT1, ENPP6, LPIN1, LPIN2, LPIN3, PLPP1, PLPP2, PLPP3, PLPP4, PLPP5, SGMS1, SGMS2
PA -> DG -> PC -> SM -> CerP	7.699	CEPT1, CHPT1, LPIN1, LPIN2, LPIN3, PLPP1, PLPP2, PLPP3, PLPP4, PLPP5, SGMS1, SGMS2
DG -> PC -> SM -> Cer -> CerP	7.694	AGK, CEPT1, CERK, CHPT1, ENPP7, SGMS1, SGMS2, SMPD1, SMPD2, SMPD3, SMPD4
LPC -> LPA -> MG -> DG -> PA -> PC -> SM -> Cer -> CerP	7.691	AGK, CDS1, CDS2, CERK, DGKA, DGKB, DGKD, DGKE, DGKG, DGKH, DGKI, DGKK, DGKQ, DGKZ, ENPP7, PLD1, PLD2, PLD3, PLD4, PLPP1, SGMS1, SGMS2, SMPD1, SMPD2, SMPD3, SMPD4, TAMM41
LPC -> LPA -> PA -> PI -> DG -> PC -> SM -> CerP	7.679	ABHD5, AGPAT1, AGPAT2, AGPAT3, AGPAT4, AGPAT5, CDIPT, CDS1, CDS2, CEPT1, CHPT1, GPAT2, GPAT3, LCLAT1, MBOAT1, MBOAT2, PLD1, PLD2, PLD3, PLD4, SGMS1, SGMS2, TAMM41
FA -> CoA -> LPA -> MG -> DG -> PC -> PA -> PI	7.67	ACSBG1, ACSBG2, ACSF2, ACSL1, ACSL3, ACSL4, ACSL5, ACSL6, ACSM1, ACSM2A, ACSM2B, ACSM3, ACSM4, ACSM5, ACSM6, CDIPT, CDS1, CDS2, CEPT1, CHPT1, GPAM, GPAT2, GPAT3, GPAT4, PLD1, PLD2, PLD3, PLD4, PLPP1, SLC27A1, SLC27A2, SLC27A3, SLC27A4, SLC27A5, SLC27A6, TAMM41
LPC -> LPA -> PA -> DG -> PE -> PC -> SM -> Cer	7.658	ABHD5, AGPAT1, AGPAT2, AGPAT3, AGPAT4, AGPAT5, CEPT1, ENPP7, GPAT2, GPAT3, LCLAT1, LPIN1, LPIN2, LPIN3, MBOAT1, MBOAT2, PEMT, PLD1, PLD2, PLD3, PLD4, PLPP1, PLPP2, PLPP3, PLPP4, PLPP5, SELENOI, SGMS1, SGMS2, SMPD1, SMPD2, SMPD3, SMPD4
[truncated: 2,293 more rows]

## Sheet: F-Lipid reaction network
Path	Reaction	Enzyme	Gene
CoA -> LPA	acyl CoA + sn-glycerol 3-phosphate -> LPA + coenzyme A	2.3.1.15	GPAM, GPAT2, GPAT3, GPAT4
[truncated: 52 more rows]
